# Supplementary material for: Proteomic Analysis of Stationary Growth Stage Adaptation and Nutritional Deficiency Response of Brucella abortus
Source: Front Microbiol. 2020 Dec 15;11:598797. doi: 10.3389/fmicb.2020.598797 (PMC7769873; doi:10.3389/fmicb.2020.598797)
Supplement: Supplementary file 4 [file Table_1.XLSX]

## Sheet: Sheet1
Gene name	Primer	Sequence (5′→3′)
vjbR	vjbR-RT-For	CGGCATCATTCATGGAACTGTC
	vjbR-RT-Rev	GCTGAGGATTTCGGCGATTTC
lipA	lipA-RT-For	GCTGGAGATCGTGGTCAAGG
	lipA-RT-Rev	AGGCGGATGGAGTGGAAATAG
ureG2	ureG2-RT-For	CAGTCGGATATTCTGGTCATCAAC
	ureG2-RT-Rev	GATCGTCAATACCTTCGTTCGTC
nrdE	nrdE-RT-For	AAATTCCGCTTTCCGACCTTTC
	nrdE-RT-Rev	TCCTCATAACGCTCCAGATAACG
minD	minD-RT-For	GCCCAGAGGAATGAGAAGGTC
	minD-RT-Rev	ACCCTGAATGACATTGACGAAATC
rpoB	rpoB-RT-For	GATGGCAAGGTGACGAATGATG
	rpoB-RT-Rev	TGACGGCAGATGACGAACTC
recA	recA-RT-For	GCTCAAGTTCTATGCTTCGGTTC
	recA-RT-Rev	GCTTGTTCTTCACCACCTTCAC
clpA	clpA-RT-For	TGCCCGTGTCATTCAGGAAC
	clpA-RT-Rev	TCAGGTCGGTATTGCCATCTTC
BAB2_0427	0427-RT-For	ACAACACGGACTGGCTATCG
	0427-RT-Rev	TTCCTGGGCACTGTCTTTACC
nuoD	nuoD-RT-For	GCCGATGAATCAGGAACATGC
	nuoD-RT-Rev	TTGAGAAGGTGGTTCAGGATACG
16sRNA	16s-RT-For	TCTCACGACACGAGCTGACG
	16s-RT-Rev	CGCAGAACCTTACCAGCCCT
