# Supplementary material for: Proteomic Analysis of Stationary Growth Stage Adaptation and Nutritional Deficiency Response of Brucella abortus
Source: Front Microbiol. 2020 Dec 15;11:598797. doi: 10.3389/fmicb.2020.598797 (PMC7769873; doi:10.3389/fmicb.2020.598797)
Supplement: Supplementary file 5 [file Table_2.XLSX]

## Sheet: Sheet1
Protein accession	Protein description	Gene name	MW [kDa]	Coverage [%]	MS/MS Counts	Peptides	Unique peptides	MS/MS Count GEML01	MS/MS Count GEML02	MS/MS Count GEML03	MS/MS Count GEMS01	MS/MS Count GEMS02	MS/MS Count GEMS03	MS/MS Count TSBL01	MS/MS Count TSBL02	MS/MS Count TSBL03	MS/MS Count TSBS01	MS/MS Count TSBS02	MS/MS Count TSBS03	Peptides GEML01	Peptides GEML02	Peptides GEML03	Peptides GEMS01	Peptides GEMS02	Peptides GEMS03	Peptides TSBL01	Peptides TSBL02	Peptides TSBL03	Peptides TSBS01	Peptides TSBS02	Peptides TSBS03	Unique peptides GEML01	Unique peptides GEML02	Unique peptides GEML03	Unique peptides GEMS01	Unique peptides GEMS02	Unique peptides GEMS03	Unique peptides TSBL01	Unique peptides TSBL02	Unique peptides TSBL03	Unique peptides TSBS01	Unique peptides TSBS02	Unique peptides TSBS03	LFQ intensity GEML01	LFQ intensity GEML02	LFQ intensity GEML03	LFQ intensity GEMS01	LFQ intensity GEMS02	LFQ intensity GEMS03
P0C0Z4	50S ribosomal protein L16 OS=Brucella abortus (strain 2308) OX=359391 GN=rplP PE=3 SV=1	rplP	15.501	43.1	120	7	7	14	10	11	5	3	6	13	18	15	9	7	9	5	6	5	5	4	5	5	5	6	5	5	6	5	6	5	5	4	5	5	5	6	5	5	6	1120900000	2239900000	2828700000	292390000	565520000	561360000
P0C0Z6	30S ribosomal protein S15 OS=Brucella abortus (strain 2308) OX=359391 GN=rpsO PE=3 SV=1	rpsO	10.21	57.3	120	6	6	10	11	11	16	9	7	11	9	11	10	8	7	5	4	4	4	4	3	4	4	4	5	4	4	5	4	4	4	4	3	4	4	4	5	4	4	5639900000	4452000000	4790000000	13380000000	3197100000	3560000000
P0C124	Isoleucine--tRNA ligase OS=Brucella abortus (strain 2308) OX=359391 GN=ileS PE=3 SV=1	ileS	110.04	67.9	548	65	65	45	58	55	36	29	38	38	67	62	53	33	34	49	54	51	41	39	40	48	54	54	52	37	33	49	54	51	41	39	40	48	54	54	52	37	33	2731000000	3448300000	3484600000	3094000000	2347100000	2120500000
P0C126	Protein-export protein SecB OS=Brucella abortus (strain 2308) OX=359391 GN=secB PE=3 SV=1	secB	17.878	64.4	203	10	10	28	13	14	20	17	17	24	10	9	17	19	15	9	7	7	8	8	7	9	7	8	8	8	8	9	7	7	8	8	7	9	7	8	8	8	8	8192700000	7655700000	7234400000	6464400000	19078000000	20248000000
P0C145	Urease accessory protein UreE 1 OS=Brucella abortus (strain 2308) OX=359391 GN=ureE1 PE=1 SV=1	ureE1	19.492	55.6	111	10	10	10	7	7	19	6	5	11	4	5	25	7	5	9	6	5	7	5	5	8	6	6	8	5	5	9	6	5	7	5	5	8	6	6	8	5	5	842170000	642000000	586220000	1293200000	841110000	835330000
P0DOA0	Sensor kinase CckA OS=Brucella abortus (strain 2308) OX=359391 GN=cckA PE=1 SV=1	cckA	103.19	48	289	35	35	28	17	20	22	30	27	22	23	23	23	27	27	25	22	22	24	22	23	27	24	24	28	20	21	25	22	22	24	22	23	27	24	24	28	20	21	856740000	1130800000	1149600000	759550000	1956100000	1870800000
Q2YIE9	Heat shock protein Hsp20 OS=Brucella abortus (strain 2308) OX=359391 GN=BAB2_0050 PE=3 SV=1	BAB2_0050	17.429	81.4	215	14	14	4	12	13	37	19	16	4	17	18	33	20	22	6	9	9	13	12	12	8	11	12	12	11	10	6	9	9	13	12	12	8	11	12	12	11	10	134100000	700470000	636540000	8277800000	2975100000	2822200000
Q2YIF2	Antifreeze protein, type I OS=Brucella abortus (strain 2308) OX=359391 GN=BAB2_0047 PE=4 SV=1	BAB2_0047	14.812	32.6	28	6	6	3	5	3	0	1	1	6	3	3	1	1	1	5	2	3	1	2	2	5	3	3	2	2	2	5	2	3	1	2	2	5	3	3	2	2	2	208310000	302220000	317560000	0	352180000	0
Q2YIF4	Alpha/beta hydrolase fold:Esterase/lipase/thioesterase, active site OS=Brucella abortus (strain 2308) OX=359391 GN=BAB2_0045 PE=4 SV=1	BAB2_0045	36.644	37.8	21	10	10	1	5	4	0	1	0	4	2	2	2	0	0	2	7	6	2	3	1	5	5	5	3	0	0	2	7	6	2	3	1	5	5	5	3	0	0	59688000	67759000	64620000	0	32747000	0
Q2YIF5	Inositol phosphatase/fructose-1,6-bisphosphatase:Inositol monophosphatase OS=Brucella abortus (strain 2308) OX=359391 GN=BAB2_0044 PE=4 SV=1	BAB2_0044	27.658	43.8	101	8	8	12	9	8	9	4	2	12	9	10	15	4	7	8	7	6	7	4	4	8	7	6	8	5	5	8	7	6	7	4	4	8	7	6	8	5	5	504810000	525120000	524990000	518350000	69310000	74811000
Q2YIF6	N-formylglutamate amidohydrolase OS=Brucella abortus (strain 2308) OX=359391 GN=BAB2_0043 PE=4 SV=1	BAB2_0043	32.682	15.9	20	4	4	0	4	4	0	2	2	0	3	1	0	2	2	1	3	2	1	1	1	1	3	3	1	1	1	1	3	2	1	1	1	1	3	3	1	1	1	0	0	0	0	0	0
Q2YIF7	Response regulator receiver protein CpdR OS=Brucella abortus (strain 2308) OX=359391 GN=cpdR PE=1 SV=1	cpdR	13.586	63.3	31	8	8	7	2	4	0	2	2	6	1	1	0	3	3	8	4	6	1	4	4	8	4	4	3	4	4	8	4	6	1	4	4	8	4	4	3	4	4	445410000	121590000	252300000	0	130110000	120810000
Q2YIF8	Bacterial regulatory protein, LuxR family:Response regulator receiver OS=Brucella abortus (strain 2308) OX=359391 GN=BAB2_0041 PE=4 SV=1	BAB2_0041	23.919	60.4	36	12	12	6	2	1	5	1	1	3	4	3	8	1	1	8	4	1	5	1	2	6	5	5	10	1	1	8	4	1	5	1	2	6	5	5	10	1	1	51625000	44278000	0	97982000	0	13566000
Q2YIF9	ATP-binding region, ATPase-like:Histidine kinase A, N-terminal:Bacterial sensor protein, C-terminal:Histidine kinase OS=Brucella abortus (strain 2308) OX=359391 GN=BAB2_0040 PE=4 SV=1	BAB2_0040	38.218	32.9	37	8	8	2	3	2	3	2	5	3	3	3	8	1	2	3	2	2	4	2	3	3	3	3	6	1	2	3	2	2	4	2	3	3	3	3	6	1	2	0	31371000	26522000	0	40425000	38325000
Q2YIG3	Sec-independent protein translocase protein TatC OS=Brucella abortus (strain 2308) OX=359391 GN=BAB2_0339 PE=4 SV=1	BAB2_0339	16.351	46.1	38	7	7	1	2	3	1	0	2	7	7	7	1	4	3	4	3	4	4	1	3	6	5	4	2	4	3	4	3	4	4	1	3	6	5	4	2	4	3	572780000	1483900000	447620000	461620000	0	2913200000
Q2YIG4	ATP/GTP-binding site motif A (P-loop):Ornithine cyclodeaminase/mu-crystallin OS=Brucella abortus (strain 2308) OX=359391 GN=BAB2_0338 PE=4 SV=1	BAB2_0338	39.288	64.5	291	21	21	19	22	16	25	18	20	18	27	26	47	29	24	17	17	16	17	17	17	16	17	15	17	16	17	17	17	16	17	17	17	16	17	15	17	16	17	1687200000	2076500000	1801000000	3196500000	2627300000	2623100000
Q2YIG5	Arginase OS=Brucella abortus (strain 2308) OX=359391 GN=rocF PE=3 SV=1	rocF	33.182	74.5	293	17	17	13	18	16	41	27	26	14	19	21	50	26	22	14	12	12	16	13	13	13	12	13	17	13	13	14	12	12	16	13	13	13	12	13	17	13	13	1801900000	1960700000	1863600000	7729800000	5491100000	5794900000
Q2YIG6	Bacterial regulatory proteins, AsnC family:Binding-protein-dependent transport systems inner membrane component:Bacterial reg OS=Brucella abortus (strain 2308) OX=359391 GN=BAB2_0336 PE=4 SV=1	BAB2_0336	15.959	53.1	35	6	6	4	2	2	8	2	1	4	3	2	7	0	0	5	4	4	6	3	1	6	4	4	6	0	0	5	4	4	6	3	1	6	4	4	6	0	0	303770000	109720000	96805000	563500000	0	0
Q2YIG7	NADH:flavin oxidoreductase/NADH oxidase OS=Brucella abortus (strain 2308) OX=359391 GN=BAB2_0335 PE=4 SV=1	BAB2_0335	39.99	85.7	292	26	26	46	27	30	24	10	10	34	24	24	40	12	11	22	22	22	20	18	20	22	23	21	24	18	17	22	22	22	20	18	20	22	23	21	24	18	17	6061400000	7652700000	7422800000	2821100000	1392400000	1414400000
Q2YIG8	Bacterial regulatory protein, ArsR family OS=Brucella abortus (strain 2308) OX=359391 GN=BAB2_0334 PE=4 SV=1	BAB2_0334	11.225	86.3	46	8	8	6	2	3	14	1	1	4	1	1	11	1	1	7	3	3	8	1	1	7	4	4	7	4	4	7	3	3	8	1	1	7	4	4	7	4	4	372380000	99084000	131840000	1231000000	0	0
Q2YIG9	Tumour necrosis factor c/lymphotoxin-beta:Bacterial regulatory proteins, IclR family OS=Brucella abortus (strain 2308) OX=359391 GN=BAB2_0215 PE=4 SV=1	BAB2_0215	31.737	55.3	70	13	13	4	7	8	5	7	6	5	8	7	6	4	3	8	7	7	7	5	6	7	9	7	9	5	5	8	7	7	7	5	6	7	9	7	9	5	5	72310000	162080000	108880000	144350000	117400000	89918000
Q2YIH0	Acyl-CoA dehydrogenase:Acyl-CoA dehydrogenase, C-terminal:Acyl-CoA dehydrogenase, central domain:Acyl-CoA dehydrogenase, N-te OS=Brucella abortus (strain 2308) OX=359391 GN=BAB2_0214 PE=3 SV=1	BAB2_0214	41.808	58.1	102	17	16	5	16	12	5	8	7	4	15	10	9	4	7	9	11	13	9	8	7	7	11	11	8	5	7	8	11	13	8	8	7	7	11	11	7	5	7	203850000	170440000	211330000	207120000	189770000	213390000
Q2YIH2	DNA mismatch repair protein MutL OS=Brucella abortus (strain 2308) OX=359391 GN=mutL PE=3 SV=1	mutL	66.782	86	489	52	52	40	41	41	12	52	53	50	44	47	21	48	40	41	41	42	26	40	39	42	42	43	31	40	39	41	41	42	26	40	39	42	42	43	31	40	39	3064600000	2331800000	2156700000	953170000	4571200000	4697700000
Q2YIH3	Uncharacterized protein OS=Brucella abortus (strain 2308) OX=359391 GN=BAB2_0211 PE=4 SV=1	BAB2_0211	8.923	78.2	179	6	6	14	12	12	27	16	19	13	10	8	18	16	14	5	5	5	5	5	5	5	5	5	5	6	6	5	5	5	5	5	5	5	5	5	5	6	6	4102700000	2906300000	2830100000	10496000000	7736500000	7652600000
Q2YIH4	Tetraacyldisaccharide 4'-kinase OS=Brucella abortus (strain 2308) OX=359391 GN=lpxK PE=3 SV=1	lpxK	36.782	80.1	139	26	26	10	15	14	12	8	9	11	18	17	16	4	5	13	16	14	17	8	9	15	14	15	19	6	7	13	16	14	17	8	9	15	14	15	19	6	7	353380000	265940000	286660000	574760000	152730000	97596000
Q2YIH5	Three-deoxy-D-manno-octulosonic-acid transferase, N-terminal OS=Brucella abortus (strain 2308) OX=359391 GN=kdtA PE=4 SV=1	kdtA	48.901	52.7	105	18	18	10	10	6	14	6	7	15	6	6	13	7	5	15	12	12	14	10	11	17	12	12	16	12	10	15	12	12	14	10	11	17	12	12	16	12	10	553300000	392560000	354040000	941480000	334680000	330710000
Q2YIH6	Uncharacterized protein OS=Brucella abortus (strain 2308) OX=359391 GN=BAB2_0208 PE=4 SV=1	BAB2_0208	27.198	44.1	101	12	12	12	5	5	5	7	9	9	7	6	15	12	9	12	5	6	7	7	7	10	7	6	11	9	9	12	5	6	7	7	7	10	7	6	11	9	9	320320000	267120000	282550000	347470000	396410000	457010000
Q2YIH7	Uncharacterized protein OS=Brucella abortus (strain 2308) OX=359391 GN=BAB2_0207 PE=4 SV=1	BAB2_0207	9.5578	94	195	11	11	28	11	9	40	7	6	26	8	10	36	7	7	11	7	8	11	6	7	11	7	7	11	6	6	11	7	8	11	6	7	11	7	7	11	6	6	6767000000	2031700000	2381000000	21887000000	767580000	470470000
Q2YIH8	ATP phosphoribosyltransferase regulatory subunit OS=Brucella abortus (strain 2308) OX=359391 GN=hisZ PE=3 SV=2	hisZ	40.92	70.4	187	21	21	7	13	13	6	21	18	12	21	16	14	19	27	14	15	15	12	17	17	13	16	16	17	18	18	14	15	15	12	17	17	13	16	16	17	18	18	876530000	1056300000	1098800000	649500000	2266500000	1865900000
Q2YIH9	Histidine--tRNA ligase OS=Brucella abortus (strain 2308) OX=359391 GN=hisS PE=3 SV=1	hisS	55.135	62.7	305	31	31	23	17	18	18	28	31	30	20	22	27	32	39	26	18	18	22	21	21	23	21	21	24	22	24	26	18	18	22	21	21	23	21	21	24	22	24	1791500000	1576900000	1631500000	1734100000	6487300000	6292000000
Q2YII0	Lysine exporter protein (LYSE/YGGA) OS=Brucella abortus (strain 2308) OX=359391 GN=BAB2_0180 PE=4 SV=1	BAB2_0180	22.167	8.3	1	1	1	0	0	0	0	1	0	0	0	0	0	0	0	0	0	0	0	1	0	0	0	0	0	0	0	0	0	0	0	1	0	0	0	0	0	0	0	0	0	0	0	0	0
Q2YII1	Methyladenine glycosylase OS=Brucella abortus (strain 2308) OX=359391 GN=tag PE=4 SV=1	tag	24.603	13.3	22	3	3	2	2	1	0	2	3	2	3	3	0	2	2	2	1	2	0	3	3	2	3	3	0	2	2	2	1	2	0	3	3	2	3	3	0	2	2	22539000	0	24898000	0	14674000	15221000
Q2YII2	Aldo/keto reductase OS=Brucella abortus (strain 2308) OX=359391 GN=BAB2_0177 PE=1 SV=1	BAB2_0177	32.841	82.3	237	23	23	29	19	20	21	18	14	22	13	14	22	24	21	20	20	19	20	19	17	20	20	20	19	20	19	20	20	19	20	19	17	20	20	20	19	20	19	6748500000	9122200000	10210000000	4804000000	15381000000	14699000000
Q2YII3	Uncharacterized protein OS=Brucella abortus (strain 2308) OX=359391 GN=glcF PE=4 SV=1	glcF	47.244	47.1	40	15	15	12	5	4	3	0	1	3	3	3	6	0	0	9	7	6	4	1	3	7	6	5	9	2	1	9	7	6	4	1	3	7	6	5	9	2	1	147510000	57723000	50373000	83172000	0	0
Q2YII4	FAD linked oxidase, C-terminal:FAD linked oxidase, N-terminal OS=Brucella abortus (strain 2308) OX=359391 GN=glcE PE=4 SV=1	glcE	44.075	62.4	121	19	19	15	14	10	8	3	3	20	15	16	12	1	4	17	15	14	13	5	6	15	13	13	12	5	7	17	15	14	13	5	6	15	13	13	12	5	7	451760000	238800000	232440000	360470000	52353000	43586000
Q2YII5	ATPase, E1-E2 type:FAD linked oxidase, C-terminal:FAD linked oxidase, N-terminal OS=Brucella abortus (strain 2308) OX=359391 GN=BAB2_0174 PE=4 SV=1	BAB2_0174	53.781	48	76	16	16	11	6	7	7	4	3	5	9	6	10	4	4	10	12	11	8	8	9	9	13	13	10	8	8	10	12	11	8	8	9	9	13	13	10	8	8	126230000	146360000	168150000	132950000	105220000	130160000
Q2YII6	Bacterial regulatory protein LysR, HTH motif:Helix-turn-helix, Fis-type:LysR substrate binding domain OS=Brucella abortus (strain 2308) OX=359391 GN=BAB2_0173 PE=3 SV=1	BAB2_0173	33.461	59.2	131	15	15	16	11	11	9	6	5	16	14	10	12	12	9	13	12	12	10	9	8	13	12	11	12	11	11	13	12	12	10	9	8	13	12	11	12	11	11	403430000	232270000	260050000	245260000	140060000	106260000
Q2YII7	Bacterial regulatory protein, GntR family:Bacterial regulatory protein, DeoR family OS=Brucella abortus (strain 2308) OX=359391 GN=BAB2_0172 PE=4 SV=1	BAB2_0172	30.291	59.6	177	16	16	15	11	10	7	22	18	17	13	16	11	19	18	14	10	12	9	13	13	14	11	12	13	13	14	14	10	12	9	13	13	14	11	12	13	13	14	842190000	536720000	607470000	635630000	1839200000	1731400000
Q2YII9	Riboflavin biosynthesis protein OS=Brucella abortus (strain 2308) OX=359391 GN=BAB2_0193 PE=3 SV=1	BAB2_0193	34.809	54.6	126	19	19	16	13	8	18	4	3	18	9	13	19	3	2	16	11	12	14	4	5	15	12	14	14	5	5	16	11	12	14	4	5	15	12	14	14	5	5	1110000000	515410000	434350000	1829000000	44708000	39014000
Q2YIJ1	Haloacid dehalogenase-like hydrolase:HAD-superfamily subfamily IIA hydrolase, hypothetical 3:HAD-superfamily hydrolase, subfa OS=Brucella abortus (strain 2308) OX=359391 GN=BAB2_0191 PE=4 SV=1	BAB2_0191	30.828	63.6	149	17	17	13	17	17	8	10	10	13	14	15	12	10	10	11	12	13	8	9	8	13	10	10	12	7	9	11	12	13	8	9	8	13	10	10	12	7	9	730760000	814130000	801530000	409580000	762290000	812950000
Q2YIJ2	10 kDa chaperonin OS=Brucella abortus (strain 2308) OX=359391 GN=groS PE=3 SV=1	groS	10.393	99	796	21	21	48	65	60	80	77	73	40	58	56	51	95	93	11	20	20	9	21	20	10	18	17	7	19	18	11	20	20	9	21	20	10	18	17	7	19	18	36008000000	90859000000	86124000000	86836000000	159950000000	163530000000
Q2YIJ3	60 kDa chaperonin OS=Brucella abortus (strain 2308) OX=359391 GN=groL PE=3 SV=1	groL	57.514	82.8	2422	63	63	178	145	145	114	256	271	182	186	178	146	312	309	45	45	44	40	54	53	44	48	52	41	52	53	45	45	44	40	54	53	44	48	52	41	52	53	93169000000	116590000000	117930000000	58257000000	307380000000	318960000000
Q2YIJ5	Uncharacterized protein OS=Brucella abortus (strain 2308) OX=359391 GN=BAB2_0187 PE=4 SV=1	BAB2_0187	11.166	63.2	123	10	10	12	8	9	17	11	9	15	5	5	16	9	7	10	7	7	10	7	7	10	7	7	10	7	7	10	7	7	10	7	7	10	7	7	10	7	7	1854300000	1146400000	1005500000	7063500000	2389800000	2623800000
Q2YIJ6	Fumarate hydratase class II OS=Brucella abortus (strain 2308) OX=359391 GN=fumC PE=3 SV=1	fumC	49.624	76	336	29	29	30	23	22	19	33	34	29	28	27	29	31	31	24	18	19	25	20	20	25	19	19	26	19	19	24	18	19	25	20	20	25	19	19	26	19	19	2308700000	1474200000	1322600000	2288100000	6182900000	7078600000
Q2YIJ8	Glucose/galactose transporter OS=Brucella abortus (strain 2308) OX=359391 GN=gluP PE=3 SV=1	gluP	43.8	8.3	15	3	3	0	4	3	0	2	2	0	1	1	0	1	1	0	3	3	0	3	3	0	2	2	0	2	2	0	3	3	0	3	3	0	2	2	0	2	2	0	28021000	28206000	0	64063000	62752000
Q2YIJ9	ATP phosphoribosyltransferase OS=Brucella abortus (strain 2308) OX=359391 GN=hisG PE=3 SV=1	hisG	25.469	58	123	12	12	7	12	14	10	8	8	11	13	16	10	6	8	11	10	10	10	9	8	10	10	11	10	8	9	11	10	10	10	9	8	10	10	11	10	8	9	675640000	742160000	640540000	773160000	258020000	255390000
Q2YIK0	Protein-methionine-sulfoxide reductase catalytic subunit MsrP OS=Brucella abortus (strain 2308) OX=359391 GN=msrP PE=3 SV=1	msrP	35.416	53	77	15	15	9	7	8	4	4	4	11	5	7	8	5	5	13	11	11	12	9	10	12	9	10	10	9	9	13	11	11	12	9	10	12	9	10	10	9	9	1423700000	1930600000	1673500000	1006800000	1008000000	1244400000
Q2YIK1	Protein-methionine-sulfoxide reductase heme-binding subunit MsrQ OS=Brucella abortus (strain 2308) OX=359391 GN=msrQ PE=3 SV=1	msrQ	24.796	4.1	8	1	1	0	1	1	0	1	1	0	1	1	0	1	1	0	1	1	0	1	1	0	1	1	0	1	1	0	1	1	0	1	1	0	1	1	0	1	1	0	0	0	0	0	0
Q2YIK6	Bacterial regulatory proteins, IclR family OS=Brucella abortus (strain 2308) OX=359391 GN=BAB2_0235 PE=4 SV=1	BAB2_0235	30.045	29.5	57	8	8	8	4	6	3	3	4	6	4	4	5	5	5	7	5	6	6	6	6	5	5	5	6	5	4	7	5	6	6	6	6	5	5	5	6	5	4	104380000	69065000	67648000	77501000	53950000	47698000
Q2YIK7	Uncharacterized protein OS=Brucella abortus (strain 2308) OX=359391 GN=BAB2_0234 PE=4 SV=1	BAB2_0234	44.056	23.9	39	7	7	2	6	6	2	2	2	0	5	5	2	4	3	4	5	5	3	2	2	3	5	4	5	4	2	4	5	5	3	2	2	3	5	4	5	4	2	29584000	66410000	62615000	27430000	50587000	55957000
Q2YIK8	TonB-dependent receptor protein OS=Brucella abortus (strain 2308) OX=359391 GN=BAB2_0233 PE=3 SV=1	BAB2_0233	75.219	61.1	242	35	35	19	37	24	7	24	21	15	17	17	15	26	20	20	30	26	15	21	22	19	25	25	19	25	21	20	30	26	15	21	22	19	25	25	19	25	21	1962800000	3729500000	3693000000	2103100000	2092200000	2004600000
Q2YIL0	D-amino acid dehydrogenase OS=Brucella abortus (strain 2308) OX=359391 GN=dadA PE=3 SV=1	dadA	45.109	88.2	541	37	37	52	40	38	64	33	38	49	41	44	100	21	21	32	30	31	34	26	28	33	31	31	35	21	23	32	30	31	34	26	28	33	31	31	35	21	23	6556400000	5896600000	5442900000	14479000000	2935600000	3063100000
Q2YIL1	Helix-turn-helix motif:Cupin domain OS=Brucella abortus (strain 2308) OX=359391 GN=BAB2_0310 PE=4 SV=1	BAB2_0310	20.047	44.5	24	7	7	4	5	3	1	1	1	3	2	3	0	0	1	3	4	3	1	1	1	2	2	3	2	1	1	3	4	3	1	1	1	2	2	3	2	1	1	0	1150700000	480240000	0	0	0
Q2YIL2	Beta and gamma crystallin:Aminotransferase class-III OS=Brucella abortus (strain 2308) OX=359391 GN=BAB2_0309 PE=3 SV=1	BAB2_0309	47.166	48.9	93	19	19	12	12	12	3	6	5	10	8	9	7	4	5	14	15	14	9	8	8	13	13	13	11	8	8	14	15	14	9	8	8	13	13	13	11	8	8	578090000	451230000	430130000	218680000	175250000	165800000
Q2YIL3	Bacterial regulatory protein, GntR family OS=Brucella abortus (strain 2308) OX=359391 GN=hutC PE=4 SV=1	hutC	27.537	64.8	115	14	14	6	14	11	2	11	13	9	12	13	7	9	8	8	10	10	3	9	11	9	14	13	6	10	9	8	10	10	3	9	11	9	14	13	6	10	9	640010000	609150000	557640000	496690000	715450000	843320000
Q2YIL4	Amidohydrolase OS=Brucella abortus (strain 2308) OX=359391 GN=BAB2_0307 PE=1 SV=1	BAB2_0307	49.102	88.3	232	27	27	17	25	19	27	13	14	25	20	14	41	9	8	19	18	19	23	13	15	18	13	15	22	11	9	19	18	19	23	13	15	18	13	15	22	11	9	891750000	1402000000	1005400000	1541000000	461180000	387290000
Q2YIL5	Imidazolonepropionase OS=Brucella abortus (strain 2308) OX=359391 GN=hutI PE=3 SV=1	hutI	43.52	56	265	25	25	15	19	20	16	24	22	19	21	20	27	31	31	18	20	22	18	22	22	18	23	23	19	23	23	18	20	22	18	22	22	18	23	23	19	23	23	1903000000	1126500000	1063700000	3694500000	4688200000	4570900000
Q2YIL6	Histidine ammonia-lyase OS=Brucella abortus (strain 2308) OX=359391 GN=hutH PE=3 SV=1	hutH	53.253	53	357	22	22	29	23	26	32	31	33	22	34	26	43	29	29	17	19	20	18	21	21	17	21	21	18	19	19	17	19	20	18	21	21	17	21	21	18	19	19	1941800000	1911600000	1980600000	3076400000	3714800000	3863900000
Q2YIL7	N-formylglutamate amidohydrolase OS=Brucella abortus (strain 2308) OX=359391 GN=BAB2_0304 PE=4 SV=1	BAB2_0304	29.386	80.8	167	16	16	14	7	6	28	7	7	21	18	15	27	8	9	13	10	12	13	10	10	12	13	11	13	11	11	13	10	12	13	10	10	12	13	11	13	11	11	466280000	289730000	316570000	884250000	670080000	676150000
Q2YIL8	Urocanate hydratase OS=Brucella abortus (strain 2308) OX=359391 GN=hutU PE=3 SV=1	hutU	61.228	46.3	281	27	27	26	23	23	26	18	24	25	21	18	45	17	15	23	20	20	23	19	19	23	20	18	24	19	18	23	20	20	23	19	19	23	20	18	24	19	18	3217700000	2409100000	2352700000	5467700000	2276500000	2268200000
Q2YIL9	Uncharacterized protein OS=Brucella abortus (strain 2308) OX=359391 GN=BAB2_0302 PE=4 SV=1	BAB2_0302	22.214	56.5	70	7	7	5	5	7	1	4	5	8	9	9	4	6	7	6	5	5	3	5	5	7	5	5	4	4	5	6	5	5	3	5	5	7	5	5	4	4	5	213030000	129300000	162550000	139630000	238140000	235220000
Q2YIM0	Aminotransferase, class IV OS=Brucella abortus (strain 2308) OX=359391 GN=BAB2_0301 PE=4 SV=1	BAB2_0301	32.422	78.5	255	21	21	23	20	24	15	23	19	21	21	22	29	23	15	15	15	15	13	14	14	15	16	16	16	14	13	15	15	15	13	14	14	15	16	16	16	14	13	2202400000	1926300000	1887000000	3946100000	1437100000	1616700000
Q2YIM1	MaoC-like dehydratase OS=Brucella abortus (strain 2308) OX=359391 GN=BAB2_0266 PE=4 SV=1	BAB2_0266	17.534	38.6	44	6	6	3	4	5	3	4	4	3	4	3	4	3	4	4	6	6	3	5	5	5	6	6	5	5	6	4	6	6	3	5	5	5	6	6	5	5	6	175080000	971820000	893000000	938510000	289930000	420750000
Q2YIM2	Haloacid dehalogenase/epoxide hydrolase:Haloacid dehalogenase-like hydrolase:HAD-superfamily hydrolase, subfamily IA, variant OS=Brucella abortus (strain 2308) OX=359391 GN=BAB2_0265 PE=4 SV=1	BAB2_0265	24.164	44.4	23	7	7	1	5	5	0	0	0	3	3	4	1	0	1	2	6	5	0	0	0	2	4	6	1	0	1	2	6	5	0	0	0	2	4	6	1	0	1	121900000	37126000	28422000	0	0	0
Q2YIM3	Oxidoreductase, putative OS=Brucella abortus (strain 2308) OX=359391 GN=BAB2_0264 PE=1 SV=1	BAB2_0264	46.669	63	178	25	25	13	18	16	7	11	12	17	21	19	14	17	13	17	17	15	14	15	13	21	17	18	17	15	14	17	17	15	14	15	13	21	17	18	17	15	14	1155000000	639540000	722410000	932500000	462280000	419090000
Q2YIM4	NAD(P) transhydrogenase subunit beta OS=Brucella abortus (strain 2308) OX=359391 GN=pntB PE=3 SV=1	pntB	48.509	26.2	126	13	13	15	10	12	13	11	8	11	9	5	18	6	8	10	9	10	10	10	10	9	10	9	11	10	9	10	9	10	10	10	10	9	10	9	11	10	9	678830000	763820000	710620000	1306700000	828700000	866490000
Q2YIM5	Antifreeze protein, type I:Pollen allergen Poa pIX/Phl pVI, C-terminal OS=Brucella abortus (strain 2308) OX=359391 GN=pntAB PE=4 SV=1	pntAB	14.396	9.4	0	1	1	0	0	0	0	0	0	0	0	0	0	0	0	1	1	1	1	1	1	1	1	1	1	1	1	1	1	1	1	1	1	1	1	1	1	1	1	0	0	0	0	0	0
Q2YIM6	RecA bacterial DNA recombination protein:Alanine dehydrogenase/PNT, C-terminal:Alanine dehydrogenase/PNT, N-terminal OS=Brucella abortus (strain 2308) OX=359391 GN=pntA PE=4 SV=1	pntA	44.151	72.7	384	34	34	57	27	27	35	21	23	44	25	31	56	17	21	32	25	25	27	22	22	30	23	26	30	21	22	32	25	25	27	22	22	30	23	26	30	21	22	6171000000	3158100000	3219000000	5829700000	2366900000	2195200000
Q2YIM7	Uncharacterized protein OS=Brucella abortus (strain 2308) OX=359391 GN=BAB2_0260 PE=4 SV=1	BAB2_0260	7.9433	43.2	13	2	2	2	3	0	0	2	1	0	1	4	0	0	0	1	1	0	0	1	1	1	1	2	0	0	0	1	1	0	0	1	1	1	1	2	0	0	0	0	0	0	0	0	0
Q2YIM8	RNA-binding region RNP-1 (RNA recognition motif) OS=Brucella abortus (strain 2308) OX=359391 GN=BAB2_0259 PE=4 SV=1	BAB2_0259	27.949	18.1	8	4	4	0	1	2	0	0	1	0	1	1	0	2	0	1	2	4	0	0	2	0	3	4	0	1	0	1	2	4	0	0	2	0	3	4	0	1	0	0	49293000	43918000	0	0	19956000
Q2YIN0	Beta-lactamase OS=Brucella abortus (strain 2308) OX=359391 GN=BAB2_0257 PE=4 SV=1	BAB2_0257	45.68	44.4	21	12	12	5	6	4	0	0	0	3	2	1	0	0	0	7	6	5	0	0	1	4	5	3	1	0	0	7	6	5	0	0	1	4	5	3	1	0	0	0	52153000	54804000	0	0	0
Q2YIN1	Nickel/cobalt efflux system OS=Brucella abortus (strain 2308) OX=359391 GN=BAB2_0094 PE=3 SV=1	BAB2_0094	38.641	9.5	0	1	1	0	0	0	0	0	0	0	0	0	0	0	0	0	1	1	0	0	0	1	1	0	0	0	0	0	1	1	0	0	0	1	1	0	0	0	0	0	0	0	0	0	0
Q2YIN4	GCN5-related N-acetyltransferase OS=Brucella abortus (strain 2308) OX=359391 GN=BAB2_0090 PE=1 SV=1	BAB2_0090	26.114	52	69	11	11	6	8	7	8	4	2	5	6	5	9	5	4	8	10	10	7	6	7	9	7	8	8	7	6	8	10	10	7	6	7	9	7	8	8	7	6	655300000	1463000000	1284500000	1032300000	241840000	234010000
Q2YIN5	Molybdenum import ATP-binding protein ModC OS=Brucella abortus (strain 2308) OX=359391 GN=modC PE=3 SV=1	modC	38.88	33.1	32	9	9	3	3	3	5	0	0	6	4	3	5	0	0	7	3	3	6	0	2	8	3	3	8	1	0	7	3	3	6	0	2	8	3	3	8	1	0	104440000	67744000	63121000	123010000	0	34034000
Q2YIN7	Molybdenum ABC transporter, periplasmic binding protein OS=Brucella abortus (strain 2308) OX=359391 GN=modA PE=4 SV=1	modA	26.65	61.8	134	15	15	12	12	13	17	6	9	12	12	14	15	6	6	13	12	13	11	8	10	11	12	11	13	9	9	13	12	13	11	8	10	11	12	11	13	9	9	424970000	958910000	792310000	1433800000	287180000	264210000
Q2YIN9	UPF0176 protein BAB2_0085 OS=Brucella abortus (strain 2308) OX=359391 GN=BAB2_0085 PE=3 SV=1	BAB2_0085	35.143	21.5	4	5	5	0	0	0	0	1	0	2	0	0	0	1	0	0	0	0	0	1	0	2	1	1	1	1	1	0	0	0	0	1	0	2	1	1	1	1	1	0	0	0	0	0	0
Q2YIP1	KDPG and KHG aldolase OS=Brucella abortus (strain 2308) OX=359391 GN=BAB2_0083 PE=4 SV=1	BAB2_0083	20.777	74.6	61	11	11	6	6	8	1	0	1	14	7	7	0	5	6	9	10	10	2	1	4	10	8	7	4	8	7	9	10	10	2	1	4	10	8	7	4	8	7	905470000	667350000	730630000	0	0	0
Q2YIP2	ATP/GTP-binding site motif A (P-loop) OS=Brucella abortus (strain 2308) OX=359391 GN=BAB2_0082 PE=4 SV=1	BAB2_0082	67.148	31.2	68	18	18	8	13	13	0	1	2	9	10	12	0	0	0	9	15	15	1	5	3	9	12	15	4	1	3	9	15	15	1	5	3	9	12	15	4	1	3	192310000	201420000	293290000	0	16608000	109440000
Q2YIP3	Response regulator receiver:Sigma-54 factor interaction domain:Helix-turn-helix, Fis-type:AAA ATPase OS=Brucella abortus (strain 2308) OX=359391 GN=BAB2_0081 PE=4 SV=1	BAB2_0081	53.952	67.3	115	27	27	19	14	18	2	5	7	10	16	14	3	4	3	19	19	19	9	7	9	15	19	20	8	6	7	19	19	19	9	7	9	15	19	20	8	6	7	458890000	297770000	309540000	68680000	177690000	162210000
Q2YIP4	Peptidase M3:Neutral zinc metallopeptidases, zinc-binding region OS=Brucella abortus (strain 2308) OX=359391 GN=pepF PE=3 SV=1	pepF	70.33	64.5	361	44	44	36	26	17	28	33	27	37	26	26	39	33	33	31	30	29	32	29	29	32	30	30	30	32	32	31	30	29	32	29	29	32	30	30	30	32	32	2853400000	2527500000	2518800000	2622700000	7677000000	8285400000
Q2YIP5	Anthranilate synthase component I and chorismate binding protein OS=Brucella abortus (strain 2308) OX=359391 GN=BAB2_0079 PE=4 SV=1	BAB2_0079	43.757	41.4	72	14	14	9	6	8	6	3	4	5	6	8	12	3	2	10	7	8	11	5	5	9	5	5	11	4	3	10	7	8	11	5	5	9	5	5	11	4	3	95837000	124830000	98940000	111180000	75806000	83915000
Q2YIP6	Aminotransferase, class IV OS=Brucella abortus (strain 2308) OX=359391 GN=BAB2_0078 PE=4 SV=1	BAB2_0078	24.905	72.6	105	12	12	9	10	10	13	6	6	10	7	5	15	8	6	9	7	7	12	7	6	10	8	7	11	6	6	9	7	7	12	7	6	10	8	7	11	6	6	304840000	878140000	847540000	711980000	302300000	312140000
Q2YIP7	Homospermidine synthase OS=Brucella abortus (strain 2308) OX=359391 GN=BAB2_0077 PE=4 SV=1	BAB2_0077	54.292	48	170	20	20	25	14	16	18	6	8	14	15	14	29	6	5	20	12	12	18	9	8	19	12	12	20	7	8	20	12	12	18	9	8	19	12	12	20	7	8	1580300000	1177600000	1228600000	1730500000	498570000	479300000
Q2YIP8	Lipoprotein Omp10 OS=Brucella abortus (strain 2308) OX=359391 GN=omp10 PE=4 SV=1	omp10	13.26	36.5	0	3	3	0	0	0	0	0	0	0	0	0	0	0	0	2	2	2	3	2	2	2	2	2	2	2	2	2	2	2	3	2	2	2	2	2	2	2	2	0	0	0	0	0	0
Q2YIP9	Uncharacterized protein OS=Brucella abortus (strain 2308) OX=359391 GN=BAB2_0374 PE=4 SV=1	BAB2_0374	23.084	80.3	147	21	21	15	11	13	10	9	10	10	11	13	18	12	15	19	14	14	17	16	17	19	14	17	19	15	15	19	14	14	17	16	17	19	14	17	19	15	15	2141100000	2099800000	2129900000	2447500000	3250600000	2954800000
Q2YIQ1	Erythritol kinase OS=Brucella abortus (strain 2308) OX=359391 GN=eryA PE=1 SV=2	eryA	54.631	58.5	183	24	24	23	20	17	15	6	7	17	18	21	31	4	4	20	19	19	18	11	12	20	18	19	21	11	8	20	19	19	18	11	12	20	18	19	21	11	8	586400000	952930000	957070000	1042900000	401020000	343130000
Q2YIQ2	Glycerol-3-phosphate dehydrogenase OS=Brucella abortus (strain 2308) OX=359391 GN=BAB2_0371 PE=3 SV=1	BAB2_0371	56.19	73.3	443	38	37	53	39	37	47	26	25	48	33	30	58	22	25	35	31	31	30	25	25	32	32	32	35	25	26	34	30	30	29	25	25	31	31	31	34	25	26	4326300000	4083900000	3197000000	5485600000	2758900000	2516600000
Q2YIQ3	D-erythrulose 4-phosphate dehydrogenase OS=Brucella abortus (strain 2308) OX=359391 GN=BAB2_0370 PE=4 SV=1	BAB2_0370	35.01	77.4	209	22	22	15	14	16	16	16	17	14	20	17	26	20	18	16	13	13	16	14	14	15	13	13	20	13	13	16	13	13	16	14	14	15	13	13	20	13	13	1155000000	1976000000	1804300000	1748200000	3059200000	3627100000
Q2YIQ4	Putative sugar-binding domain OS=Brucella abortus (strain 2308) OX=359391 GN=eryD PE=4 SV=1	eryD	33.586	44.9	92	13	13	10	10	6	3	3	6	8	16	16	9	3	2	10	10	8	7	6	7	12	11	12	10	7	5	10	10	8	7	6	7	12	11	12	10	7	5	208960000	238650000	195360000	216420000	178860000	185810000
Q2YIQ5	Bacterial regulatory protein, DeoR family OS=Brucella abortus (strain 2308) OX=359391 GN=BAB2_0368 PE=4 SV=1	BAB2_0368	27.54	25.2	59	4	4	6	8	5	2	3	5	6	5	4	9	2	4	4	3	3	2	3	3	4	2	2	2	1	1	4	3	3	2	3	3	4	2	2	2	1	1	121640000	102110000	108020000	75485000	45776000	40743000
Q2YIQ6	L-erythrulose-1-phosphate isomerase OS=Brucella abortus (strain 2308) OX=359391 GN=eryH PE=1 SV=1	eryH	27.87	62.9	153	14	14	22	13	13	13	10	10	15	12	11	14	10	10	13	14	13	12	12	12	13	12	13	14	12	13	13	14	13	12	12	12	13	12	13	14	12	13	1032000000	1890900000	2053000000	1280400000	1205400000	1305000000
Q2YIQ7	Ribose/galactose isomerase OS=Brucella abortus (strain 2308) OX=359391 GN=BAB2_0366 PE=4 SV=1	BAB2_0366	15.708	96	277	13	13	32	22	21	26	20	22	21	16	18	20	34	25	12	12	11	12	11	12	13	11	10	12	12	11	12	12	11	12	11	12	13	11	10	12	12	11	6395200000	4459200000	5241300000	8912700000	12580000000	12134000000
Q2YIQ8	Fructose-1,6-bisphosphate aldolase OS=Brucella abortus (strain 2308) OX=359391 GN=fbaA PE=3 SV=1	fbaA	38.785	68.9	626	29	29	44	33	31	60	52	52	53	51	46	87	55	62	28	18	20	25	17	19	28	21	20	27	18	20	28	18	20	25	17	19	28	21	20	27	18	20	5146900000	4721500000	4695500000	9774000000	16825000000	15324000000
Q2YIQ9	Fructose-1,6-bisphosphatase class 1 OS=Brucella abortus (strain 2308) OX=359391 GN=fbp PE=3 SV=1	fbp	36.155	47.4	60	13	13	2	9	7	2	7	3	4	7	9	1	4	5	8	8	7	5	7	6	7	9	10	6	6	5	8	8	7	5	7	6	7	9	10	6	6	5	191100000	272360000	221080000	59484000	102990000	81434000
Q2YIR1	Uncharacterized protein OS=Brucella abortus (strain 2308) OX=359391 GN=BAB2_0362 PE=4 SV=1	BAB2_0362	24.685	18.3	16	4	4	2	2	1	2	0	0	5	1	0	3	0	0	2	2	2	2	1	0	4	2	0	3	0	0	2	2	2	2	1	0	4	2	0	3	0	0	22051000	42747000	31903000	56796000	0	0
Q2YIR2	Elongation factor G, C-terminal:Elongation factor, GTP-binding:ATP/GTP-binding site motif A (P-loop):Elongation factor Tu, do OS=Brucella abortus (strain 2308) OX=359391 GN=BAB2_0361 PE=4 SV=1	BAB2_0361	66.818	56.7	322	39	39	38	34	37	14	19	19	38	35	34	21	16	17	32	32	32	24	25	28	34	33	31	26	23	26	32	32	32	24	25	28	34	33	31	26	23	26	2824200000	3400700000	3382500000	754070000	985890000	976400000
Q2YIR3	Magnesium transporter MgtE OS=Brucella abortus (strain 2308) OX=359391 GN=mgtE PE=3 SV=1	mgtE	50.702	29.2	44	11	11	4	6	8	5	3	4	1	5	4	4	0	0	5	6	7	6	2	2	6	5	5	7	2	4	5	6	7	6	2	2	6	5	5	7	2	4	114260000	157900000	160990000	87380000	53087000	62515000
Q2YIR6	ATP/GTP-binding site motif A (P-loop):Inosine/uridine-preferring nucleoside hydrolase OS=Brucella abortus (strain 2308) OX=359391 GN=BAB2_0005 PE=4 SV=1	BAB2_0005	35.928	19.9	105	8	8	12	8	10	15	3	3	9	5	5	23	6	6	8	6	6	8	5	5	8	6	5	8	5	5	8	6	6	8	5	5	8	6	5	8	5	5	930050000	891620000	973730000	2089500000	377040000	405330000
Q2YIR7	Ribokinase OS=Brucella abortus (strain 2308) OX=359391 GN=rbsK PE=3 SV=1	rbsK	32.003	63.3	153	15	15	18	11	11	19	7	7	20	10	11	26	7	6	13	11	10	13	7	7	14	8	9	13	7	7	13	11	10	13	7	7	14	8	9	13	7	7	1815900000	1104500000	1204500000	1816000000	636970000	680320000
Q2YIS0	Replication protein C OS=Brucella abortus (strain 2308) OX=359391 GN=repC PE=4 SV=1	repC	44.471	5.8	2	2	2	0	0	0	0	0	0	0	1	1	0	0	0	0	0	1	0	0	0	0	1	2	0	0	0	0	0	1	0	0	0	0	1	2	0	0	0	0	0	0	0	0	0
Q2YIS1	Uncharacterized protein OS=Brucella abortus (strain 2308) OX=359391 GN=BAB2_0170 PE=4 SV=1	BAB2_0170	8.7297	68.4	43	4	4	8	3	2	4	0	0	8	3	3	9	1	2	4	3	3	4	2	2	4	3	3	4	2	3	4	3	3	4	2	2	4	3	3	4	2	3	211570000	57600000	49465000	74610000	0	0
Q2YIS2	Cytochrome c heme-binding site:Cytochrome c, class IA/ IB:Cytochrome c, class I OS=Brucella abortus (strain 2308) OX=359391 GN=cycA PE=4 SV=1	cycA	14.268	59.5	79	11	11	9	10	10	0	6	8	8	10	7	0	7	4	9	9	9	2	8	8	8	8	8	2	7	7	9	9	9	2	8	8	8	8	8	2	7	7	705270000	1020800000	866090000	0	290500000	357550000
Q2YIS3	RNA-binding region RNP-1 (RNA recognition motif):Nickel-dependent hydrogenase b-type cytochrome subunit OS=Brucella abortus (strain 2308) OX=359391 GN=BAB2_0165 PE=4 SV=1	BAB2_0165	20.928	6.2	1	1	1	0	0	1	0	0	0	0	0	0	0	0	0	0	0	1	0	0	0	0	0	0	0	0	0	0	0	1	0	0	0	0	0	0	0	0	0	0	0	0	0	0	0
Q2YIS4	Citrate lyase, beta subunit, putative OS=Brucella abortus (strain 2308) OX=359391 GN=BAB2_0164 PE=3 SV=1	BAB2_0164	29.007	80.7	164	16	16	21	9	10	24	7	8	18	13	13	29	5	7	12	10	8	15	6	6	14	11	9	15	5	6	12	10	8	15	6	6	14	11	9	15	5	6	922650000	245910000	292000000	1320000000	235480000	196580000
Q2YIS5	Uncharacterized protein OS=Brucella abortus (strain 2308) OX=359391 GN=BAB2_0163 PE=4 SV=1	BAB2_0163	30.988	75.2	144	18	18	16	10	9	26	4	3	14	7	8	40	4	3	16	12	12	17	6	6	17	12	12	17	7	7	16	12	12	17	6	6	17	12	12	17	7	7	1000500000	498270000	408000000	3917100000	156780000	152580000
Q2YIS6	L-carnitine dehydratase/bile acid-inducible protein F OS=Brucella abortus (strain 2308) OX=359391 GN=BAB2_0162 PE=4 SV=1	BAB2_0162	43.552	47.9	127	17	17	10	7	5	17	3	3	18	8	7	43	2	4	13	9	9	15	6	6	13	10	10	16	5	6	13	9	9	15	6	6	13	10	10	16	5	6	830780000	239180000	196160000	2802200000	73429000	89434000
Q2YIS7	Bacterial regulatory protein LysR, HTH motif:LysR substrate binding domain OS=Brucella abortus (strain 2308) OX=359391 GN=BAB2_0161 PE=3 SV=1	BAB2_0161	32.415	20.4	26	6	6	3	3	2	2	0	0	3	4	3	6	0	0	2	3	3	2	0	1	3	4	4	4	0	0	2	3	3	2	0	1	3	4	4	4	0	0	26989000	33383000	32878000	47472000	0	0
Q2YIS8	Uncharacterized protein OS=Brucella abortus (strain 2308) OX=359391 GN=BAB2_0160 PE=4 SV=1	BAB2_0160	14.787	68.8	44	9	9	6	4	2	7	2	2	7	3	3	5	1	2	7	5	5	7	5	6	8	6	7	6	4	5	7	5	5	7	5	6	8	6	7	6	4	5	133900000	75737000	93816000	181710000	125440000	154150000
Q2YIS9	Ferrochelatase OS=Brucella abortus (strain 2308) OX=359391 GN=hemH PE=3 SV=1	hemH	40.082	60.2	189	18	18	16	10	11	14	18	14	16	14	17	27	17	15	16	15	14	13	15	15	15	14	14	17	13	12	16	15	14	13	15	15	15	14	14	17	13	12	953150000	1007700000	935180000	747160000	1063100000	1054600000
Q2YIT0	Band 7 protein:Stomatin OS=Brucella abortus (strain 2308) OX=359391 GN=BAB2_0074 PE=4 SV=1	BAB2_0074	35.681	51.8	113	13	13	12	13	8	7	6	8	11	14	10	11	7	6	9	10	11	8	7	9	8	11	10	8	7	7	9	10	11	8	7	9	8	11	10	8	7	7	382220000	312540000	366250000	217040000	247490000	292030000
Q2YIT1	Nodulation protein nfed, c-terminal only OS=Brucella abortus (strain 2308) OX=359391 GN=BAB2_0073 PE=4 SV=1	BAB2_0073	17.092	35.5	32	6	6	2	2	3	2	2	5	1	2	1	1	6	5	5	5	5	5	5	6	4	5	6	4	6	6	5	5	5	5	5	6	4	5	6	4	6	6	147200000	28433000	0	0	113660000	130330000
Q2YIT2	Uncharacterized protein OS=Brucella abortus (strain 2308) OX=359391 GN=BAB2_0071 PE=4 SV=1	BAB2_0071	55.043	50.6	68	20	20	1	6	6	2	7	7	3	9	8	4	9	6	1	15	15	3	15	14	3	14	15	1	14	11	1	15	15	3	15	14	3	14	15	1	14	11	0	125990000	129110000	119840000	195740000	188740000
Q2YIT3	UTP--glucose-1-phosphate uridylyltransferase OS=Brucella abortus (strain 2308) OX=359391 GN=galU PE=3 SV=1	galU	32.722	64	211	16	16	26	14	14	24	12	12	24	15	16	29	14	11	14	13	14	13	11	11	14	14	14	14	14	13	14	13	14	13	11	11	14	14	14	14	14	13	2477200000	2980700000	2884900000	1817800000	1089600000	1177700000
Q2YIT4	Putative peptidoglycan binding domain 1 OS=Brucella abortus (strain 2308) OX=359391 GN=BAB2_0069 PE=4 SV=1	BAB2_0069	46.108	56.1	128	23	23	26	15	16	2	1	1	24	19	17	2	2	3	20	17	15	6	1	2	20	15	14	8	5	5	20	17	15	6	1	2	20	15	14	8	5	5	1326300000	1162600000	1144700000	104650000	0	116940000
Q2YIT5	Type IV secretion system protein virB1 OS=Brucella abortus (strain 2308) OX=359391 GN=virB1 PE=3 SV=1	virB1	25.258	38.7	34	8	8	1	0	0	8	6	6	3	0	0	6	1	3	2	3	2	4	6	5	3	1	0	4	2	2	2	3	2	4	6	5	3	1	0	4	2	2	0	15486000	0	0	35246000	50339000
Q2YIT6	Type IV secretion system protein virB2 OS=Brucella abortus (strain 2308) OX=359391 GN=virB2 PE=3 SV=1	virB2	11.107	6.7	0	1	1	0	0	0	0	0	0	0	0	0	0	0	0	1	1	1	1	1	1	1	1	1	1	1	1	1	1	1	1	1	1	1	1	1	1	1	1	0	0	0	0	0	0
Q2YIT8	Type IV secretion system protein virB4 OS=Brucella abortus (strain 2308) OX=359391 GN=virB4 PE=3 SV=1	virB4	94.571	40.9	134	30	30	9	0	0	22	17	16	4	0	0	48	9	9	17	0	2	23	18	19	11	0	0	28	17	17	17	0	2	23	18	19	11	0	0	28	17	17	135990000	0	31120000	976970000	747890000	465950000
Q2YIT9	CBS domain:Cytochrome b5:Sugar isomerase (SIS):KpsF/GutQ family protein OS=Brucella abortus (strain 2308) OX=359391 GN=BAB2_0072 PE=3 SV=1	BAB2_0072	34.992	49.2	88	14	14	12	8	10	12	3	2	14	7	8	9	2	1	11	10	11	10	4	5	11	9	9	10	3	3	11	10	11	10	4	5	11	9	9	10	3	3	866010000	422300000	485730000	614900000	247270000	92106000
Q2YIU0	Bacterial regulatory protein, GntR family OS=Brucella abortus (strain 2308) OX=359391 GN=BAB2_0322 PE=4 SV=1	BAB2_0322	26.966	68.9	63	14	14	5	4	1	5	4	5	4	5	5	6	9	10	6	6	4	10	5	4	6	6	7	6	5	7	6	6	4	10	5	4	6	6	7	6	5	7	123520000	77131000	76463000	136650000	144650000	220200000
Q2YIU1	Acriflavin resistance protein OS=Brucella abortus (strain 2308) OX=359391 GN=BAB2_0321 PE=3 SV=1	BAB2_0321	112.57	34.1	128	29	29	17	17	11	10	9	9	13	11	12	16	1	2	22	18	17	16	14	9	16	14	12	19	5	6	22	18	17	16	14	9	16	14	12	19	5	6	349170000	492080000	480680000	283220000	194210000	182980000
Q2YIU2	Heat shock protein DnaJ:Secretion protein HlyD OS=Brucella abortus (strain 2308) OX=359391 GN=BAB2_0319 PE=3 SV=1	BAB2_0319	39.575	65.6	129	18	18	15	14	17	8	7	7	16	12	12	12	5	4	17	14	13	12	9	8	16	13	11	14	6	8	17	14	13	12	9	8	16	13	11	14	6	8	677970000	508820000	601660000	433920000	155600000	163900000
Q2YIU3	Uncharacterized protein OS=Brucella abortus (strain 2308) OX=359391 GN=BAB2_0317 PE=4 SV=1	BAB2_0317	10.469	36.5	6	3	3	1	1	1	0	0	0	2	0	1	0	0	0	2	1	1	0	0	0	3	1	1	0	0	0	2	1	1	0	0	0	3	1	1	0	0	0	0	0	0	0	0	0
Q2YIU4	Molybdopterin oxidoreductase:Molydopterin dinucleotide binding domain OS=Brucella abortus (strain 2308) OX=359391 GN=BAB2_0316 PE=3 SV=1	BAB2_0316	84.134	50.8	132	33	33	20	18	14	2	2	2	27	18	14	12	2	1	19	22	18	7	6	5	23	24	21	14	4	2	19	22	18	7	6	5	23	24	21	14	4	2	226000000	475590000	382790000	22471000	9649100	9028600
Q2YIU5	FMN-dependent alpha-hydroxy acid dehydrogenase:FMN/related compound-binding core OS=Brucella abortus (strain 2308) OX=359391 GN=lldD PE=3 SV=1	lldD	41.98	52.5	301	20	20	40	26	26	31	7	7	36	31	27	50	9	11	19	16	16	19	11	13	19	15	14	19	12	13	19	16	16	19	11	13	19	15	14	19	12	13	4492000000	2931400000	2794900000	3597300000	613960000	658670000
Q2YIU6	Uncharacterized protein BAB2_0314 OS=Brucella abortus (strain 2308) OX=359391 GN=BAB2_0314 PE=3 SV=1	BAB2_0314	31.552	56	75	13	13	0	5	4	0	10	13	1	8	5	0	15	14	1	10	10	0	12	12	1	12	11	0	11	12	1	10	10	0	12	12	1	12	11	0	11	12	0	281830000	248360000	0	761630000	806530000
Q2YIU7	Bacterial regulatory proteins, AsnC family OS=Brucella abortus (strain 2308) OX=359391 GN=BAB2_0313 PE=4 SV=1	BAB2_0313	17.425	38.7	22	5	5	1	3	5	2	0	0	3	2	4	2	0	0	3	3	3	3	1	1	3	3	3	5	0	0	3	3	3	3	1	1	3	3	3	5	0	0	32286000	44913000	35530000	44866000	0	0
Q2YIU9	Alanine racemase OS=Brucella abortus (strain 2308) OX=359391 GN=alr PE=3 SV=1	alr	42.367	52.5	78	17	17	12	9	9	4	1	3	6	10	11	9	2	2	12	12	11	12	6	7	12	13	14	12	7	7	12	12	11	12	6	7	12	13	14	12	7	7	295240000	242290000	284710000	183350000	54121000	62309000
Q2YIV0	Bacterial inner-membrane translocator OS=Brucella abortus (strain 2308) OX=359391 GN=BAB2_0279 PE=3 SV=1	BAB2_0279	31.278	13.9	11	3	3	0	2	2	0	1	1	0	2	1	0	1	1	0	3	3	0	2	1	0	2	2	0	1	1	0	3	3	0	2	1	0	2	2	0	1	1	0	142080000	131450000	0	56095000	0
Q2YIV1	Bacterial inner-membrane translocator:Sodium:dicarboxylate symporter:Blood group Rhesus C/E and D polypeptide OS=Brucella abortus (strain 2308) OX=359391 GN=BAB2_0278 PE=3 SV=1	BAB2_0278	34.976	6.4	12	2	2	1	2	2	0	1	2	0	1	1	0	1	1	1	2	2	1	1	1	1	1	1	0	1	1	1	2	2	1	1	1	1	1	1	0	1	1	0	73479000	44153000	0	0	0
Q2YIV2	Glucose-methanol-choline oxidoreductase:Pyridine nucleotide-disulphide oxidoreductase, class I:GMC oxidoreductase OS=Brucella abortus (strain 2308) OX=359391 GN=BAB2_0277 PE=4 SV=1	BAB2_0277	58.226	49.1	46	20	20	14	10	6	1	0	0	6	3	3	2	1	0	12	10	8	2	0	0	10	6	5	2	3	1	12	10	8	2	0	0	10	6	5	2	3	1	367410000	183850000	200250000	164390000	0	0
Q2YIV4	Lipoprotein OS=Brucella abortus (strain 2308) OX=359391 GN=BAB2_0275 PE=3 SV=1	BAB2_0275	30.666	74.5	214	23	23	9	19	14	7	33	31	11	9	10	11	30	30	21	22	23	16	22	23	18	21	21	19	23	23	21	22	23	16	22	23	18	21	21	19	23	23	3269700000	2819100000	2761200000	5294800000	14322000000	10867000000
Q2YIV5	Methionine import ATP-binding protein MetN OS=Brucella abortus (strain 2308) OX=359391 GN=metN PE=3 SV=2	metN	39.444	42.5	109	12	12	14	6	6	7	8	7	13	8	7	10	12	11	10	7	7	8	7	9	8	8	8	10	10	10	10	7	7	8	7	9	8	8	8	10	10	10	507830000	571100000	522350000	288110000	561620000	521260000
Q2YIV6	Binding-protein-dependent transport systems inner membrane component OS=Brucella abortus (strain 2308) OX=359391 GN=BAB2_0273 PE=3 SV=1	BAB2_0273	23.871	8.1	10	2	2	0	0	2	0	3	1	0	1	1	1	0	1	0	1	2	2	2	2	0	2	2	2	2	1	0	1	2	2	2	2	0	2	2	2	2	1	0	0	0	0	0	0
Q2YIV7	Uncharacterized protein OS=Brucella abortus (strain 2308) OX=359391 GN=BAB2_0272 PE=4 SV=1	BAB2_0272	14.82	55.6	54	5	5	7	3	4	6	4	3	9	3	3	3	4	5	4	3	3	5	2	2	5	3	3	4	2	2	4	3	3	5	2	2	5	3	3	4	2	2	414170000	499150000	474020000	479880000	314610000	248550000
Q2YIV8	RNA-binding region RNP-1 (RNA recognition motif):TPR repeat OS=Brucella abortus (strain 2308) OX=359391 GN=BAB2_0271 PE=4 SV=1	BAB2_0271	32.107	48.5	98	13	13	8	7	6	4	9	14	10	6	5	7	11	11	11	10	11	9	12	12	13	11	11	12	12	12	11	10	11	9	12	12	13	11	11	12	12	12	1842100000	2214600000	2279600000	1855900000	4832000000	4513400000
Q2YIW0	30S ribosomal protein S21 OS=Brucella abortus (strain 2308) OX=359391 GN=rpsU PE=3 SV=1	rpsU	8.8172	33.3	24	3	3	1	2	2	0	4	3	2	1	2	2	2	3	2	2	2	1	3	3	3	2	2	3	2	3	2	2	2	1	3	3	3	2	2	3	2	3	0	0	3136200000	0	1028100000	604310000
Q2YIW5	Type I restriction-modification enzyme, S subunit OS=Brucella abortus (strain 2308) OX=359391 GN=BAB2_0398 PE=4 SV=1	BAB2_0398	22.422	52.9	130	12	12	12	13	13	17	7	5	15	7	9	24	4	4	11	8	8	11	6	5	11	7	8	11	5	5	11	8	8	11	6	5	11	7	8	11	5	5	586350000	278820000	316840000	1249800000	199240000	236690000
Q2YIW6	N-6 Adenine-specific DNA methylase:N6 adenine-specific DNA methyltransferase, N12 class:N-6 DNA methylase:Type I restriction OS=Brucella abortus (strain 2308) OX=359391 GN=hsdM PE=4 SV=1	hsdM	56.746	72.4	534	37	37	40	41	43	34	48	52	36	51	50	54	45	40	30	29	29	31	27	28	31	29	30	31	28	27	30	29	29	31	27	28	31	29	30	31	28	27	2740500000	2475300000	2578000000	2422500000	4730500000	3912400000
Q2YIW7	Type I restriction-modification system, S subunit OS=Brucella abortus (strain 2308) OX=359391 GN=hsdS PE=4 SV=1	hsdS	45.339	63.9	201	23	23	20	22	17	11	13	11	24	16	18	24	13	12	22	20	18	18	15	11	19	17	19	21	14	14	22	20	18	18	15	11	19	17	19	21	14	14	1014900000	792090000	767070000	551210000	423490000	464520000
Q2YIW8	Transporter OS=Brucella abortus (strain 2308) OX=359391 GN=BAB2_0393 PE=4 SV=1	BAB2_0393	34.856	19.7	10	5	5	0	0	0	0	0	0	1	4	5	0	0	0	2	3	1	0	1	0	1	5	4	0	0	0	2	3	1	0	1	0	1	5	4	0	0	0	15452000	14150000	0	0	0	0
Q2YIX0	Type I restriction enzyme R Protein OS=Brucella abortus (strain 2308) OX=359391 GN=hsdR PE=3 SV=1	hsdR	108	60	285	52	52	20	33	27	14	19	17	23	35	38	21	19	19	34	38	35	22	23	23	29	38	36	28	23	22	34	38	35	22	23	23	29	38	36	28	23	22	557110000	629970000	577360000	639820000	995260000	955630000
Q2YIX5	Uncharacterized protein OS=Brucella abortus (strain 2308) OX=359391 GN=BAB2_0388 PE=4 SV=1	BAB2_0388	16.763	83.8	195	13	13	18	12	10	29	15	14	16	11	11	27	18	14	12	10	11	12	10	10	12	9	9	12	10	10	12	10	11	12	10	10	12	9	9	12	10	10	3123200000	1071700000	1150800000	5847300000	1780000000	1717900000
Q2YIX7	Epimerase/dehydratase family protein, putative OS=Brucella abortus (strain 2308) OX=359391 GN=BAB2_0384 PE=4 SV=1	BAB2_0384	37.595	24.1	23	7	7	2	7	5	1	0	0	2	3	1	1	1	0	3	5	4	2	1	1	2	4	4	1	1	0	3	5	4	2	1	1	2	4	4	1	1	0	76756000	40467000	41635000	0	0	0
Q2YIY1	Bacterial regulatory protein, DeoR family OS=Brucella abortus (strain 2308) OX=359391 GN=BAB2_0378 PE=4 SV=1	BAB2_0378	30.666	41	45	11	11	5	5	8	2	0	1	4	7	7	4	1	1	5	9	8	4	2	3	5	8	7	4	2	1	5	9	8	4	2	3	5	8	7	4	2	1	146610000	239760000	267560000	133200000	146550000	159710000
Q2YIY2	Periplasmic binding protein/LacI transcriptional regulator OS=Brucella abortus (strain 2308) OX=359391 GN=rbsB-2 PE=4 SV=1	rbsB-2	33.234	84.4	236	31	31	22	15	16	17	27	21	23	12	12	25	25	21	23	25	24	22	25	26	23	20	21	22	25	24	23	25	24	22	25	26	23	20	21	22	25	24	16956000000	16410000000	15196000000	23634000000	37372000000	40769000000
Q2YIY3	Bacterial inner-membrane translocator:Sodium:dicarboxylate symporter OS=Brucella abortus (strain 2308) OX=359391 GN=BAB2_0376 PE=3 SV=1	BAB2_0376	35.906	13.9	32	6	6	3	3	3	5	2	3	2	2	3	4	1	1	4	4	4	2	4	4	2	5	5	2	3	3	4	4	4	2	4	4	2	5	5	2	3	3	0	211140000	177570000	0	152970000	170690000
Q2YIY4	ATP/GTP-binding site motif A (P-loop):ABC transporter:AAA ATPase:Phosphoribulokinase OS=Brucella abortus (strain 2308) OX=359391 GN=rbsA-3 PE=4 SV=1	rbsA-3	55.548	71.6	300	32	32	34	19	29	34	18	21	32	22	24	40	13	14	27	24	29	24	26	22	25	27	25	27	21	17	27	24	29	24	26	22	25	27	25	27	21	17	2002400000	2250100000	1948500000	2441900000	1187500000	1104600000
Q2YIY5	Uncharacterized protein OS=Brucella abortus (strain 2308) OX=359391 GN=BAB2_0415 PE=4 SV=1	BAB2_0415	13.249	83.2	146	9	9	12	13	12	17	13	11	8	7	11	14	12	16	7	8	9	8	7	6	7	5	6	8	6	7	7	8	9	8	7	6	7	5	6	8	6	7	808710000	771750000	724270000	2478800000	994500000	1199600000
Q2YIY6	Bacterial regulatory protein, MerR family OS=Brucella abortus (strain 2308) OX=359391 GN=BAB2_0414 PE=4 SV=1	BAB2_0414	14.787	26	19	3	3	3	0	1	0	0	0	2	3	4	3	1	2	3	1	1	1	1	1	2	3	3	2	1	2	3	1	1	1	1	1	2	3	3	2	1	2	30599000	0	0	0	24728000	25628000
Q2YIY7	Putative peptidoglycan binding domain 1:Sel1-like repeat OS=Brucella abortus (strain 2308) OX=359391 GN=BAB2_0413 PE=4 SV=1	BAB2_0413	99.498	50.5	211	45	45	31	29	26	0	10	13	21	28	27	0	10	16	29	28	23	3	12	16	26	24	26	3	11	13	29	28	23	3	12	16	26	24	26	3	11	13	700830000	402240000	413400000	0	211970000	151090000
Q2YIY9	Uncharacterized protein OS=Brucella abortus (strain 2308) OX=359391 GN=BAB2_0411 PE=4 SV=1	BAB2_0411	28.922	9.5	1	1	1	0	0	0	0	0	0	1	0	0	0	0	0	0	0	0	0	0	0	1	0	0	0	0	0	0	0	0	0	0	0	1	0	0	0	0	0	0	0	0	0	0	0
Q2YIZ1	Ribosomal protein S16:DEAD/DEAH box helicase:Helicase, C-terminal:ATP/GTP-binding site motif A (P-loop) OS=Brucella abortus (strain 2308) OX=359391 GN=BAB2_0409 PE=4 SV=1	BAB2_0409	94.433	7.3	7	5	5	0	1	2	0	0	0	0	1	1	2	0	0	1	3	3	1	3	3	0	3	3	2	1	1	1	3	3	1	3	3	0	3	3	2	1	1	0	0	0	0	0	0
Q2YIZ3	Uncharacterized protein OS=Brucella abortus (strain 2308) OX=359391 GN=BAB2_0407 PE=4 SV=1	BAB2_0407	36.893	62.4	207	23	23	18	14	14	8	18	18	10	15	15	20	27	30	13	17	16	11	18	20	13	19	17	11	18	19	13	17	16	11	18	20	13	19	17	11	18	19	1167000000	992910000	1243800000	1108800000	3831800000	3955500000
Q2YIZ5	FMN/related compound-binding core OS=Brucella abortus (strain 2308) OX=359391 GN=BAB2_0405 PE=4 SV=1	BAB2_0405	33.982	50.9	85	11	11	9	8	8	9	7	5	8	6	6	11	5	3	7	9	9	9	7	5	8	7	8	9	7	4	7	9	9	9	7	5	8	7	8	9	7	4	157060000	159620000	157070000	326490000	252160000	260100000
Q2YIZ7	Uncharacterized protein OS=Brucella abortus (strain 2308) OX=359391 GN=BAB2_0403 PE=4 SV=1	BAB2_0403	27.354	34.2	28	9	9	1	4	2	3	2	3	0	1	2	4	3	3	3	4	4	5	4	5	2	3	3	6	3	3	3	4	4	5	4	5	2	3	3	6	3	3	59012000	150030000	125210000	411100000	145400000	123920000
Q2YIZ9	DNA topoisomerase II:Short-chain dehydrogenase/reductase SDR:Glucose/ribitol dehydrogenase OS=Brucella abortus (strain 2308) OX=359391 GN=BAB2_0253 PE=4 SV=1	BAB2_0253	26.513	63.1	59	10	10	8	10	10	2	1	2	10	3	3	9	1	0	8	8	8	7	4	4	8	5	6	7	2	0	8	8	8	7	4	4	8	5	6	7	2	0	179940000	277520000	288830000	110920000	45397000	26795000
Q2YJ00	Glutamine amidotransferase class-I OS=Brucella abortus (strain 2308) OX=359391 GN=BAB2_0252 PE=4 SV=1	BAB2_0252	27.975	41.6	46	8	8	3	1	2	2	7	7	3	6	3	4	4	4	6	5	5	5	6	6	6	6	6	6	6	6	6	5	5	5	6	6	6	6	6	6	6	6	136140000	135820000	169770000	240120000	676980000	623920000
Q2YJ01	TrkA potassium uptake protein:D-isomer specific 2-hydroxyacid dehydrogenase, catalytic domain:D-isomer specific 2-hydroxyacid OS=Brucella abortus (strain 2308) OX=359391 GN=BAB2_0251 PE=3 SV=1	BAB2_0251	34.694	54.9	159	14	14	22	11	7	16	10	12	21	9	8	22	9	12	12	11	11	12	11	10	13	11	11	13	10	10	12	11	11	12	11	10	13	11	11	13	10	10	1523900000	1096000000	1143700000	1639000000	3180100000	3213500000
Q2YJ02	Bacterial regulatory protein LacI, HTH motif:Periplasmic binding protein/LacI transcriptional regulator OS=Brucella abortus (strain 2308) OX=359391 GN=BAB2_0250 PE=4 SV=1	BAB2_0250	36.832	55.2	150	14	14	14	16	15	9	9	8	15	15	12	12	14	11	13	13	13	11	9	10	13	12	10	12	11	10	13	13	13	11	9	10	13	12	10	12	11	10	726750000	488140000	582810000	414350000	344760000	350240000
Q2YJ05	Creatininase OS=Brucella abortus (strain 2308) OX=359391 GN=BAB2_0247 PE=4 SV=1	BAB2_0247	27.885	58.2	49	10	10	12	6	5	2	0	0	14	2	4	2	1	1	9	6	6	4	2	1	10	5	7	4	2	2	9	6	6	4	2	1	10	5	7	4	2	2	724050000	215360000	194650000	207890000	0	0
Q2YJ06	ATP/GTP-binding site motif A (P-loop):Cobalamin synthesis protein/P47K OS=Brucella abortus (strain 2308) OX=359391 GN=BAB2_0246 PE=4 SV=1	BAB2_0246	42.416	49.9	234	20	20	27	15	16	9	22	24	26	16	16	14	23	26	15	12	11	13	14	14	16	10	10	11	14	13	15	12	11	13	14	14	16	10	10	11	14	13	3040200000	1783700000	1774600000	696490000	5303000000	5689100000
Q2YJ07	G-protein beta WD-40 repeat:ATP/GTP-binding site motif A (P-loop) OS=Brucella abortus (strain 2308) OX=359391 GN=BAB2_0245 PE=4 SV=1	BAB2_0245	34.623	82.1	149	21	21	21	21	19	16	2	2	19	14	14	16	2	3	19	16	15	16	4	5	18	15	15	19	6	8	19	16	15	16	4	5	18	15	15	19	6	8	1124200000	1902200000	1782300000	1349700000	84822000	80619000
Q2YJ08	Esterase/lipase/thioesterase, active site OS=Brucella abortus (strain 2308) OX=359391 GN=BAB2_0244 PE=4 SV=1	BAB2_0244	31.398	64.2	159	13	13	22	17	15	6	9	11	20	15	11	15	9	9	13	10	10	7	9	8	12	11	9	11	8	8	13	10	10	7	9	8	12	11	9	11	8	8	1148300000	999690000	1077600000	620720000	1367200000	1160500000
Q2YJ09	Sarcosine oxidase beta subunit OS=Brucella abortus (strain 2308) OX=359391 GN=BAB2_0330 PE=4 SV=1	BAB2_0330	45.983	28.8	36	11	11	8	6	4	1	1	1	7	3	3	2	0	0	9	5	5	3	1	2	7	4	5	4	2	1	9	5	5	3	1	2	7	4	5	4	2	1	88418000	50486000	60561000	29816000	0	42736000
Q2YJ10	Formyltetrahydrofolate deformylase OS=Brucella abortus (strain 2308) OX=359391 GN=purU PE=3 SV=1	purU	32.797	61.2	85	13	13	7	10	12	6	2	2	12	8	10	16	0	0	8	12	13	12	5	4	10	13	13	10	3	2	8	12	13	12	5	4	10	13	13	10	3	2	384090000	381190000	494830000	310880000	81760000	73568000
Q2YJ11	UPF0309 protein BAB2_0325 OS=Brucella abortus (strain 2308) OX=359391 GN=BAB2_0325 PE=3 SV=1	BAB2_0325	25.608	40.9	36	7	7	5	5	3	3	4	2	2	2	6	0	1	3	6	5	5	2	3	2	6	4	4	2	1	2	6	5	5	2	3	2	6	4	4	2	1	2	248530000	104240000	132450000	52796000	235020000	80601000
Q2YJ12	N-acetylglucosamine-6-phosphate deacetylase:Amidohydrolase OS=Brucella abortus (strain 2308) OX=359391 GN=BAB2_0324 PE=3 SV=1	BAB2_0324	41.462	76	230	25	25	22	16	19	31	13	10	23	18	16	37	14	11	19	14	14	17	13	14	20	16	15	21	15	13	19	14	14	17	13	14	20	16	15	21	15	13	1403100000	757150000	841210000	2039200000	826900000	664310000
Q2YJ13	Sugar isomerase (SIS) OS=Brucella abortus (strain 2308) OX=359391 GN=nagB PE=4 SV=1	nagB	36.059	79.9	277	24	24	37	22	22	37	10	11	28	15	20	41	16	18	21	18	20	21	13	13	21	15	16	21	16	16	21	18	20	21	13	13	21	15	16	21	16	16	2246700000	1209700000	1073800000	2703100000	895990000	925830000
Q2YJ14	Bacterial regulatory protein LysR, HTH motif:Immunoglobulin/major histocompatibility complex:LysR substrate binding domain OS=Brucella abortus (strain 2308) OX=359391 GN=BAB2_0329 PE=3 SV=1	BAB2_0329	34.859	57.4	155	16	16	18	16	13	12	10	6	17	11	12	23	9	8	14	10	10	14	8	8	15	9	10	15	8	8	14	10	10	14	8	8	15	9	10	15	8	8	654210000	803360000	693540000	847630000	368700000	320710000
Q2YJ15	Uncharacterized protein OS=Brucella abortus (strain 2308) OX=359391 GN=BAB2_0328 PE=4 SV=1	BAB2_0328	51.461	51.7	125	24	24	1	11	10	2	16	15	5	14	18	1	15	17	6	19	18	6	20	20	10	21	23	6	20	21	6	19	18	6	20	20	10	21	23	6	20	21	21851000	377320000	427120000	48197000	960090000	889780000
Q2YJ16	Aldehyde dehydrogenase OS=Brucella abortus (strain 2308) OX=359391 GN=BAB2_0327 PE=3 SV=1	BAB2_0327	53.434	65.4	550	29	29	37	42	44	61	36	34	41	46	51	75	45	38	27	26	26	28	23	23	26	26	25	27	24	23	27	26	26	28	23	23	26	26	25	27	24	23	5188900000	10527000000	10129000000	12582000000	7993400000	7705700000
Q2YJ17	Bacterial inner-membrane translocator OS=Brucella abortus (strain 2308) OX=359391 GN=BAB2_0300 PE=3 SV=1	BAB2_0300	41.97	5.6	10	2	2	3	2	0	1	1	1	2	0	0	0	0	0	1	2	0	1	2	2	1	1	1	0	2	2	1	2	0	1	2	2	1	1	1	0	2	2	0	0	0	0	0	0
Q2YJ18	Flagellar hook-length control protein:ATP/GTP-binding site motif A (P-loop):Peptidase family S16:ABC transporter:AAA ATPase OS=Brucella abortus (strain 2308) OX=359391 GN=BAB2_0299 PE=4 SV=1	BAB2_0299	57.975	30.6	24	11	11	3	11	4	0	0	1	1	2	1	0	1	0	2	9	6	0	1	1	2	7	5	1	1	1	2	9	6	0	1	1	2	7	5	1	1	1	0	59796000	36202000	0	0	0
Q2YJ19	KDPG and KHG aldolase OS=Brucella abortus (strain 2308) OX=359391 GN=BAB2_0296 PE=4 SV=1	BAB2_0296	21.7	61	331	15	15	43	23	23	29	30	22	37	22	21	29	21	31	14	11	11	12	12	12	13	11	11	14	12	12	14	11	11	12	12	12	13	11	11	14	12	12	1984300000	1839300000	1819900000	2406100000	2510600000	3129800000
Q2YJ20	2-keto-3-deoxy-galactonokinase OS=Brucella abortus (strain 2308) OX=359391 GN=BAB2_0295 PE=4 SV=1	BAB2_0295	33.429	79.7	262	25	25	37	23	24	25	14	14	27	25	23	34	8	8	21	18	18	16	15	14	20	17	17	19	13	12	21	18	18	16	15	14	20	17	17	19	13	12	2823000000	2015500000	1965000000	1622000000	875910000	798970000
Q2YJ21	Dihydroxy-acid and 6-phosphogluconate dehydratase:ATP/GTP-binding site motif A (P-loop) OS=Brucella abortus (strain 2308) OX=359391 GN=BAB2_0294 PE=3 SV=1	BAB2_0294	65.118	64.9	592	44	44	51	50	46	52	45	40	50	47	48	66	49	48	36	37	36	35	37	37	35	36	35	35	36	37	36	37	36	35	37	37	35	36	35	35	36	37	8821800000	9012000000	8962400000	7288000000	10365000000	10474000000
Q2YJ22	Oxidoreductase, N-terminal:Oxidoreductase, C-terminal OS=Brucella abortus (strain 2308) OX=359391 GN=BAB2_0293 PE=4 SV=1	BAB2_0293	34.088	67.5	265	20	20	22	28	26	27	15	15	32	20	21	35	12	12	18	16	16	16	15	13	18	15	16	19	12	13	18	16	16	16	15	13	18	15	16	19	12	13	3036900000	4014000000	3692200000	2694800000	1670300000	1817500000
Q2YJ23	Sugar transporter OS=Brucella abortus (strain 2308) OX=359391 GN=BAB2_0292 PE=4 SV=1	BAB2_0292	35.25	62.1	401	20	20	26	35	35	25	40	35	22	33	38	35	41	36	14	17	17	17	14	14	16	16	16	16	13	13	14	17	17	17	14	14	16	16	16	16	13	13	1743100000	3247000000	3188100000	2565500000	6570300000	6960300000
Q2YJ25	Inositol monophosphatase OS=Brucella abortus (strain 2308) OX=359391 GN=BAB2_0206 PE=4 SV=1	BAB2_0206	27.462	47.2	50	11	11	4	3	4	2	5	6	3	6	5	2	5	5	5	5	5	3	6	6	5	5	6	4	4	6	5	5	5	3	6	6	5	5	6	4	4	6	89593000	68539000	74534000	47351000	104290000	64611000
Q2YJ26	Modulator of DNA gyrase OS=Brucella abortus (strain 2308) OX=359391 GN=pmbA PE=4 SV=1	pmbA	46.787	78.3	167	27	27	23	20	19	16	7	5	25	10	13	23	2	4	20	18	18	18	12	9	23	16	17	23	10	11	20	18	18	18	12	9	23	16	17	23	10	11	1035800000	1179700000	1242200000	966640000	205400000	197100000
Q2YJ27	TrkA-N:Potassium efflux system protein:TrkA potassium uptake protein:Sodium/hydrogen exchanger OS=Brucella abortus (strain 2308) OX=359391 GN=BAB2_0204 PE=3 SV=1	BAB2_0204	67.976	13.7	19	9	9	3	2	5	0	1	0	3	2	3	0	0	0	5	5	6	2	2	1	5	3	5	3	1	1	5	5	6	2	2	1	5	3	5	3	1	1	0	106550000	100950000	0	75451000	0
Q2YJ28	Patatin OS=Brucella abortus (strain 2308) OX=359391 GN=BAB2_0203 PE=4 SV=1	BAB2_0203	31.856	52.6	104	15	15	13	12	14	3	7	3	12	12	7	11	5	5	9	10	10	7	5	5	10	8	9	10	5	7	9	10	10	7	5	5	10	8	9	10	5	7	319470000	357590000	311930000	170440000	151100000	162390000
Q2YJ29	Uncharacterized protein OS=Brucella abortus (strain 2308) OX=359391 GN=BAB2_0199 PE=4 SV=1	BAB2_0199	20.455	36.4	52	6	6	5	5	6	6	1	0	4	5	6	9	3	2	4	5	4	4	3	3	4	4	4	4	4	4	4	5	4	4	3	3	4	4	4	4	4	4	183910000	91788000	103640000	243030000	46111000	50909000
Q2YJ30	Pseudouridine synthase OS=Brucella abortus (strain 2308) OX=359391 GN=BAB2_0198 PE=3 SV=1	BAB2_0198	64.03	44.8	129	29	29	19	11	11	11	5	6	18	10	9	21	4	4	19	19	19	17	11	13	21	16	16	22	10	9	19	19	19	17	11	13	21	16	16	22	10	9	1024000000	1017100000	1072700000	443230000	384440000	341700000
Q2YJ31	tRNA-specific adenosine deaminase OS=Brucella abortus (strain 2308) OX=359391 GN=tadA PE=3 SV=1	tadA	17.224	54.1	28	6	6	5	3	4	4	0	0	3	2	1	3	1	2	4	5	5	4	3	3	4	5	3	3	3	3	4	5	5	4	3	3	4	5	3	3	3	3	80307000	120750000	124740000	80449000	0	0
Q2YJ32	RNA-binding region RNP-1 (RNA recognition motif):Nickel-dependent hydrogenase b-type cytochrome subunit OS=Brucella abortus (strain 2308) OX=359391 GN=BAB2_0196 PE=4 SV=1	BAB2_0196	20.616	20.4	36	4	4	2	6	5	0	4	3	2	4	4	0	3	3	3	4	4	1	3	3	3	4	4	1	3	3	3	4	4	1	3	3	3	4	4	1	3	3	166890000	377260000	327220000	0	298170000	298380000
Q2YJ33	Uncharacterized protein OS=Brucella abortus (strain 2308) OX=359391 GN=BAB2_0195 PE=4 SV=1	BAB2_0195	24.356	66.4	133	17	17	16	9	8	7	13	12	17	7	9	6	15	14	13	14	14	12	15	13	12	14	14	12	15	14	13	14	14	12	15	13	12	14	14	12	15	14	1514400000	1859100000	1984200000	1268000000	2681300000	3161900000
Q2YJ35	Putative nickel-responsive regulator OS=Brucella abortus (strain 2308) OX=359391 GN=BAB2_0432 PE=3 SV=1	BAB2_0432	14.93	72.7	70	6	6	5	5	5	9	6	5	6	5	6	10	4	4	5	4	4	6	4	4	5	4	4	5	4	4	5	4	4	6	4	4	5	4	4	5	4	4	721800000	406010000	450130000	1583400000	621170000	674910000
Q2YJ39	ATP/GTP-binding site motif A (P-loop):ABC transporter:AAA ATPase OS=Brucella abortus (strain 2308) OX=359391 GN=BAB2_0428 PE=3 SV=1	BAB2_0428	37.866	6	4	2	2	0	0	0	1	1	0	0	0	0	1	0	1	1	0	0	2	1	0	0	0	0	1	0	1	1	0	0	2	1	0	0	0	0	1	0	1	0	0	0	0	0	0
Q2YJ40	ABC transporter, periplasmic substrate-binding protein OS=Brucella abortus (strain 2308) OX=359391 GN=BAB2_0427 PE=4 SV=1	BAB2_0427	43.315	44	137	15	15	4	7	8	22	14	15	1	2	6	25	15	18	9	12	11	12	12	12	7	8	9	11	13	12	9	12	11	12	12	12	7	8	9	11	13	12	255790000	473470000	390570000	2863700000	2685700000	2658600000
Q2YJ42	Bacterial regulatory protein, GntR family OS=Brucella abortus (strain 2308) OX=359391 GN=BAB2_0423 PE=4 SV=1	BAB2_0423	28.725	47.1	85	11	11	5	4	3	10	8	9	4	5	5	15	7	10	6	5	7	10	9	9	6	6	7	10	8	9	6	5	7	10	9	9	6	6	7	10	8	9	262400000	230690000	234080000	979920000	582200000	600720000
Q2YJ43	Mannonate dehydratase OS=Brucella abortus (strain 2308) OX=359391 GN=uxuA PE=3 SV=1	uxuA	44.473	10	9	4	4	0	3	1	0	0	1	1	1	1	0	0	1	1	2	1	1	0	1	1	1	1	1	1	1	1	2	1	1	0	1	1	1	1	1	1	1	0	0	0	0	0	0
Q2YJ49	Spermidine/putrescine import ATP-binding protein PotA OS=Brucella abortus (strain 2308) OX=359391 GN=potA PE=3 SV=1	potA	38.922	61.2	73	18	18	10	14	14	2	1	0	11	9	11	1	0	0	11	11	12	5	3	1	12	11	12	7	0	0	11	11	12	5	3	1	12	11	12	7	0	0	332610000	344250000	306060000	84575000	43989000	0
Q2YJ50	HTH-type quorum sensing-dependent transcriptional regulator VjbR OS=Brucella abortus (strain 2308) OX=359391 GN=vjbR PE=1 SV=1	vjbR	28.624	86.9	173	20	20	17	7	5	20	19	16	14	4	6	28	18	19	17	11	10	19	12	13	17	9	10	18	10	11	17	11	10	19	12	13	17	9	10	18	10	11	1754300000	544940000	481640000	2528800000	3169100000	2684900000
Q2YJ51	RNA-binding region RNP-1 (RNA recognition motif):Bacterial regulatory protein LacI, HTH motif:Bacterial regulatory protein T OS=Brucella abortus (strain 2308) OX=359391 GN=BAB2_0117 PE=4 SV=1	BAB2_0117	27.376	53.8	50	9	9	11	2	1	5	2	1	10	4	2	10	1	1	7	1	2	7	2	1	7	2	2	8	1	1	7	1	2	7	2	1	7	2	2	8	1	1	186230000	0	0	276680000	0	0
Q2YJ52	Bacterial extracellular solute-binding protein, family 1 OS=Brucella abortus (strain 2308) OX=359391 GN=BAB2_0113 PE=4 SV=1	BAB2_0113	39.092	80.9	539	28	28	35	45	41	55	49	48	31	34	28	63	55	55	24	21	22	24	23	23	21	23	22	26	22	22	24	21	22	24	23	23	21	23	22	26	22	22	3531100000	11424000000	12162000000	5656500000	16417000000	17391000000
Q2YJ53	Binding-protein-dependent transport systems inner membrane component:Acriflavin resistance protein OS=Brucella abortus (strain 2308) OX=359391 GN=BAB2_0112 PE=3 SV=1	BAB2_0112	32.902	4.7	4	1	1	1	2	0	0	0	0	0	1	0	0	0	0	1	1	0	0	0	0	0	1	0	0	0	0	1	1	0	0	0	0	0	1	0	0	0	0	0	0	0	0	0	0
Q2YJ55	Biphenyl-2,3-diol 1,2-dioxygenase III OS=Brucella abortus (strain 2308) OX=359391 GN=BAB2_0231 PE=4 SV=1	BAB2_0231	13.987	49.2	93	6	6	10	7	4	23	2	4	13	2	3	21	2	2	6	5	5	6	3	3	6	5	5	6	4	3	6	5	5	6	3	3	6	5	5	6	4	3	930770000	1081100000	1002100000	3865100000	196560000	203450000
Q2YJ56	Glutathione S-transferase, N-terminal:Glutathione S-transferase, C-terminal OS=Brucella abortus (strain 2308) OX=359391 GN=BAB2_0230 PE=4 SV=1	BAB2_0230	21.672	58.7	64	10	10	14	4	7	3	2	3	10	1	2	14	3	1	9	6	6	5	5	5	8	5	5	9	4	3	9	6	6	5	5	5	8	5	5	9	4	3	535030000	555110000	548940000	396200000	225050000	241790000
Q2YJ57	FAD:protein FMN transferase OS=Brucella abortus (strain 2308) OX=359391 GN=BAB2_0227 PE=3 SV=1	BAB2_0227	34.968	2.5	1	1	1	0	0	0	0	0	1	0	0	0	0	0	0	0	0	0	0	0	1	0	0	0	0	0	0	0	0	0	0	0	1	0	0	0	0	0	0	0	0	0	0	0	0
Q2YJ59	Uncharacterized protein OS=Brucella abortus (strain 2308) OX=359391 GN=BAB2_0223 PE=4 SV=1	BAB2_0223	9.9324	63.3	38	6	6	2	0	2	6	3	3	4	5	3	2	4	4	4	3	4	4	4	4	4	5	4	3	4	5	4	3	4	4	4	4	4	5	4	3	4	5	107950000	0	33139000	244940000	187720000	179570000
Q2YJ60	Response regulator receiver:Transcriptional regulatory protein, C terminal OS=Brucella abortus (strain 2308) OX=359391 GN=BAB2_0222 PE=4 SV=1	BAB2_0222	24.934	36.9	57	7	7	4	5	5	2	8	6	4	6	5	1	6	5	5	4	6	4	7	6	5	5	7	3	6	6	5	4	6	4	7	6	5	5	7	3	6	6	129380000	75180000	70607000	96045000	172010000	146060000
Q2YJ61	Histidine kinase OS=Brucella abortus (strain 2308) OX=359391 GN=BAB2_0221 PE=4 SV=1	BAB2_0221	48.733	23.1	38	9	9	4	4	1	1	4	4	3	4	4	1	4	4	4	5	5	1	5	7	4	6	6	2	6	5	4	5	5	1	5	7	4	6	6	2	6	5	57061000	33304000	30663000	0	63820000	51464000
Q2YJ62	Bacterial regulatory protein, MerR family OS=Brucella abortus (strain 2308) OX=359391 GN=BAB2_0220 PE=4 SV=1	BAB2_0220	17.319	29.9	47	5	5	4	4	3	4	6	5	4	2	4	2	4	5	4	3	3	4	5	5	3	3	4	2	4	5	4	3	3	4	5	5	3	3	4	2	4	5	115790000	58068000	65989000	135040000	174890000	144440000
Q2YJ63	NADH:flavin oxidoreductase/NADH oxidase:FMN/related compound-binding core OS=Brucella abortus (strain 2308) OX=359391 GN=BAB2_0219 PE=4 SV=1	BAB2_0219	46.558	25.2	23	9	9	0	4	3	0	2	2	0	7	5	0	0	0	1	5	4	0	1	1	2	7	7	1	0	1	1	5	4	0	1	1	2	7	7	1	0	1	0	74329000	75508000	0	0	0
Q2YJ64	Uncharacterized protein OS=Brucella abortus (strain 2308) OX=359391 GN=BAB2_0159 PE=4 SV=1	BAB2_0159	18.504	40.2	38	5	5	2	5	4	2	3	4	3	3	4	2	2	4	2	2	2	3	2	2	3	3	2	1	2	3	2	2	2	3	2	2	3	3	2	1	2	3	0	61450000	61415000	0	73703000	52940000
Q2YJ75	Type IV secretion system protein virB5 OS=Brucella abortus (strain 2308) OX=359391 GN=virB5 PE=3 SV=1	virB5	26.829	52.1	55	14	14	8	0	0	8	10	9	1	0	0	4	8	7	7	2	3	10	9	9	5	1	1	10	7	6	7	2	3	10	9	9	5	1	1	10	7	6	421370000	0	108260000	307010000	786720000	576110000
Q2YJ77	Type IV secretion system putative lipoprotein virB7 OS=Brucella abortus (strain 2308) OX=359391 GN=virB7 PE=3 SV=1	virB7	5.9309	33.3	10	1	1	0	0	0	4	1	0	0	0	0	2	2	1	1	0	0	1	1	1	1	0	0	1	1	1	1	0	0	1	1	1	1	0	0	1	1	1	0	0	0	736890000	0	0
Q2YJ78	Type IV secretion system protein virB8 OS=Brucella abortus (strain 2308) OX=359391 GN=virB8 PE=3 SV=1	virB8	26.446	74.9	92	15	15	2	3	2	21	9	8	3	1	1	28	5	9	9	9	6	15	9	9	9	4	5	15	10	9	9	9	6	15	9	9	9	4	5	15	10	9	193200000	69909000	75666000	5786500000	1226700000	1148500000
Q2YJ79	Type IV secretion system protein virB9 OS=Brucella abortus (strain 2308) OX=359391 GN=virB9 PE=3 SV=1	virB9	31.951	59.9	60	14	14	0	0	0	20	6	5	0	0	0	23	4	2	5	0	0	13	10	9	5	0	2	13	10	8	5	0	0	13	10	9	5	0	2	13	10	8	129970000	0	0	1188400000	389120000	511350000
Q2YJ80	L-threonine aldolase OS=Brucella abortus (strain 2308) OX=359391 GN=BAB2_0051 PE=3 SV=1	BAB2_0051	38.364	85.7	210	21	21	22	16	23	19	8	6	27	24	24	27	8	6	19	14	14	19	8	9	20	15	15	20	11	11	19	14	14	19	8	9	20	15	15	20	11	11	935610000	1129900000	960760000	1308100000	181850000	150260000
Q2YJ81	Type IV secretion system protein virB10 OS=Brucella abortus (strain 2308) OX=359391 GN=virB10 PE=3 SV=1	virB10	41.193	68.3	220	20	20	9	1	3	26	29	31	9	3	3	29	40	37	14	1	3	17	14	14	12	6	5	18	15	15	14	1	3	17	14	14	12	6	5	18	15	15	204000000	0	20760000	1316400000	1926800000	1906900000
Q2YJ82	Type IV secretion system protein VirB11 OS=Brucella abortus (strain 2308) OX=359391 GN=virB11 PE=3 SV=1	virB11	40.884	85.1	152	24	24	3	1	1	28	15	15	1	3	2	52	14	17	10	5	3	21	15	15	8	6	5	23	14	15	10	5	3	21	15	15	8	6	5	23	14	15	68618000	28855000	27514000	2533400000	2148400000	2071200000
Q2YJ83	Type IV secretion system putative outer membrane lipoprotein BAB2_0057 OS=Brucella abortus (strain 2308) OX=359391 GN=BAB2_0057 PE=3 SV=1	BAB2_0057	19.028	76.7	84	13	13	3	6	6	16	8	8	1	3	2	17	7	7	10	7	7	12	8	8	9	7	6	11	8	7	10	7	7	12	8	8	9	7	6	11	8	7	118300000	209080000	205170000	2561700000	385130000	482880000
Q2YJ84	Uncharacterized protein OS=Brucella abortus (strain 2308) OX=359391 GN=BAB2_0056 PE=4 SV=1	BAB2_0056	41.449	47	71	15	14	8	7	8	1	6	8	9	6	4	2	7	5	12	11	11	5	9	11	10	11	11	3	9	10	11	10	10	4	8	10	9	10	10	2	8	9	158960000	177700000	175290000	35206000	192630000	245920000
Q2YJ85	Amino acid/polyamine transporter, family I:Amino acid permease:Domain found in permeases OS=Brucella abortus (strain 2308) OX=359391 GN=BAB2_0055 PE=4 SV=1	BAB2_0055	51.469	14.3	11	7	7	2	2	1	2	0	0	2	0	0	1	1	0	4	5	3	3	4	4	3	4	2	3	4	2	4	5	3	3	4	4	3	4	2	3	4	2	80870000	0	0	0	0	0
Q2YJ86	Pyridine nucleotide-disulphide oxidoreductase, class-II:NAD binding site:Adrenodoxin reductase:Pyridine nucleotide-disulphide OS=Brucella abortus (strain 2308) OX=359391 GN=gltD PE=4 SV=1	gltD	52.971	67.4	225	28	28	24	33	32	17	11	11	19	17	19	26	6	10	18	18	21	17	11	9	19	14	15	18	7	10	18	18	21	17	11	9	19	14	15	18	7	10	1020800000	810850000	695950000	602370000	298700000	274910000
Q2YJ87	Glutamate synthase amidotransferase domain:Glutamate synthase central domain OS=Brucella abortus (strain 2308) OX=359391 GN=gltB PE=4 SV=1	gltB	174.66	61.1	573	79	79	59	55	53	39	33	35	70	54	58	64	27	26	59	48	50	41	32	37	59	49	51	62	32	27	59	48	50	41	32	37	59	49	51	62	32	27	1892400000	2374800000	2362500000	1313800000	1286700000	1462800000
Q2YJ89	6-phosphogluconate dehydrogenase, decarboxylating OS=Brucella abortus (strain 2308) OX=359391 GN=gnd PE=3 SV=1	gnd	50.245	70.4	503	28	28	42	39	41	39	34	33	40	43	47	59	41	45	26	21	23	26	22	22	25	23	23	27	22	22	26	21	23	26	22	22	25	23	23	27	22	22	7921400000	5696000000	5844100000	7560800000	7455800000	7244900000
Q2YJ90	Eukaryotic molybdopterin oxidoreductase:Oxidoreductase, N-terminal:Oxidoreductase, C-terminal OS=Brucella abortus (strain 2308) OX=359391 GN=BAB2_0108 PE=4 SV=1	BAB2_0108	37.592	37.8	31	9	9	4	2	2	3	1	1	3	5	4	5	1	0	6	5	4	7	2	1	5	5	4	7	2	1	6	5	4	7	2	1	5	5	4	7	2	1	69350000	100240000	62001000	104570000	41090000	0
Q2YJ91	Oxidoreductase, N-terminal OS=Brucella abortus (strain 2308) OX=359391 GN=BAB2_0107 PE=4 SV=1	BAB2_0107	41.413	28	43	12	12	3	3	7	2	2	2	4	7	5	4	2	2	4	6	8	4	1	2	4	8	7	5	2	2	4	6	8	4	1	2	4	8	7	5	2	2	54338000	77756000	46934000	60143000	0	69958000
Q2YJ93	Glycosyl transferase, family 2 OS=Brucella abortus (strain 2308) OX=359391 GN=BAB2_0105 PE=4 SV=1	BAB2_0105	36.883	45.5	34	12	12	4	3	5	0	0	1	7	6	4	4	0	0	5	6	7	4	0	3	6	5	5	5	0	0	5	6	7	4	0	3	6	5	5	5	0	0	36744000	52068000	43411000	54401000	0	0
Q2YJ94	Uncharacterized protein OS=Brucella abortus (strain 2308) OX=359391 GN=BAB2_0104 PE=4 SV=1	BAB2_0104	41.55	31	32	9	9	6	2	3	0	2	2	4	6	4	1	1	1	5	3	5	1	2	2	5	7	5	5	3	1	5	3	5	1	2	2	5	7	5	5	3	1	0	43121000	53468000	0	52379000	65839000
Q2YJ97	Lipopolysaccharide biosynthesis OS=Brucella abortus (strain 2308) OX=359391 GN=BAB2_0099 PE=4 SV=1	BAB2_0099	62.556	57.3	419	34	34	31	29	27	20	41	42	23	33	33	34	46	60	28	22	24	25	26	27	26	23	24	26	25	24	28	22	24	25	26	27	26	23	24	26	25	24	1103500000	1331000000	1164100000	1080900000	4956600000	5437900000
Q2YJ98	Orn/DAP/Arg decarboxylase, family 2 OS=Brucella abortus (strain 2308) OX=359391 GN=BAB2_0098 PE=3 SV=1	BAB2_0098	41.153	16.7	9	6	6	0	1	1	0	0	0	1	1	1	4	0	0	1	1	1	1	0	0	2	1	1	5	0	0	1	1	1	1	0	0	2	1	1	5	0	0	0	0	0	0	0	0
Q2YJ99	Amidase OS=Brucella abortus (strain 2308) OX=359391 GN=BAB2_0097 PE=3 SV=1	BAB2_0097	42.419	40.9	68	11	11	5	8	7	0	3	3	6	11	14	0	6	5	8	7	7	0	2	3	8	7	10	2	5	5	8	7	7	0	2	3	8	7	10	2	5	5	138030000	217180000	208770000	0	140700000	119440000
Q2YJA0	Bacterial regulatory protein LysR, HTH motif:LysR substrate binding domain OS=Brucella abortus (strain 2308) OX=359391 GN=BAB2_0096 PE=3 SV=1	BAB2_0096	33.394	52.2	200	12	11	16	13	16	10	22	17	15	15	15	20	20	21	9	9	9	7	9	9	10	9	8	10	9	9	9	9	9	6	9	9	9	9	8	9	9	9	953360000	664190000	642960000	1052800000	1237800000	1443100000
Q2YJA1	Uncharacterized protein OS=Brucella abortus (strain 2308) OX=359391 GN=BAB2_0095 PE=4 SV=1	BAB2_0095	25.685	75.2	82	15	15	11	7	8	8	6	6	10	5	4	7	6	4	10	8	9	8	8	6	11	7	6	7	7	5	10	8	9	8	8	6	11	7	6	7	7	5	249690000	272360000	283450000	176570000	302750000	339240000
Q2YJA2	ParB-like nuclease:ParB-like partition protein OS=Brucella abortus (strain 2308) OX=359391 GN=BAB2_1164 PE=3 SV=1	BAB2_1164	36.17	72.3	192	28	28	19	18	20	10	10	8	23	19	20	22	11	12	18	22	22	13	15	13	19	22	22	19	13	15	18	22	22	13	15	13	19	22	22	19	13	15	1297300000	803670000	848000000	799780000	241600000	310800000
Q2YJA3	NifH/frxC family:ATPase, ParA type OS=Brucella abortus (strain 2308) OX=359391 GN=BAB2_1163 PE=4 SV=1	BAB2_1163	44.606	41.6	133	15	15	17	13	15	8	8	7	12	13	13	15	6	6	12	13	13	8	8	9	10	13	13	12	10	9	12	13	13	8	8	9	10	13	13	12	10	9	638410000	455830000	445440000	518910000	259420000	276250000
Q2YJA5	Coproporphyrinogen-III oxidase OS=Brucella abortus (strain 2308) OX=359391 GN=hemN-2 PE=3 SV=1	hemN-2	49.825	20.7	20	7	7	3	2	5	0	0	0	1	4	5	0	0	0	3	2	4	0	0	0	3	5	6	1	0	0	3	2	4	0	0	0	3	5	6	1	0	0	0	39313000	34119000	0	0	0
Q2YJA6	ATP/GTP-binding site motif A (P-loop):ABC transporter:AAA ATPase:Phosphoribulokinase OS=Brucella abortus (strain 2308) OX=359391 GN=BAB2_1158 PE=4 SV=1	BAB2_1158	26.8	61.6	24	13	13	5	1	4	0	0	1	7	2	0	0	1	3	8	4	3	1	0	2	9	4	4	2	3	4	8	4	3	1	0	2	9	4	4	2	3	4	59145000	67085000	49868000	0	0	0
Q2YJA9	Leu/Ile/Val-binding protein homolog 5 OS=Brucella abortus (strain 2308) OX=359391 GN=BAB2_1153 PE=3 SV=1	BAB2_1153	44.181	71.2	259	25	25	22	27	22	34	14	13	23	13	14	34	21	22	25	21	21	23	19	18	25	20	20	24	20	20	25	21	21	23	19	18	25	20	20	24	20	20	8241600000	8519900000	8125000000	7032100000	6601900000	6122600000
Q2YJB2	Heme transporter BhuA OS=Brucella abortus (strain 2308) OX=359391 GN=bhuA PE=1 SV=1	bhuA	72.93	40.7	57	22	22	3	10	10	2	3	2	1	8	8	0	4	6	9	17	18	5	11	9	5	14	14	3	7	7	9	17	18	5	11	9	5	14	14	3	7	7	40533000	368330000	367070000	49273000	135830000	147560000
Q2YJB3	ROK family OS=Brucella abortus (strain 2308) OX=359391 GN=BAB2_1149 PE=4 SV=1	BAB2_1149	39.109	6.4	7	2	2	1	1	0	1	0	0	1	1	1	1	0	0	1	1	1	2	0	0	2	1	1	2	0	0	1	1	1	2	0	0	2	1	1	2	0	0	0	0	0	9570300	0	0
Q2YJB5	Putative ATP-binding protein BAB2_1147 OS=Brucella abortus (strain 2308) OX=359391 GN=BAB2_1147 PE=3 SV=1	BAB2_1147	28.684	47.3	31	8	8	2	6	5	7	0	0	5	2	3	1	0	0	5	5	5	6	1	0	3	3	4	4	1	1	5	5	5	6	1	0	3	3	4	4	1	1	39521000	59346000	52571000	54207000	0	0
Q2YJB6	Putative binding protein BAB2_1146 OS=Brucella abortus (strain 2308) OX=359391 GN=BAB2_1146 PE=3 SV=1	BAB2_1146	34.449	57.4	229	20	20	28	13	13	26	17	19	28	13	12	25	20	15	18	13	14	16	16	15	16	15	16	18	15	14	18	13	14	16	16	15	16	15	16	18	15	14	4077200000	2661800000	2376400000	3589900000	5107200000	5408000000
Q2YJB7	Sulfatase OS=Brucella abortus (strain 2308) OX=359391 GN=BAB2_1145 PE=4 SV=1	BAB2_1145	55.804	57.4	136	20	20	15	12	12	12	1	2	17	18	18	17	7	5	14	14	14	14	6	6	16	16	17	17	8	7	14	14	14	14	6	6	16	16	17	17	8	7	499020000	327670000	424890000	426670000	92767000	62663000
Q2YJC1	Bacterial regulatory protein, GntR family OS=Brucella abortus (strain 2308) OX=359391 GN=BAB2_1138 PE=4 SV=1	BAB2_1138	27.13	34	25	6	6	3	1	2	2	2	2	4	0	1	2	3	3	4	2	3	5	2	2	4	2	4	3	2	3	4	2	3	5	2	2	4	2	4	3	2	3	70197000	48446000	53630000	61975000	55071000	37539000
Q2YJD4	Aminotransferase class-III OS=Brucella abortus (strain 2308) OX=359391 GN=BAB2_1125 PE=3 SV=1	BAB2_1125	48.584	57.1	53	18	18	6	4	5	3	2	1	6	6	6	10	2	2	13	7	8	7	6	4	13	7	8	13	5	4	13	7	8	7	6	4	13	7	8	13	5	4	84303000	84455000	111680000	162030000	86887000	0
Q2YJD6	Bacterial regulatory protein, MarR family OS=Brucella abortus (strain 2308) OX=359391 GN=BAB2_1121 PE=4 SV=1	BAB2_1121	18.873	58.9	178	11	11	12	12	11	19	17	18	20	10	10	15	19	15	9	8	8	10	9	9	8	8	9	9	9	9	9	8	8	10	9	9	8	8	9	9	9	9	1320400000	1505700000	1436900000	1707000000	4177900000	4673500000
Q2YJE6	Bacterial inner-membrane translocator OS=Brucella abortus (strain 2308) OX=359391 GN=BAB2_1111 PE=3 SV=1	BAB2_1111	40.854	13.1	35	5	5	2	1	2	0	7	8	1	0	0	0	8	6	1	3	3	0	5	5	1	2	2	1	4	5	1	3	3	0	5	5	1	2	2	1	4	5	0	18086000	15606000	0	57547000	50010000
Q2YJE7	Xylose import ATP-binding protein XylG OS=Brucella abortus (strain 2308) OX=359391 GN=xylG PE=3 SV=1	xylG	55.813	14.1	13	7	7	0	2	1	0	1	0	0	4	2	1	2	0	4	4	4	2	2	1	3	6	5	4	2	1	4	4	4	2	2	1	3	6	5	4	2	1	121010000	0	57404000	0	91906000	0
Q2YJE8	ATP/GTP-binding site motif A (P-loop):Periplasmic binding protein/LacI transcriptional regulator:Twin-arginine translocation OS=Brucella abortus (strain 2308) OX=359391 GN=xylF PE=4 SV=1	xylF	36.213	62.8	234	20	20	20	25	21	17	25	22	10	18	19	15	19	23	14	16	17	14	16	15	15	14	16	15	14	14	14	16	17	14	16	15	15	14	16	15	14	14	2173500000	3312900000	3479600000	2095100000	4238000000	4137400000
Q2YJE9	Putative integral membrane protein OS=Brucella abortus (strain 2308) OX=359391 GN=BAB2_1108 PE=4 SV=1	BAB2_1108	37.253	35.9	126	14	14	18	11	9	11	5	6	13	9	9	23	5	7	12	12	11	8	9	8	10	9	9	12	8	9	12	12	11	8	9	8	10	9	9	12	8	9	2541900000	1916300000	1812800000	1470100000	874970000	1041900000
Q2YJF0	Aminoacyl-tRNA synthetase, class I:ATP/GTP-binding site motif A (P-loop):Autotransporter beta-domain:Outer membrane autotran OS=Brucella abortus (strain 2308) OX=359391 GN=BAB2_1107 PE=4 SV=1	BAB2_1107	337.7	3.6	23	9	9	1	0	1	6	3	2	2	1	0	2	2	3	1	1	1	6	3	2	1	1	1	2	3	2	1	1	1	6	3	2	1	1	1	2	3	2	0	0	0	0	7329600	7270400
Q2YJG0	Flagellar hook-associated protein FlgK, putative KO: K02396 flagellar hook-associated protein 1 FlgK OS=Brucella abortus (strain 2308) OX=359391 GN=BAB2_1097 PE=4 SV=1	BAB2_1097	50.606	2.7	0	1	1	0	0	0	0	0	0	0	0	0	0	0	0	1	1	1	0	1	1	0	1	1	0	1	1	1	1	1	0	1	1	0	1	1	0	1	1	0	0	0	0	0	0
Q2YJH1	Uncharacterized protein OS=Brucella abortus (strain 2308) OX=359391 GN=BAB2_1083 PE=4 SV=1	BAB2_1083	13.222	36.9	10	4	4	2	5	2	0	0	0	1	0	0	0	0	0	4	4	4	2	0	1	3	3	2	3	0	0	4	4	4	2	0	1	3	3	2	3	0	0	47350000	38955000	33258000	0	0	0
Q2YJH2	Ferric-uptake regulator OS=Brucella abortus (strain 2308) OX=359391 GN=BAB2_1082 PE=3 SV=1	BAB2_1082	16.243	46.9	108	8	8	11	7	8	7	9	10	13	8	9	9	8	9	7	6	6	5	6	6	7	6	6	7	6	6	7	6	6	5	6	6	7	6	6	7	6	6	1389300000	846400000	750190000	1159800000	1444200000	1508700000
Q2YJH4	Zinc import ATP-binding protein ZnuC OS=Brucella abortus (strain 2308) OX=359391 GN=znuC PE=3 SV=1	znuC	32.272	65.4	130	15	15	7	12	11	15	9	9	9	13	9	17	10	9	11	12	10	12	9	10	13	12	10	12	10	10	11	12	10	12	9	10	13	12	10	12	10	10	225770000	352570000	342860000	433180000	393240000	382950000
Q2YJH5	High-affinity zinc uptake system protein ZnuA OS=Brucella abortus (strain 2308) OX=359391 GN=znuA PE=3 SV=1	znuA	36.045	40.4	67	11	11	3	5	3	4	4	10	1	5	6	1	11	14	3	7	8	5	7	10	4	6	8	4	10	10	3	7	8	5	7	10	4	6	8	4	10	10	151620000	155830000	97454000	206100000	406480000	444240000
Q2YJH7	Uncharacterized protein OS=Brucella abortus (strain 2308) OX=359391 GN=BAB2_1077 PE=4 SV=1	BAB2_1077	14.101	73.3	64	9	9	4	4	9	5	6	4	5	4	4	6	8	5	7	4	6	5	6	4	7	5	4	5	7	7	7	4	6	5	6	4	7	5	4	5	7	7	138500000	71923000	65250000	102060000	120200000	131530000
Q2YJI3	Class II aldolase/adducin, N-terminal:ATP/GTP-binding site motif A (P-loop) OS=Brucella abortus (strain 2308) OX=359391 GN=BAB2_1068 PE=4 SV=1	BAB2_1068	23.995	17.8	11	4	4	0	1	2	1	1	1	1	1	1	0	2	0	1	3	3	3	2	1	2	2	2	1	1	1	1	3	3	3	2	1	2	2	2	1	1	1	0	11749000	16167000	0	16383000	0
Q2YJI4	Uncharacterized protein OS=Brucella abortus (strain 2308) OX=359391 GN=BAB2_1067 PE=4 SV=1	BAB2_1067	62.883	4.5	17	2	2	0	1	0	3	0	0	0	1	1	11	0	0	0	1	0	1	0	0	0	1	1	1	0	0	0	1	0	1	0	0	0	1	1	1	0	0	0	0	0	0	0	0
Q2YJI5	Lipocalin-related protein and Bos/Can/Equ allergen:Aminotransferase class-III OS=Brucella abortus (strain 2308) OX=359391 GN=BAB2_1066 PE=3 SV=1	BAB2_1066	42.905	40.1	51	12	12	5	3	6	3	4	4	5	8	8	2	1	2	8	6	6	4	5	5	8	8	7	6	5	4	8	6	6	4	5	5	8	8	7	6	5	4	78220000	89501000	86442000	57398000	44068000	42705000
Q2YJI6	ATP/GTP-binding site motif A (P-loop):ABC transporter:AAA ATPase:TOBE domain OS=Brucella abortus (strain 2308) OX=359391 GN=BAB2_1065 PE=3 SV=1	BAB2_1065	39.235	3.4	6	1	1	1	0	0	1	0	0	1	1	0	1	0	1	1	0	0	1	0	0	1	1	0	1	0	1	1	0	0	1	0	0	1	1	0	1	0	1	0	0	0	0	0	0
Q2YJI9	Spermidine/putrescine-binding periplasmic protein OS=Brucella abortus (strain 2308) OX=359391 GN=BAB2_1062 PE=4 SV=1	BAB2_1062	39.047	49.9	123	16	16	3	13	14	2	16	21	6	5	7	5	17	14	9	11	14	7	14	12	11	11	10	7	13	15	9	11	14	7	14	12	11	11	10	7	13	15	136310000	279970000	265570000	149730000	502140000	524210000
Q2YJJ6	Bacterial extracellular solute-binding protein, family 5 OS=Brucella abortus (strain 2308) OX=359391 GN=BAB2_1055 PE=4 SV=1	BAB2_1055	57.071	26.3	60	11	11	3	6	7	1	6	4	6	6	6	2	5	8	5	7	6	4	5	4	5	7	7	3	6	7	5	7	6	4	5	4	5	7	7	3	6	7	32570000	53776000	53840000	54383000	76233000	72449000
Q2YJJ7	Bacterial regulatory proteins, AsnC family:Bacterial regulatory protein, GntR family OS=Brucella abortus (strain 2308) OX=359391 GN=BAB2_1054 PE=4 SV=1	BAB2_1054	26.851	47.7	27	9	9	2	3	4	3	1	0	2	6	5	1	0	0	6	5	5	4	3	2	4	6	6	5	1	1	6	5	5	4	3	2	4	6	6	5	1	1	65854000	67474000	63566000	112470000	42943000	50666000
Q2YJK2	Putative peptide-binding periplasmic protein BAB2_1049 OS=Brucella abortus (strain 2308) OX=359391 GN=BAB2_1049 PE=3 SV=1	BAB2_1049	57.237	1.9	0	1	1	0	0	0	0	0	0	0	0	0	0	0	0	0	0	0	0	0	0	0	0	1	0	0	0	0	0	0	0	0	0	0	0	1	0	0	0	0	0	0	0	0	0
Q2YJK3	Cytochrome c heme-binding site:Penicillin amidase OS=Brucella abortus (strain 2308) OX=359391 GN=BAB2_1048 PE=4 SV=1	BAB2_1048	84.566	2.2	9	2	2	1	1	1	1	1	1	1	0	1	0	1	0	1	1	1	1	1	1	1	0	1	2	1	0	1	1	1	1	1	1	1	0	1	2	1	0	0	0	0	0	0	0
Q2YJK4	Acyl-CoA dehydrogenase, C-terminal:Acyl-CoA dehydrogenase, central domain:Acyl-CoA dehydrogenase, N-terminal OS=Brucella abortus (strain 2308) OX=359391 GN=BAB2_1047 PE=3 SV=1	BAB2_1047	41.357	12.4	7	4	3	0	0	0	2	0	0	0	0	0	5	0	0	1	0	0	4	0	0	1	0	0	4	0	0	0	0	0	3	0	0	1	0	0	3	0	0	0	0	0	15784000	0	0
Q2YJK5	Enoyl-CoA hydratase/isomerase OS=Brucella abortus (strain 2308) OX=359391 GN=BAB2_1046 PE=3 SV=1	BAB2_1046	27.902	21.5	14	5	5	2	1	1	1	2	2	0	3	1	1	0	0	2	2	1	1	1	3	1	3	3	2	1	1	2	2	1	1	1	3	1	3	3	2	1	1	0	0	0	0	0	23494000
Q2YJK7	Bacterial extracellular solute-binding protein, family 5 OS=Brucella abortus (strain 2308) OX=359391 GN=BAB2_1043 PE=4 SV=1	BAB2_1043	58.875	29.5	80	12	12	4	7	7	2	11	11	4	7	8	3	10	6	6	9	9	4	8	10	4	7	9	6	8	9	6	9	9	4	8	10	4	7	9	6	8	9	60061000	155570000	158830000	43102000	491530000	467970000
Q2YJK8	Alpha/beta hydrolase fold:Biotin/lipoyl attachment:Esterase/lipase/thioesterase, active site:2-oxo acid dehydrogenase, acyltr OS=Brucella abortus (strain 2308) OX=359391 GN=BAB2_1042 PE=4 SV=1	BAB2_1042	45.696	53.5	173	19	19	17	14	15	9	17	14	14	16	21	7	18	11	13	15	15	14	13	12	13	16	13	13	15	14	13	15	15	14	13	12	13	16	13	13	15	14	472240000	822220000	839950000	336750000	704600000	1091900000
Q2YJK9	Bacterial regulatory proteins, IclR family OS=Brucella abortus (strain 2308) OX=359391 GN=BAB2_1041 PE=4 SV=1	BAB2_1041	29.416	41.4	37	10	10	3	3	4	1	2	2	4	5	5	3	2	3	4	8	9	2	3	3	5	8	8	3	3	4	4	8	9	2	3	3	5	8	8	3	3	4	145290000	100720000	110850000	0	104300000	193250000
Q2YJL1	Binding-protein-dependent transport systems inner membrane component OS=Brucella abortus (strain 2308) OX=359391 GN=BAB2_1039 PE=3 SV=1	BAB2_1039	23.444	4.1	0	1	1	0	0	0	0	0	0	0	0	0	0	0	0	0	1	0	0	0	0	0	0	0	0	0	0	0	1	0	0	0	0	0	0	0	0	0	0	0	0	0	0	0	0
Q2YJL2	ATP/GTP-binding site motif A (P-loop):ABC transporter:AAA ATPase OS=Brucella abortus (strain 2308) OX=359391 GN=BAB2_1038 PE=3 SV=1	BAB2_1038	37.374	17.1	5	5	5	0	1	1	0	0	0	0	1	1	0	0	1	0	2	1	0	1	1	1	2	3	0	0	1	0	2	1	0	1	1	1	2	3	0	0	1	0	0	0	0	0	0
Q2YJL5	Aldehyde dehydrogenase OS=Brucella abortus (strain 2308) OX=359391 GN=BAB2_1035 PE=4 SV=1	BAB2_1035	51.564	67.5	244	27	27	31	20	17	21	7	12	27	25	21	41	11	11	23	20	20	21	12	16	23	19	19	24	15	15	23	20	20	21	12	16	23	19	19	24	15	15	1231700000	1381200000	1195200000	1692200000	480710000	479740000
Q2YJL7	Bacterial regulatory protein, GntR family OS=Brucella abortus (strain 2308) OX=359391 GN=BAB2_1033 PE=4 SV=1	BAB2_1033	27.944	59.7	168	14	14	18	14	13	10	13	13	17	15	17	21	8	9	13	11	11	9	10	11	11	13	12	11	10	11	13	11	11	9	10	11	11	13	12	11	10	11	693600000	650310000	814100000	827290000	992820000	942060000
Q2YJM1	Peptide methionine sulfoxide reductase MsrA OS=Brucella abortus (strain 2308) OX=359391 GN=msrA PE=3 SV=1	msrA	24.017	64.2	135	13	13	8	10	12	19	9	9	10	9	9	21	10	9	9	11	11	10	9	8	11	10	11	11	7	7	9	11	11	10	9	8	11	10	11	11	7	7	935660000	600430000	603770000	2532900000	448500000	441440000
Q2YJM2	Protein SlyX homolog OS=Brucella abortus (strain 2308) OX=359391 GN=slyX PE=3 SV=1	slyX	9.844	65.9	111	6	6	7	6	7	12	14	13	6	3	3	12	15	13	6	5	5	6	5	5	6	5	5	6	5	5	6	5	5	6	5	5	6	5	5	6	5	5	1323400000	973100000	919700000	4124700000	2201900000	2413400000
Q2YJM3	Uracil phosphoribosyltransferase OS=Brucella abortus (strain 2308) OX=359391 GN=BAB2_1027 PE=3 SV=1	BAB2_1027	21.152	78.5	146	14	14	15	12	10	13	8	8	16	12	12	24	9	7	12	10	8	11	8	7	11	10	10	11	7	8	12	10	8	11	8	7	11	10	10	11	7	8	2512500000	1640100000	1580800000	2042600000	1193200000	1111600000
Q2YJM4	Ubiquinone/menaquinone biosynthesis C-methyltransferase UbiE OS=Brucella abortus (strain 2308) OX=359391 GN=ubiE PE=3 SV=1	ubiE	29.898	63.6	237	17	17	17	17	21	19	17	18	25	19	20	27	20	17	15	13	14	16	12	11	16	14	14	16	13	14	15	13	14	16	12	11	16	14	14	16	13	14	1776600000	1681700000	1613400000	1948800000	1508200000	1850400000
Q2YJM5	Probable protein kinase UbiB OS=Brucella abortus (strain 2308) OX=359391 GN=ubiB PE=3 SV=1	ubiB	59.029	59.4	290	27	27	30	36	34	21	12	14	26	37	29	36	8	7	20	19	20	20	15	17	22	21	18	23	12	11	20	19	20	20	15	17	22	21	18	23	12	11	1255500000	848660000	1030300000	1100500000	368230000	321030000
Q2YJM6	Coenzyme A biosynthesis bifunctional protein CoaBC OS=Brucella abortus (strain 2308) OX=359391 GN=coaBC PE=3 SV=1	coaBC	43.007	62.6	189	18	18	21	14	11	20	9	11	21	14	19	26	10	13	17	10	11	15	9	9	16	11	11	14	9	9	17	10	11	15	9	9	16	11	11	14	9	9	1037800000	882060000	818480000	599890000	1482400000	1551600000
Q2YJM7	Peptide chain release factor 3 OS=Brucella abortus (strain 2308) OX=359391 GN=prfC PE=3 SV=1	prfC	58.955	65.1	214	28	28	20	23	26	14	12	12	24	25	21	20	9	8	21	20	19	20	14	14	21	20	20	19	14	11	21	20	19	20	14	14	21	20	20	19	14	11	830650000	914100000	927200000	500700000	302830000	290960000
Q2YJM8	Phospholipase D/Transphosphatidylase OS=Brucella abortus (strain 2308) OX=359391 GN=cls PE=3 SV=1	cls	53.597	40.3	57	18	18	4	7	7	5	2	4	9	5	6	7	1	0	8	12	12	9	6	8	9	10	10	11	4	4	8	12	12	9	6	8	9	10	10	11	4	4	317670000	319620000	238830000	398720000	97781000	87320000
Q2YJM9	Endonuclease/exonuclease/phosphatase family OS=Brucella abortus (strain 2308) OX=359391 GN=BAB2_1020 PE=4 SV=1	BAB2_1020	31.077	68.8	113	15	15	12	7	11	12	1	3	19	8	10	15	7	8	14	9	9	13	6	7	14	8	9	13	7	9	14	9	9	13	6	7	14	8	9	13	7	9	935640000	550530000	450880000	890750000	100840000	116520000
Q2YJN0	Aldehyde dehydrogenase OS=Brucella abortus (strain 2308) OX=359391 GN=BAB2_1019 PE=3 SV=1	BAB2_1019	51.526	39.5	128	18	18	9	15	16	9	5	7	10	15	15	23	2	2	14	15	15	14	9	11	13	15	14	16	8	7	14	15	15	14	9	11	13	15	14	16	8	7	398420000	328040000	295350000	943660000	243640000	217210000
Q2YJN3	Universal stress protein (Usp):Usp domain OS=Brucella abortus (strain 2308) OX=359391 GN=BAB2_1016 PE=4 SV=1	BAB2_1016	16.162	82.4	46	11	11	3	0	1	19	1	1	2	1	1	17	0	0	6	2	2	11	2	2	6	1	2	11	1	1	6	2	2	11	2	2	6	1	2	11	1	1	22099000	5781300	0	1428500000	0	4998400
Q2YJN4	Nitroreductase family OS=Brucella abortus (strain 2308) OX=359391 GN=BAB2_1015 PE=4 SV=1	BAB2_1015	23.444	45.4	21	7	7	2	5	3	1	0	0	1	3	2	2	1	1	3	6	4	3	1	2	5	5	4	1	1	2	3	6	4	3	1	2	5	5	4	1	1	2	0	43659000	44443000	26708000	0	0
Q2YJN6	2,3-bisphosphoglycerate-dependent phosphoglycerate mutase OS=Brucella abortus (strain 2308) OX=359391 GN=gpmA PE=3 SV=1	gpmA	22.886	87.4	294	22	22	48	14	13	47	10	8	55	11	13	48	15	12	22	13	14	20	13	15	21	14	14	21	14	14	22	13	14	20	13	15	21	14	14	21	14	14	18447000000	5573300000	5969600000	8114100000	3268900000	2826700000
Q2YJN7	4-hydroxy-tetrahydrodipicolinate reductase OS=Brucella abortus (strain 2308) OX=359391 GN=dapB PE=3 SV=1	dapB	27.604	73.1	253	18	18	34	20	23	29	12	12	31	16	18	41	8	9	17	12	12	17	11	11	17	12	12	18	10	13	17	12	12	17	11	11	17	12	12	18	10	13	3662000000	2564900000	2759200000	3763600000	1278500000	1337000000
Q2YJN8	ABC transporter, transmembrane region:ATP/GTP-binding site motif A (P-loop):ABC transporter:AAA ATPase OS=Brucella abortus (strain 2308) OX=359391 GN=BAB2_1011 PE=4 SV=1	BAB2_1011	67.495	49.3	145	25	25	14	16	12	17	8	7	19	17	12	13	4	6	21	15	16	18	12	8	19	18	16	19	7	11	21	15	16	18	12	8	19	18	16	19	7	11	519700000	494080000	530140000	437540000	523740000	510070000
Q2YJN9	Glucokinase OS=Brucella abortus (strain 2308) OX=359391 GN=glk PE=3 SV=1	glk	37.073	40.2	171	10	10	14	19	15	11	16	14	12	18	17	15	9	11	10	10	10	9	10	9	10	10	10	10	10	10	10	10	10	9	10	9	10	10	10	10	10	10	1826500000	2509100000	2089100000	1141400000	647950000	700740000
Q2YJP0	Methylglyoxal synthase OS=Brucella abortus (strain 2308) OX=359391 GN=mgsA PE=3 SV=1	mgsA	13.546	50.4	76	7	7	11	4	7	8	4	3	10	2	2	11	7	7	7	6	6	7	5	6	7	6	6	7	6	6	7	6	6	7	5	6	7	6	6	7	6	6	1270800000	973540000	952310000	1461500000	534620000	516920000
Q2YJP1	Peptidase family U6, penicillin-insensitive murein endopeptidase OS=Brucella abortus (strain 2308) OX=359391 GN=mepA PE=4 SV=1	mepA	37.178	65.6	133	18	18	19	9	9	9	8	9	18	11	10	11	9	11	14	10	10	9	10	10	12	12	10	10	8	8	14	10	10	9	10	10	12	12	10	10	8	8	604060000	452840000	554440000	235280000	465510000	475470000
Q2YJP2	Kinesin, motor region OS=Brucella abortus (strain 2308) OX=359391 GN=BAB2_1007 PE=4 SV=1	BAB2_1007	31.931	56.1	136	13	13	18	12	8	20	3	4	18	7	9	26	6	5	11	9	8	13	5	5	12	8	9	12	6	6	11	9	8	13	5	5	12	8	9	12	6	6	779070000	514050000	548000000	843480000	235430000	226050000
Q2YJP3	Epoxyqueuosine reductase OS=Brucella abortus (strain 2308) OX=359391 GN=queG PE=3 SV=1	queG	44.369	14.6	16	7	7	3	3	3	0	0	0	1	4	2	0	0	0	4	4	4	0	1	0	2	6	5	0	1	1	4	4	4	0	1	0	2	6	5	0	1	1	36815000	18075000	20313000	0	0	0
Q2YJP4	Glutathione S-transferase, N-terminal:Glutathione S-transferase, C-terminal OS=Brucella abortus (strain 2308) OX=359391 GN=BAB2_1005 PE=4 SV=1	BAB2_1005	26.193	48.7	178	12	12	21	10	10	29	9	10	22	7	8	23	17	12	12	7	6	10	6	6	12	7	7	11	6	6	12	7	6	10	6	6	12	7	7	11	6	6	1257200000	789990000	784820000	2673500000	1402600000	1375200000
Q2YJP6	Undecaprenyl-diphosphatase OS=Brucella abortus (strain 2308) OX=359391 GN=uppP PE=3 SV=1	uppP	29.168	11.6	19	4	4	2	3	2	1	2	2	1	2	1	2	1	0	2	3	2	1	2	2	2	2	1	2	1	1	2	3	2	1	2	2	2	2	1	2	1	1	0	0	16244000	0	0	0
Q2YJP7	NADH-ubiquinone oxidoreductase 39 kd subunit OS=Brucella abortus (strain 2308) OX=359391 GN=BAB2_1002 PE=4 SV=1	BAB2_1002	35.813	68.9	281	20	20	40	19	22	25	16	19	42	23	23	23	15	14	18	17	17	16	14	16	17	16	17	16	14	16	18	17	17	16	14	16	17	16	17	16	14	16	6845400000	3865500000	4415500000	1723100000	1933300000	1825900000
Q2YJP8	Elongation factor 4 OS=Brucella abortus (strain 2308) OX=359391 GN=lepA PE=3 SV=1	lepA	66.906	50.5	210	26	26	24	24	26	19	10	10	20	18	17	21	11	10	22	20	18	20	14	14	17	16	17	22	14	14	22	20	18	20	14	14	17	16	17	22	14	14	996700000	1369500000	1291700000	805280000	674980000	693360000
Q2YJQ0	Selenoprotein W-related OS=Brucella abortus (strain 2308) OX=359391 GN=BAB2_0999 PE=4 SV=1	BAB2_0999	11.55	55.4	82	5	5	9	7	7	5	7	7	8	7	5	5	8	7	4	4	4	4	4	4	4	3	3	4	4	4	4	4	4	4	4	4	4	3	3	4	4	4	985440000	928970000	879020000	1136300000	1829500000	1800900000
Q2YJQ1	Uncharacterized protein OS=Brucella abortus (strain 2308) OX=359391 GN=BAB2_0998 PE=4 SV=1	BAB2_0998	45.393	34.4	80	14	14	4	5	3	1	10	12	2	7	7	2	12	15	5	8	7	2	13	13	5	8	9	3	10	13	5	8	7	2	13	13	5	8	9	3	10	13	72274000	106810000	100060000	35581000	713330000	568510000
Q2YJQ2	Peptide deformylase OS=Brucella abortus (strain 2308) OX=359391 GN=def-2 PE=3 SV=1	def-2	21.001	40.1	94	8	8	5	12	10	7	6	6	10	9	11	3	7	8	6	6	6	5	6	6	6	6	6	5	6	5	6	6	6	5	6	6	6	6	6	5	6	5	179760000	1014500000	1000800000	536100000	889000000	895700000
Q2YJQ3	Methionyl-tRNA formyltransferase OS=Brucella abortus (strain 2308) OX=359391 GN=fmt PE=3 SV=1	fmt	32.744	64.7	112	17	17	10	8	9	6	6	9	14	12	14	8	8	8	13	13	13	9	12	12	13	14	16	11	10	11	13	13	13	9	12	12	13	14	16	11	10	11	363160000	605200000	727120000	500940000	367580000	488470000
Q2YJQ4	tRNA pseudouridine synthase A OS=Brucella abortus (strain 2308) OX=359391 GN=truA PE=3 SV=1	truA	28.171	62.2	51	14	14	4	8	6	3	1	1	7	8	8	3	1	1	9	9	8	4	3	2	8	10	9	6	1	1	9	9	8	4	3	2	8	10	9	6	1	1	82488000	113590000	99791000	61672000	21146000	61988000
Q2YJQ6	Succinyl-diaminopimelate desuccinylase OS=Brucella abortus (strain 2308) OX=359391 GN=dapE PE=3 SV=1	dapE	42.895	76.7	381	24	24	31	23	22	25	32	38	29	24	25	54	39	39	18	18	16	18	19	17	17	17	17	18	20	19	18	18	16	18	19	17	17	17	17	18	20	19	3885500000	2557300000	2792400000	3817700000	6717500000	6389600000
Q2YJQ7	2,3,4,5-tetrahydropyridine-2,6-dicarboxylate N-succinyltransferase OS=Brucella abortus (strain 2308) OX=359391 GN=dapD PE=3 SV=1	dapD	30.753	87.3	350	23	23	37	32	30	37	18	17	32	33	30	39	23	22	23	19	18	21	15	15	23	18	18	23	14	15	23	19	18	21	15	15	23	18	18	23	14	15	3642000000	2656400000	2679000000	3881000000	1866800000	1807500000
Q2YJQ8	Uncharacterized protein OS=Brucella abortus (strain 2308) OX=359391 GN=BAB2_0990 PE=4 SV=1	BAB2_0990	31.173	46.4	170	11	11	16	19	17	14	9	8	17	18	15	21	7	9	10	10	10	10	10	10	10	10	10	11	10	10	10	10	10	10	10	10	10	10	10	11	10	10	962580000	1345000000	1536600000	511110000	405800000	447260000
Q2YJQ9	Haloacid dehalogenase-like hydrolase:HAD-superfamily hydrolase, subfamily IA, variant 3 OS=Brucella abortus (strain 2308) OX=359391 GN=BAB2_0989 PE=4 SV=1	BAB2_0989	26.671	40.2	54	9	9	5	6	5	0	8	5	3	5	7	2	5	3	6	8	8	1	6	4	5	7	8	5	7	4	6	8	8	1	6	4	5	7	8	5	7	4	238680000	375910000	294570000	0	232580000	177000000
Q2YJR0	Acetylglutamate kinase OS=Brucella abortus (strain 2308) OX=359391 GN=argB PE=3 SV=1	argB	31.497	70.3	232	19	19	29	19	17	24	12	10	25	17	20	35	14	10	18	14	14	16	12	12	18	14	13	19	13	13	18	14	14	16	12	12	18	14	13	19	13	13	2481600000	2592800000	2654700000	2825200000	1502900000	1416000000
Q2YJR1	Probable GTP-binding protein EngB OS=Brucella abortus (strain 2308) OX=359391 GN=engB PE=3 SV=2	engB	26.254	59.8	96	16	16	11	12	7	8	7	7	11	8	7	12	3	3	11	12	11	9	6	8	10	10	11	9	5	5	11	12	11	9	6	8	10	10	11	9	5	5	773970000	519780000	423240000	643050000	343930000	324290000
Q2YJR2	Membrane protein insertase YidC OS=Brucella abortus (strain 2308) OX=359391 GN=yidC PE=3 SV=1	yidC	69.038	43.4	237	24	24	25	22	21	19	17	20	26	20	18	23	12	14	19	19	19	19	16	18	19	19	18	21	15	15	19	19	19	19	16	18	19	19	18	21	15	15	1795200000	2326400000	2351300000	1022200000	2241200000	2444300000
Q2YJR3	Ribonuclease P protein component OS=Brucella abortus (strain 2308) OX=359391 GN=rnpA PE=3 SV=1	rnpA	16.609	36.6	29	5	5	3	3	1	1	3	2	2	2	3	1	5	3	4	4	2	1	2	2	4	3	3	2	5	3	4	4	2	1	2	2	4	3	3	2	5	3	48491000	0	0	0	0	0
Q2YJR6	Uncharacterized protein OS=Brucella abortus (strain 2308) OX=359391 GN=BAB2_0980 PE=4 SV=1	BAB2_0980	40.686	34.4	36	9	9	5	2	2	2	1	2	4	5	4	8	1	0	6	5	4	6	1	2	7	3	3	7	2	0	6	5	4	6	1	2	7	3	3	7	2	0	78414000	57926000	67765000	90649000	0	0
Q2YJR9	Bacterial regulatory protein, GntR family OS=Brucella abortus (strain 2308) OX=359391 GN=BAB2_0977 PE=4 SV=1	BAB2_0977	25.232	47.4	87	10	10	10	11	10	6	5	6	7	6	9	0	9	8	9	7	8	6	7	6	8	7	8	3	7	8	9	7	8	6	7	6	8	7	8	3	7	8	455490000	354620000	279780000	283500000	187700000	232060000
Q2YJS0	Aldehyde dehydrogenase OS=Brucella abortus (strain 2308) OX=359391 GN=BAB2_0976 PE=3 SV=1	BAB2_0976	52.258	59.4	220	22	22	24	20	18	10	17	15	32	19	20	15	15	15	20	21	20	19	17	14	19	20	20	17	14	14	20	21	20	19	17	14	19	20	20	17	14	14	3707400000	2777300000	3148200000	827650000	1433300000	1474400000
Q2YJS1	DNA gyrase, subunit B:Short-chain dehydrogenase/reductase SDR:Glucose/ribitol dehydrogenase OS=Brucella abortus (strain 2308) OX=359391 GN=BAB2_0975 PE=1 SV=1	BAB2_0975	26.391	77.4	572	23	23	49	47	47	54	41	38	43	43	37	75	49	49	20	17	17	20	15	15	19	17	14	21	16	18	20	17	17	20	15	15	19	17	14	21	16	18	18170000000	8436500000	8427300000	21431000000	6180200000	9983300000
Q2YJS2	Bacterial extracellular solute-binding protein, family 5 OS=Brucella abortus (strain 2308) OX=359391 GN=BAB2_0974 PE=4 SV=1	BAB2_0974	53.698	72.4	706	33	33	45	86	84	33	68	64	38	54	51	52	65	66	27	29	29	26	27	28	27	28	28	27	30	29	27	29	29	26	27	28	27	28	28	27	30	29	6920300000	15155000000	15074000000	7421500000	19579000000	20675000000
Q2YJS3	Binding-protein-dependent transport systems inner membrane component:ATP/GTP-binding site motif A (P-loop) OS=Brucella abortus (strain 2308) OX=359391 GN=BAB2_0973 PE=3 SV=1	BAB2_0973	33.921	19.9	37	5	5	5	4	5	5	3	1	5	1	1	4	2	1	5	3	3	4	3	3	4	2	3	5	1	1	5	3	3	4	3	3	4	2	3	5	1	1	211600000	276030000	253590000	113180000	93300000	67456000
Q2YJS4	Binding-protein-dependent transport systems inner membrane component OS=Brucella abortus (strain 2308) OX=359391 GN=BAB2_0972 PE=3 SV=1	BAB2_0972	30.354	23.8	32	7	7	2	6	4	3	2	2	3	2	2	4	1	1	5	5	5	4	4	3	6	4	4	4	1	1	5	5	5	4	4	3	6	4	4	4	1	1	243150000	192650000	187070000	96768000	52920000	55959000
Q2YJS5	ATP/GTP-binding site motif A (P-loop):ABC transporter:AAA ATPase OS=Brucella abortus (strain 2308) OX=359391 GN=BAB2_0971 PE=3 SV=1	BAB2_0971	37.067	65.7	203	19	19	22	23	22	7	9	14	18	21	25	14	13	15	16	17	17	11	12	14	14	18	16	15	15	14	16	17	17	11	12	14	14	18	16	15	15	14	1427900000	1089600000	1086300000	534490000	1026800000	930370000
Q2YJS6	ATP/GTP-binding site motif A (P-loop):ABC transporter:AAA ATPase OS=Brucella abortus (strain 2308) OX=359391 GN=BAB2_0970 PE=3 SV=1	BAB2_0970	31.163	62.1	76	17	16	14	6	7	7	3	1	10	7	10	7	3	1	13	12	11	9	9	9	10	11	11	9	7	5	12	11	10	8	8	8	9	10	10	8	6	4	656050000	320270000	438290000	307370000	310270000	172320000
Q2YJS7	Exonuclease OS=Brucella abortus (strain 2308) OX=359391 GN=BAB2_0967 PE=4 SV=1	BAB2_0967	37.343	44	39	13	13	0	1	0	0	6	6	5	9	6	0	3	3	1	3	5	0	6	8	5	8	10	0	5	5	1	3	5	0	6	8	5	8	10	0	5	5	0	54645000	63913000	0	93386000	139030000
Q2YJS9	Bacterial regulatory proteins, AsnC family:Bacterial regulatory protein, GntR family OS=Brucella abortus (strain 2308) OX=359391 GN=BAB2_0962 PE=4 SV=1	BAB2_0962	25.834	48	113	12	12	7	10	10	3	11	9	5	9	12	7	14	16	8	10	10	7	10	9	7	10	10	9	10	10	8	10	10	7	10	9	7	10	10	9	10	10	273730000	302110000	324190000	279480000	595140000	658390000
Q2YJT0	Dihydrodipicolinate synthetase OS=Brucella abortus (strain 2308) OX=359391 GN=BAB2_0961 PE=3 SV=1	BAB2_0961	34.408	73.8	267	19	19	31	14	16	31	19	14	25	16	15	53	17	16	19	15	16	17	13	12	17	15	15	18	13	14	19	15	16	17	13	12	17	15	15	18	13	14	2903200000	2986600000	3210300000	4276700000	1665100000	1824700000
Q2YJT1	Malate/L-lactate dehydrogenase OS=Brucella abortus (strain 2308) OX=359391 GN=BAB2_0960 PE=3 SV=1	BAB2_0960	36.64	67.5	230	19	19	26	22	18	14	17	14	22	26	24	18	16	13	16	15	15	14	15	15	17	15	15	16	15	15	16	15	15	14	15	15	17	15	15	16	15	15	1798400000	2061400000	1934900000	1260700000	1287000000	1235400000
Q2YJT6	Cytochrome c heme-binding site OS=Brucella abortus (strain 2308) OX=359391 GN=BAB2_0955 PE=4 SV=1	BAB2_0955	16.813	26	73	3	3	9	10	7	1	2	6	8	8	9	1	5	7	3	3	3	1	3	3	3	3	3	2	3	3	3	3	3	1	3	3	3	3	3	2	3	3	405590000	416040000	497960000	0	313970000	330330000
Q2YJT7	Cytochrome c oxidase, subunit I OS=Brucella abortus (strain 2308) OX=359391 GN=BAB2_0954 PE=4 SV=1	BAB2_0954	50.961	4.5	6	2	2	0	1	3	0	0	0	0	1	1	0	0	0	0	1	2	0	0	0	0	1	1	0	0	0	0	1	2	0	0	0	0	1	1	0	0	0	0	0	30613000	0	0	0
Q2YJT8	Chaperonin clpA/B:ATP/GTP-binding site motif A (P-loop) OS=Brucella abortus (strain 2308) OX=359391 GN=BAB2_0953 PE=4 SV=1	BAB2_0953	29.499	75.9	244	18	18	36	20	21	0	15	12	37	41	38	0	11	13	18	14	15	3	13	11	17	17	17	0	14	13	18	14	15	3	13	11	17	17	17	0	14	13	1830800000	1047200000	1046400000	27786000	1279800000	1330200000
Q2YJT9	Protein NorD OS=Brucella abortus (strain 2308) OX=359391 GN=norD PE=3 SV=1	norD	70.727	10.3	8	6	6	0	0	1	0	1	1	0	3	1	0	1	0	0	1	2	0	1	1	0	5	4	0	1	0	0	1	2	0	1	1	0	5	4	0	1	0	0	0	0	0	0	0
Q2YJU2	Uncharacterized protein OS=Brucella abortus (strain 2308) OX=359391 GN=BAB2_0949 PE=4 SV=1	BAB2_0949	19.318	48.6	40	6	6	6	4	4	0	5	3	5	4	4	0	3	2	5	4	4	1	4	4	4	4	4	0	4	4	5	4	4	1	4	4	4	4	4	0	4	4	608790000	369100000	290910000	0	341620000	337500000
Q2YJU4	Lipase OS=Brucella abortus (strain 2308) OX=359391 GN=BAB2_0947 PE=4 SV=1	BAB2_0947	44.733	32.2	57	12	12	7	7	8	2	2	2	9	5	6	5	2	2	8	8	9	5	2	4	8	8	9	8	4	4	8	8	9	5	2	4	8	8	9	8	4	4	357080000	175230000	235970000	223090000	103600000	0
Q2YJU5	Isoprenylcysteine carboxyl methyltransferase OS=Brucella abortus (strain 2308) OX=359391 GN=BAB2_0946 PE=4 SV=1	BAB2_0946	22.471	10.8	7	2	2	0	2	1	0	0	0	0	1	1	1	0	1	2	1	1	1	1	1	2	1	1	1	0	1	2	1	1	1	1	1	2	1	1	1	0	1	0	0	0	0	0	0
Q2YJU6	Lipase:Twin-arginine translocation pathway signal OS=Brucella abortus (strain 2308) OX=359391 GN=BAB2_0945 PE=4 SV=1	BAB2_0945	24.896	27.6	9	4	4	2	0	0	1	0	0	5	0	0	1	0	0	3	0	0	1	0	0	4	0	0	2	0	0	3	0	0	1	0	0	4	0	0	2	0	0	134380000	0	0	422550000	0	0
Q2YJU8	Copper-containing nitrite reductase OS=Brucella abortus (strain 2308) OX=359391 GN=BAB2_0943 PE=3 SV=1	BAB2_0943	40.515	42.8	151	12	12	25	19	14	2	9	9	24	21	22	2	1	3	11	11	11	6	9	7	11	11	11	7	5	4	11	11	11	6	9	7	11	11	11	7	5	4	1693100000	1316300000	1145600000	248730000	526820000	467730000
Q2YJU9	Uncharacterized protein OS=Brucella abortus (strain 2308) OX=359391 GN=BAB2_0942 PE=4 SV=1	BAB2_0942	34.054	34.6	25	8	8	0	5	8	0	1	0	1	4	6	0	0	0	0	5	5	0	1	0	1	5	8	0	0	1	0	5	5	0	1	0	1	5	8	0	0	1	0	114520000	75917000	0	0	0
Q2YJV0	Cyclic nucleotide-binding domain:Bacterial regulatory protein, Crp family OS=Brucella abortus (strain 2308) OX=359391 GN=BAB2_0941 PE=4 SV=1	BAB2_0941	26.134	51.5	101	14	13	13	7	7	9	4	7	10	9	8	12	7	8	11	10	9	7	10	10	10	10	11	8	10	9	10	9	8	6	9	9	9	9	10	7	9	8	835110000	443350000	427810000	685500000	836180000	652520000
Q2YJV1	Bacterial regulatory protein LacI, HTH motif:Periplasmic binding protein/LacI transcriptional regulator OS=Brucella abortus (strain 2308) OX=359391 GN=BAB2_0940 PE=4 SV=1	BAB2_0940	38.599	34.5	43	10	10	3	7	6	2	2	3	3	4	5	4	2	2	4	7	6	5	1	4	7	4	5	5	3	3	4	7	6	5	1	4	7	4	5	5	3	3	94161000	51219000	54650000	104440000	0	0
Q2YJV3	Periplasmic binding protein/LacI transcriptional regulator OS=Brucella abortus (strain 2308) OX=359391 GN=BAB2_0938 PE=4 SV=1	BAB2_0938	36.625	78.9	732	30	30	51	61	64	41	77	68	46	39	36	52	98	99	23	23	24	23	25	25	23	22	22	23	24	25	23	23	24	23	25	25	23	22	22	23	24	25	24898000000	33352000000	33786000000	24067000000	52545000000	53113000000
Q2YJV4	Bacterial inner-membrane translocator OS=Brucella abortus (strain 2308) OX=359391 GN=BAB2_0936 PE=3 SV=1	BAB2_0936	43.042	2.2	9	1	1	0	1	1	0	1	1	0	1	1	0	2	1	0	1	1	0	1	1	0	1	1	0	1	1	0	1	1	0	1	1	0	1	1	0	1	1	0	0	0	0	0	0
Q2YJV5	Short-chain dehydrogenase/reductase SDR:Glucose/ribitol dehydrogenase OS=Brucella abortus (strain 2308) OX=359391 GN=BAB2_0935 PE=3 SV=1	BAB2_0935	25.972	56.2	123	10	10	17	4	9	16	7	5	13	6	5	24	8	9	9	3	4	8	4	4	8	3	3	10	4	4	9	3	4	8	4	4	8	3	3	10	4	4	730140000	543140000	570880000	966730000	641320000	520070000
Q2YJV6	Carbohydrate kinase, FGGY:Heat shock protein Hsp70:Pentulose kinase OS=Brucella abortus (strain 2308) OX=359391 GN=BAB2_0934 PE=4 SV=1	BAB2_0934	56.254	41.4	65	17	17	10	8	9	6	1	1	5	7	3	15	0	0	11	10	11	7	1	1	9	11	7	10	1	1	11	10	11	7	1	1	9	11	7	10	1	1	270470000	187010000	129130000	213550000	0	0
Q2YJV7	Uncharacterized protein OS=Brucella abortus (strain 2308) OX=359391 GN=BAB2_0933 PE=4 SV=1	BAB2_0933	24.615	19	11	4	4	0	3	4	1	1	0	0	1	1	0	0	0	1	3	4	1	2	1	0	3	3	0	0	0	1	3	4	1	2	1	0	3	3	0	0	0	0	20684000	26089000	0	15284000	0
Q2YJV8	Uncharacterized protein OS=Brucella abortus (strain 2308) OX=359391 GN=BAB2_0932 PE=4 SV=1	BAB2_0932	17.637	76.6	28	9	9	3	2	2	6	1	2	3	1	2	2	2	2	6	4	4	7	3	3	6	4	4	6	2	3	6	4	4	7	3	3	6	4	4	6	2	3	122420000	87115000	75664000	172510000	86047000	49875000
Q2YJW1	FMN-binding domain OS=Brucella abortus (strain 2308) OX=359391 GN=BAB2_0929 PE=4 SV=1	BAB2_0929	86.883	27.2	56	17	17	17	2	2	0	3	3	13	5	3	2	2	4	13	3	2	3	5	6	12	7	6	5	3	6	13	3	2	3	5	6	12	7	6	5	3	6	235500000	72636000	43915000	54207000	129560000	125430000
Q2YJW2	Nitrous-oxide reductase OS=Brucella abortus (strain 2308) OX=359391 GN=nosZ PE=3 SV=1	nosZ	71.07	61.5	362	39	39	37	28	29	22	25	26	39	30	36	40	31	19	38	28	29	29	27	28	36	29	29	35	29	29	38	28	29	29	27	28	36	29	29	35	29	29	5236100000	1141800000	1142400000	2399700000	1948800000	1805700000
Q2YJW3	Parallel beta-helix repeat:Carbohydrate binding and sugar hydrolysis:Periplasmic copper-binding OS=Brucella abortus (strain 2308) OX=359391 GN=nosD PE=4 SV=1	nosD	49.971	6.2	6	2	2	0	2	1	0	0	0	0	1	1	0	1	0	0	1	1	0	1	0	0	2	1	0	1	1	0	1	1	0	1	0	0	2	1	0	1	1	0	0	0	0	0	0
Q2YJW4	ATP/GTP-binding site motif A (P-loop):ABC transporter:AAA ATPase OS=Brucella abortus (strain 2308) OX=359391 GN=BAB2_0926 PE=4 SV=1	BAB2_0926	34.295	7	2	2	2	0	0	0	0	0	0	0	0	2	0	0	0	0	0	0	0	0	0	0	1	2	0	0	0	0	0	0	0	0	0	0	1	2	0	0	0	0	0	0	0	0	0
Q2YJW6	Protein disulfide isomerase NosL, putative OS=Brucella abortus (strain 2308) OX=359391 GN=BAB2_0924 PE=4 SV=1	BAB2_0924	19.585	43	22	6	6	0	3	2	0	2	2	1	4	4	0	2	2	1	3	3	0	4	4	1	5	5	0	2	2	1	3	3	0	4	4	1	5	5	0	2	2	0	33184000	43026000	0	62504000	45996000
Q2YJW7	FAD:protein FMN transferase OS=Brucella abortus (strain 2308) OX=359391 GN=BAB2_0923 PE=3 SV=1	BAB2_0923	35.623	19.9	3	4	4	0	0	0	0	0	0	0	3	0	0	0	0	0	0	0	0	1	1	0	4	4	0	0	0	0	0	0	0	1	1	0	4	4	0	0	0	0	0	0	0	0	0
Q2YJW8	Cyclic nucleotide-binding domain:Bacterial regulatory protein, Crp family OS=Brucella abortus (strain 2308) OX=359391 GN=nnrR PE=4 SV=1	nnrR	25.768	31.9	22	8	7	1	5	5	2	0	0	0	4	3	2	0	0	3	6	6	4	2	1	3	4	6	5	1	1	2	5	5	3	1	0	2	3	5	4	0	0	54087000	44520000	57666000	18360000	0	0
Q2YJW9	Blue (Type 1) copper domain:Blue (Type 1) copper protein:Amicyanin:Plastocyanin OS=Brucella abortus (strain 2308) OX=359391 GN=BAB2_0921 PE=4 SV=1	BAB2_0921	15.808	21.9	4	2	2	0	1	1	0	1	0	0	1	0	0	0	0	1	1	1	1	1	0	1	1	1	1	0	0	1	1	1	1	1	0	1	1	1	1	0	0	0	0	0	0	0	0
Q2YJX0	Uncharacterized protein OS=Brucella abortus (strain 2308) OX=359391 GN=BAB2_0920 PE=4 SV=1	BAB2_0920	44.89	8	13	3	3	0	1	0	0	4	2	1	1	3	0	1	0	1	1	0	0	3	2	2	1	2	0	2	1	1	1	0	0	3	2	2	1	2	0	2	1	0	0	0	0	0	0
Q2YJX1	ABC transporter, periplasmic binding protein, putative KO: K02051 sulfonate/nitrate transport system substrate-binding OS=Brucella abortus (strain 2308) OX=359391 GN=BAB2_0919 PE=4 SV=1	BAB2_0919	36.849	68.2	220	20	20	19	22	19	18	18	20	18	11	15	19	23	18	15	16	17	14	18	17	15	15	15	14	18	17	15	16	17	14	18	17	15	15	15	14	18	17	2097600000	1980400000	1677600000	1450700000	1254900000	1303100000
Q2YJX2	Binding-protein-dependent transport systems inner membrane component OS=Brucella abortus (strain 2308) OX=359391 GN=BAB2_0918 PE=3 SV=1	BAB2_0918	28.667	6.8	0	1	1	0	0	0	0	0	0	0	0	0	0	0	0	1	0	0	0	0	0	1	0	0	0	0	0	1	0	0	0	0	0	1	0	0	0	0	0	0	0	0	0	0	0
Q2YJX3	ATP/GTP-binding site motif A (P-loop):ABC transporter:AAA ATPase OS=Brucella abortus (strain 2308) OX=359391 GN=BAB2_0917 PE=4 SV=1	BAB2_0917	31.014	40.6	24	10	10	5	1	2	1	3	1	3	1	2	2	2	1	7	5	5	3	6	4	5	6	4	4	3	3	7	5	5	3	6	4	5	6	4	4	3	3	591240000	218120000	197020000	140480000	326800000	233550000
Q2YJX5	Protease, putative OS=Brucella abortus (strain 2308) OX=359391 GN=BAB2_0915 PE=4 SV=1	BAB2_0915	33.515	52.9	39	11	11	10	4	4	0	0	0	12	4	4	1	0	0	8	5	6	0	1	2	9	7	6	2	0	0	8	5	6	0	1	2	9	7	6	2	0	0	851280000	75378000	87223000	0	0	18265000
Q2YJX6	Peptidase U32 OS=Brucella abortus (strain 2308) OX=359391 GN=BAB2_0914 PE=4 SV=1	BAB2_0914	35.243	49.5	63	16	16	21	6	6	0	0	0	16	8	6	0	0	0	16	7	7	5	0	0	15	7	8	0	2	0	16	7	7	5	0	0	15	7	8	0	2	0	1087900000	92499000	120090000	100510000	0	0
Q2YJX7	Uncharacterized protein OS=Brucella abortus (strain 2308) OX=359391 GN=BAB2_0913 PE=4 SV=1	BAB2_0913	18.982	67.8	58	13	13	5	6	5	0	3	4	13	7	8	0	2	5	7	7	8	1	4	4	8	9	10	3	5	6	7	7	8	1	4	4	8	9	10	3	5	6	231220000	493580000	510770000	0	169180000	170540000
Q2YJX9	Uncharacterized protein OS=Brucella abortus (strain 2308) OX=359391 GN=BAB2_0909 PE=4 SV=1	BAB2_0909	18.911	14.6	6	2	2	0	1	0	0	0	0	3	1	1	0	0	0	2	1	1	0	1	1	2	1	1	0	1	1	2	1	1	0	1	1	2	1	1	0	1	1	16434000	0	0	0	0	0
Q2YJY0	Peptidylprolyl isomerase OS=Brucella abortus (strain 2308) OX=359391 GN=BAB2_0908 PE=4 SV=1	BAB2_0908	33.719	57.6	79	14	14	13	13	10	0	1	1	13	13	13	0	1	1	11	8	8	2	2	2	12	8	7	2	2	1	11	8	8	2	2	2	12	8	7	2	2	1	540480000	334430000	182860000	0	10932000	23830000
Q2YJY1	Nitrate reductase, gamma subunit OS=Brucella abortus (strain 2308) OX=359391 GN=BAB2_0907 PE=4 SV=1	BAB2_0907	27.04	17	44	6	6	6	3	3	8	2	0	8	2	1	8	1	2	5	6	6	4	4	3	5	6	5	5	3	3	5	6	6	4	4	3	5	6	5	5	3	3	579800000	265630000	333020000	747790000	235970000	256910000
Q2YJY2	Nitrate reductase, delta subunit OS=Brucella abortus (strain 2308) OX=359391 GN=narJ PE=4 SV=1	narJ	22.337	67.9	52	11	11	12	3	3	0	4	3	10	4	5	0	3	5	8	8	6	0	6	6	8	8	8	3	4	4	8	8	6	0	6	6	8	8	8	3	4	4	312660000	135550000	136950000	0	177590000	205080000
Q2YJY3	Cytochrome c heme-binding site:4Fe-4S ferredoxin, iron-sulfur binding domain:Nitrate reductase, beta subunit OS=Brucella abortus (strain 2308) OX=359391 GN=narH PE=4 SV=1	narH	58.144	70.1	397	32	32	55	26	27	29	24	29	45	41	32	49	21	19	28	25	24	26	22	22	28	24	25	27	20	19	28	25	24	26	22	22	28	24	25	27	20	19	5418200000	1720600000	1638700000	2971100000	1291800000	1601300000
Q2YJY4	Nitrate reductase, alpha subunit:Prokaryotic molybdopterin oxidoreductase:Molybdopterin oxidoreductase:Molydopterin dinucleot OS=Brucella abortus (strain 2308) OX=359391 GN=narG PE=3 SV=1	narG	139.28	78.9	804	82	82	134	53	57	82	39	43	129	45	42	136	23	21	78	54	55	65	48	44	76	51	49	75	36	30	78	54	55	65	48	44	76	51	49	75	36	30	13158000000	4607500000	4527900000	9854900000	2212700000	2151900000
Q2YJY7	Oxidoreductase, N-terminal:Oxidoreductase, C-terminal OS=Brucella abortus (strain 2308) OX=359391 GN=BAB2_0897 PE=4 SV=1	BAB2_0897	38.81	6.2	4	2	2	0	0	0	0	1	1	0	2	0	0	0	0	0	0	0	0	1	1	0	2	0	0	0	0	0	0	0	0	1	1	0	2	0	0	0	0	0	0	0	0	0	0
Q2YJY8	Uncharacterized protein OS=Brucella abortus (strain 2308) OX=359391 GN=BAB2_0896 PE=4 SV=1	BAB2_0896	18.919	43	52	6	6	5	8	7	4	2	3	4	5	6	0	4	4	4	6	6	5	2	2	4	5	5	4	3	3	4	6	6	5	2	2	4	5	5	4	3	3	114410000	138910000	155530000	196090000	65325000	51515000
Q2YJZ1	Glutaredoxin OS=Brucella abortus (strain 2308) OX=359391 GN=nrdH PE=4 SV=1	nrdH	7.934	53.4	9	3	3	5	1	1	0	0	0	2	0	0	0	0	0	2	1	1	0	0	0	3	1	1	0	0	0	2	1	1	0	0	0	3	1	1	0	0	0	95057000	0	0	0	0	0
Q2YJZ2	Protein NrdI OS=Brucella abortus (strain 2308) OX=359391 GN=nrdI PE=3 SV=1	nrdI	14.656	57	34	7	7	8	2	2	0	3	2	6	4	1	0	2	4	6	4	4	1	4	4	5	5	6	0	4	4	6	4	4	1	4	4	5	5	6	0	4	4	241400000	43227000	37570000	0	59604000	67762000
Q2YJZ3	Ribonucleoside-diphosphate reductase OS=Brucella abortus (strain 2308) OX=359391 GN=nrdE PE=3 SV=1	nrdE	80.571	54.1	154	35	35	32	26	28	1	6	6	24	12	12	1	4	2	33	25	25	10	15	15	34	24	21	8	11	7	33	25	25	10	15	15	34	24	21	8	11	7	1999300000	1443700000	1367300000	57140000	244380000	232900000
Q2YJZ4	Ribonucleoside-diphosphate reductase subunit beta OS=Brucella abortus (strain 2308) OX=359391 GN=nrdF PE=3 SV=1	nrdF	37.714	77.8	127	21	21	21	13	15	0	7	5	15	18	19	0	6	8	20	16	15	4	13	12	15	17	18	2	11	13	20	16	15	4	13	12	15	17	18	2	11	13	1125500000	1059000000	1208800000	0	556400000	503420000
Q2YJZ8	Probable septum site-determining protein MinC OS=Brucella abortus (strain 2308) OX=359391 GN=minC PE=3 SV=1	minC	27.159	53	73	9	9	10	11	11	1	1	2	10	10	9	3	2	3	7	8	8	3	3	4	8	9	8	7	2	3	7	8	8	3	3	4	8	9	8	7	2	3	975680000	406600000	369150000	111610000	55668000	45965000
Q2YJZ9	Site-determining protein OS=Brucella abortus (strain 2308) OX=359391 GN=minD PE=3 SV=1	minD	29.413	68.6	193	19	19	36	28	25	0	2	3	41	31	24	2	1	0	18	17	17	5	5	4	19	16	16	6	1	2	18	17	17	5	5	4	19	16	16	6	1	2	1568700000	3046300000	1419800000	21549000	2943100	8189300
Q2YK00	Cell division topological specificity factor OS=Brucella abortus (strain 2308) OX=359391 GN=minE PE=3 SV=1	minE	10.089	68.9	80	6	6	12	11	11	4	2	3	12	8	9	2	3	3	5	4	5	3	4	4	6	4	4	2	4	4	5	4	5	3	4	4	6	4	4	2	4	4	1793700000	1736700000	1906600000	142420000	260940000	188940000
Q2YK01	Uncharacterized protein OS=Brucella abortus (strain 2308) OX=359391 GN=BAB2_0881 PE=4 SV=1	BAB2_0881	5.9728	74.5	16	3	3	3	4	2	0	0	0	3	2	2	0	0	0	2	2	2	1	1	0	3	2	2	0	0	0	2	2	2	1	1	0	3	2	2	0	0	0	0	49672000	22315000	0	0	0
Q2YK02	Uncharacterized protein OS=Brucella abortus (strain 2308) OX=359391 GN=BAB2_0880 PE=4 SV=1	BAB2_0880	13.431	91.5	326	12	12	51	21	17	27	24	20	47	13	13	54	19	20	12	9	8	12	7	7	12	7	7	12	8	8	12	9	8	12	7	7	12	7	7	12	8	8	9974900000	2601600000	3024300000	25703000000	5601100000	5909400000
Q2YK03	Bacterial extracellular solute-binding protein, family 1 OS=Brucella abortus (strain 2308) OX=359391 GN=BAB2_0879 PE=4 SV=1	BAB2_0879	38.365	44.8	173	13	13	15	14	14	10	13	15	16	9	11	18	21	17	10	10	10	8	9	11	10	10	10	10	10	9	10	10	10	8	9	11	10	10	10	10	10	9	1082400000	2955900000	2856100000	1475500000	2870600000	3968000000
Q2YK04	Spermidine/putrescine import ATP-binding protein PotA OS=Brucella abortus (strain 2308) OX=359391 GN=potA PE=3 SV=1	potA	39.107	55.8	112	18	17	13	14	16	8	5	5	12	11	9	8	7	4	15	14	11	12	8	8	14	10	10	11	8	6	15	14	11	12	8	7	14	10	10	11	8	6	452340000	482400000	503910000	315880000	162050000	143430000
Q2YK05	Binding-protein-dependent transport systems inner membrane component OS=Brucella abortus (strain 2308) OX=359391 GN=BAB2_0877 PE=3 SV=1	BAB2_0877	44.357	7	14	3	3	1	2	2	0	2	3	0	2	2	0	0	0	1	2	2	1	3	3	1	2	2	0	0	0	1	2	2	1	3	3	1	2	2	0	0	0	0	51780000	34676000	0	38532000	0
Q2YK06	Binding-protein-dependent transport systems inner membrane component OS=Brucella abortus (strain 2308) OX=359391 GN=BAB2_0876 PE=3 SV=1	BAB2_0876	27.241	10.1	3	2	2	0	1	1	0	0	0	0	0	0	1	0	0	0	1	1	0	0	0	0	0	0	1	0	0	0	1	1	0	0	0	0	0	0	1	0	0	0	0	0	0	0	0
Q2YK09	Uncharacterized protein OS=Brucella abortus (strain 2308) OX=359391 GN=BAB2_0873 PE=4 SV=1	BAB2_0873	20.243	44.6	20	7	7	2	1	2	0	0	0	7	4	4	0	0	0	4	3	1	1	0	0	6	4	4	2	0	0	4	3	1	1	0	0	6	4	4	2	0	0	36431000	69775000	0	0	0	0
Q2YK10	Glutelin OS=Brucella abortus (strain 2308) OX=359391 GN=BAB2_0872 PE=4 SV=1	BAB2_0872	17.923	28.9	47	4	4	5	4	4	3	5	6	5	2	2	3	4	4	4	3	3	3	3	3	4	2	2	3	2	3	4	3	3	3	3	3	4	2	2	3	2	3	131470000	134230000	163450000	86511000	123100000	143190000
Q2YK11	Secretion protein HlyD OS=Brucella abortus (strain 2308) OX=359391 GN=BAB2_0869 PE=3 SV=1	BAB2_0869	43.99	69.6	510	24	24	35	46	53	30	41	36	38	57	60	40	39	35	20	22	22	18	21	21	20	23	23	20	21	21	20	22	22	18	21	21	20	23	23	20	21	21	9834900000	5111500000	5214600000	4661700000	4728100000	4942800000
Q2YK12	Uncharacterized protein OS=Brucella abortus (strain 2308) OX=359391 GN=BAB2_0868 PE=4 SV=1	BAB2_0868	18.517	45.8	111	10	10	23	4	3	16	3	3	21	4	2	22	4	6	9	7	8	8	8	7	9	9	9	9	9	9	9	7	8	8	8	7	9	9	9	9	9	9	12951000000	2730500000	691960000	8625400000	879240000	1663600000
Q2YK16	Aromatic amino acid permease:Amino acid/polyamine transporter, family I:Domain found in permeases OS=Brucella abortus (strain 2308) OX=359391 GN=BAB2_0864 PE=4 SV=1	BAB2_0864	55.181	15.1	60	9	9	3	7	5	2	9	6	2	6	6	5	4	5	5	8	8	5	8	7	4	7	7	5	7	7	5	8	8	5	8	7	4	7	7	5	7	7	246370000	295740000	207390000	138630000	770490000	788360000
Q2YK17	Glutaminase OS=Brucella abortus (strain 2308) OX=359391 GN=glsA PE=3 SV=1	glsA	32.463	14.2	3	3	3	0	0	0	0	0	0	0	2	1	0	0	0	1	2	2	0	0	0	1	3	2	0	0	0	1	2	2	0	0	0	1	3	2	0	0	0	0	0	0	0	0	0
Q2YK18	Probable acid stress chaperone HdeA OS=Brucella abortus (strain 2308) OX=359391 GN=hdeA PE=1 SV=1	hdeA	12.332	92.1	745	18	18	38	68	68	65	68	76	41	53	54	66	68	80	13	13	13	15	12	13	12	10	12	12	12	14	13	13	13	15	12	13	12	10	12	12	12	14	21852000000	35600000000	36384000000	35998000000	108060000000	116150000000
Q2YK21	EAL domain OS=Brucella abortus (strain 2308) OX=359391 GN=BAB2_0859 PE=4 SV=1	BAB2_0859	58.142	4.9	8	3	2	3	0	0	0	1	1	0	1	1	0	1	0	3	1	1	2	1	1	2	1	1	0	1	0	2	0	0	2	1	1	1	1	1	0	1	0	11477000	0	0	5997300	0	0
Q2YK22	Formate C-acetyltransferase glycine radical OS=Brucella abortus (strain 2308) OX=359391 GN=BAB2_0858 PE=4 SV=1	BAB2_0858	9.8204	30.7	1	2	2	0	0	0	0	0	0	0	0	0	1	0	0	1	0	0	1	0	0	1	0	1	1	1	1	1	0	0	1	0	0	1	0	1	1	1	1	0	0	0	0	0	0
Q2YK23	Bacterial regulatory protein LysR, HTH motif:LysR substrate binding domain OS=Brucella abortus (strain 2308) OX=359391 GN=BAB2_0857 PE=3 SV=1	BAB2_0857	33.11	52.5	125	13	13	11	14	13	5	10	10	14	9	11	10	8	10	10	11	10	8	9	8	10	11	9	10	9	9	10	11	10	8	9	8	10	11	9	10	9	9	409500000	285380000	302690000	163240000	299060000	287910000
Q2YK24	Mannose-6-phosphate isomerase, type II:ATP/GTP-binding site motif A (P-loop):Nucleotidyl transferase:Mannose-1-phosphate guan OS=Brucella abortus (strain 2308) OX=359391 GN=BAB2_0856 PE=3 SV=1	BAB2_0856	51.734	55	215	22	22	28	17	18	19	9	7	24	17	19	37	11	9	18	15	14	17	8	9	17	14	14	20	11	9	18	15	14	17	8	9	17	14	14	20	11	9	1924600000	1269600000	1355900000	1712600000	805320000	557150000
Q2YK25	Phosphoglucomutase/phosphomannomutase:Phosphogluc omutase/phosphomannomutase C terminal:Phosphoglucomutase/phosphomannomutase OS=Brucella abortus (strain 2308) OX=359391 GN=BAB2_0855 PE=3 SV=1	BAB2_0855	50.611	46.1	226	23	23	18	21	20	18	16	18	16	23	16	22	19	19	20	19	20	17	17	18	16	18	16	18	17	16	20	19	20	17	17	18	16	18	16	18	17	16	1304900000	852750000	849370000	1590200000	1515000000	1431700000
Q2YK26	Peptidase family T4 OS=Brucella abortus (strain 2308) OX=359391 GN=BAB2_0854 PE=4 SV=1	BAB2_0854	34.095	61.5	220	15	15	21	15	18	12	20	23	18	15	17	17	22	22	13	11	12	14	13	13	12	12	12	15	13	13	13	11	12	14	13	13	12	12	12	15	13	13	753670000	613640000	634040000	693140000	1231700000	1360900000
Q2YK28	Cl-channel, voltage gated:Sodium:dicarboxylate symporter OS=Brucella abortus (strain 2308) OX=359391 GN=BAB2_0852 PE=4 SV=1	BAB2_0852	47.496	20.4	21	6	6	3	4	4	2	0	0	2	2	2	2	0	0	4	3	3	3	0	1	4	3	2	3	0	1	4	3	3	3	0	1	4	3	2	3	0	1	93703000	81538000	55266000	120230000	0	0
Q2YK29	Inosine-5'-monophosphate dehydrogenase OS=Brucella abortus (strain 2308) OX=359391 GN=guaB PE=3 SV=1	guaB	52.337	80.9	726	33	33	54	49	57	61	62	64	62	58	57	69	69	64	28	26	26	29	26	26	28	26	26	29	26	26	28	26	26	29	26	26	28	26	26	29	26	26	6295900000	5524800000	5550000000	8224000000	15422000000	15461000000
Q2YK30	Cytochrome c heme-binding site:Cytochrome c, class I OS=Brucella abortus (strain 2308) OX=359391 GN=BAB2_0850 PE=4 SV=1	BAB2_0850	39.968	60.8	66	19	19	5	5	10	0	8	13	7	5	4	0	4	5	11	13	14	3	16	15	12	10	12	3	12	14	11	13	14	3	16	15	12	10	12	3	12	14	188670000	260020000	297910000	0	640080000	687790000
Q2YK31	Bacterial regulatory protein LysR, HTH motif:LysR substrate binding domain OS=Brucella abortus (strain 2308) OX=359391 GN=BAB2_0849 PE=3 SV=1	BAB2_0849	35.359	41.3	58	12	12	4	6	6	2	3	2	5	6	8	5	7	4	7	5	5	3	4	3	8	7	8	5	6	3	7	5	5	3	4	3	8	7	8	5	6	3	64451000	58384000	77566000	89515000	99349000	86678000
Q2YK32	Catalase OS=Brucella abortus (strain 2308) OX=359391 GN=BAB2_0848 PE=4 SV=1	BAB2_0848	56.446	84.2	533	33	33	67	25	28	64	31	30	71	28	26	101	31	31	31	26	26	30	25	25	31	25	25	31	25	25	31	26	26	30	25	25	31	25	25	31	25	25	7944700000	4815100000	5280900000	17557000000	6317000000	6612400000
Q2YK34	Frizzled protein OS=Brucella abortus (strain 2308) OX=359391 GN=BAB2_0846 PE=3 SV=1	BAB2_0846	22.459	11.1	9	2	2	0	1	1	0	1	1	1	1	1	0	1	1	0	1	1	0	1	1	1	1	1	0	1	1	0	1	1	0	1	1	1	1	1	0	1	1	0	0	0	0	0	0
Q2YK35	SAM (And some other nucleotide) binding motif:Bacterial Sun/eukaryotic nucleolar Nop1/Nop2 OS=Brucella abortus (strain 2308) OX=359391 GN=BAB2_0845 PE=3 SV=1	BAB2_0845	46.469	58.3	199	23	23	10	16	14	11	20	19	13	19	19	16	21	21	13	18	16	13	19	21	13	20	21	15	19	19	13	18	16	13	19	21	13	20	21	15	19	19	489720000	563750000	526600000	563410000	1257100000	1265300000
Q2YK36	Phenylacetic acid degradation-related protein:Thioesterase superfamily OS=Brucella abortus (strain 2308) OX=359391 GN=BAB2_0844 PE=4 SV=1	BAB2_0844	16.388	58.9	115	10	10	16	10	12	17	4	6	13	9	6	15	3	4	8	7	8	8	5	4	8	8	7	8	4	3	8	7	8	8	5	4	8	8	7	8	4	3	715320000	826450000	723460000	1376200000	272270000	465530000
Q2YK37	5'-methylthioadenosine nucleosidase / S-adenosylhomocysteine nucleosidase OS=Brucella abortus (strain 2308) OX=359391 GN=BAB2_0843 PE=4 SV=1	BAB2_0843	22.102	66.7	140	10	10	17	14	13	15	8	7	13	8	10	16	10	9	9	10	10	9	9	9	9	9	9	9	7	7	9	10	10	9	9	9	9	9	9	9	7	7	641240000	695650000	729700000	782060000	684500000	716710000
Q2YK38	GMP synthase [glutamine-hydrolyzing] OS=Brucella abortus (strain 2308) OX=359391 GN=guaA PE=3 SV=1	guaA	57.141	72.3	512	36	36	52	40	41	46	32	31	45	45	46	78	28	28	28	26	26	29	22	21	29	25	25	33	21	18	28	26	26	29	22	21	29	25	25	33	21	18	3483600000	3943400000	4221000000	3478500000	3279300000	3568000000
Q2YK40	UPF0423 protein BAB2_0840 OS=Brucella abortus (strain 2308) OX=359391 GN=BAB2_0840 PE=3 SV=1	BAB2_0840	19.894	60.4	682	13	13	20	55	57	16	93	100	18	36	36	28	104	119	8	8	9	8	9	9	8	8	8	8	11	11	8	8	9	8	9	9	8	8	8	8	11	11	1052000000	8761800000	7946900000	1925400000	21302000000	21079000000
Q2YK41	Uncharacterized protein OS=Brucella abortus (strain 2308) OX=359391 GN=BAB2_0839 PE=4 SV=1	BAB2_0839	14.655	57.6	31	8	8	10	2	1	4	1	3	4	2	1	0	2	1	6	4	4	2	2	3	4	4	4	2	3	4	6	4	4	2	2	3	4	4	4	2	3	4	285300000	169730000	155700000	0	0	300870000
Q2YK42	Iron permease FTR1 OS=Brucella abortus (strain 2308) OX=359391 GN=BAB2_0838 PE=4 SV=1	BAB2_0838	30.363	7.6	2	2	2	0	1	0	0	1	0	0	0	0	0	0	0	2	1	0	0	1	1	1	1	0	0	0	0	2	1	0	0	1	1	1	1	0	0	0	0	15094000	0	0	0	0	0
Q2YK43	Uncharacterized protein OS=Brucella abortus (strain 2308) OX=359391 GN=BAB2_0837 PE=4 SV=1	BAB2_0837	52.845	5	11	2	2	0	2	2	0	1	1	1	1	1	0	1	1	1	2	2	0	1	1	1	1	1	0	1	1	1	2	2	0	1	1	1	1	1	0	1	1	0	192420000	157520000	0	0	0
Q2YK44	Probable phosphoketolase OS=Brucella abortus (strain 2308) OX=359391 GN=BAB2_0836 PE=3 SV=1	BAB2_0836	89.239	65.1	544	45	45	55	40	42	46	45	39	43	39	48	67	44	36	39	37	37	39	37	36	39	39	38	40	37	36	39	37	37	39	37	36	39	39	38	40	37	36	4896700000	3444500000	2916700000	4592600000	6933200000	7025100000
Q2YK45	Acetate kinase OS=Brucella abortus (strain 2308) OX=359391 GN=ackA PE=3 SV=1	ackA	43.376	78.1	222	23	23	13	25	18	17	16	18	13	17	17	23	23	22	17	16	14	20	17	16	17	16	16	19	18	16	17	16	14	20	17	16	17	16	16	19	18	16	744890000	512230000	507900000	1177000000	687940000	580100000
Q2YK47	Cytochrome P450:B-class P450:E-class P450, group IV OS=Brucella abortus (strain 2308) OX=359391 GN=BAB2_0833 PE=3 SV=1	BAB2_0833	43.41	36.4	29	12	12	6	0	2	0	4	3	5	2	1	1	2	3	10	1	4	4	6	6	8	5	5	6	3	5	10	1	4	4	6	6	8	5	5	6	3	5	240680000	0	47257000	37396000	83178000	91381000
Q2YK48	Bacterial regulatory protein, GntR family OS=Brucella abortus (strain 2308) OX=359391 GN=BAB2_0832 PE=4 SV=1	BAB2_0832	24.928	56.9	132	13	13	12	12	18	7	8	7	12	14	12	6	10	14	10	9	9	9	8	7	10	10	9	8	10	10	10	9	9	9	8	7	10	10	9	8	10	10	982700000	870810000	842350000	383110000	577380000	595810000
Q2YK49	Zinc-containing alcohol dehydrogenase superfamily OS=Brucella abortus (strain 2308) OX=359391 GN=BAB2_0831 PE=4 SV=1	BAB2_0831	35.134	42.7	88	13	13	6	12	11	7	3	5	5	16	13	5	4	1	8	11	11	8	5	5	6	12	12	6	5	4	8	11	11	8	5	5	6	12	12	6	5	4	210540000	558110000	744430000	97770000	42933000	99880000
Q2YK50	Leu/Ile/Val-binding protein homolog 8 OS=Brucella abortus (strain 2308) OX=359391 GN=BAB2_0830 PE=3 SV=1	BAB2_0830	42.457	63.8	101	19	19	9	20	20	0	5	6	7	12	10	2	4	6	14	17	17	5	11	10	15	16	16	5	9	9	14	17	17	5	11	10	15	16	16	5	9	9	701370000	1306200000	1435900000	138990000	143630000	144510000
Q2YK53	ATP/GTP-binding site motif A (P-loop):ABC transporter:AAA ATPase OS=Brucella abortus (strain 2308) OX=359391 GN=BAB2_0827 PE=4 SV=1	BAB2_0827	25.661	73.9	91	15	15	9	14	10	0	5	6	7	14	11	0	7	8	12	11	12	7	8	8	9	12	11	7	10	9	12	11	12	7	8	8	9	12	11	7	10	9	222930000	577010000	399280000	34145000	123670000	119130000
Q2YK54	Short-chain dehydrogenase/reductase SDR:Glucose/ribitol dehydrogenase OS=Brucella abortus (strain 2308) OX=359391 GN=BAB2_0826 PE=4 SV=1	BAB2_0826	28.051	63	103	16	16	17	7	9	8	3	3	16	12	11	4	5	8	14	10	10	8	7	6	11	12	12	6	8	10	14	10	10	8	7	6	11	12	12	6	8	10	363050000	389030000	365490000	83901000	55531000	70368000
Q2YK55	Shikimate/quinate 5-dehydrogenase OS=Brucella abortus (strain 2308) OX=359391 GN=BAB2_0825 PE=4 SV=1	BAB2_0825	28.53	32.7	27	7	7	0	4	3	1	1	1	2	5	4	0	3	3	5	6	6	3	4	2	4	6	6	4	3	3	5	6	6	3	4	2	4	6	6	4	3	3	37903000	69245000	49918000	25027000	21069000	19206000
Q2YK56	Glucose-methanol-choline oxidoreductase:GMC oxidoreductase OS=Brucella abortus (strain 2308) OX=359391 GN=BAB2_0824 PE=3 SV=1	BAB2_0824	59.613	19.1	18	8	8	2	2	2	1	0	2	1	4	4	0	0	0	4	4	3	1	1	2	3	4	4	1	1	0	4	4	3	1	1	2	3	4	4	1	1	0	0	55688000	0	0	0	0
Q2YK57	Aldehyde dehydrogenase OS=Brucella abortus (strain 2308) OX=359391 GN=BAB2_0823 PE=4 SV=1	BAB2_0823	50.961	7.4	20	3	3	0	3	4	0	2	2	0	3	3	0	2	1	0	3	3	0	1	2	0	3	3	0	1	1	0	3	3	0	1	2	0	3	3	0	1	1	0	119220000	157980000	0	0	197680000
Q2YK58	Leu/Ile/Val-binding protein homolog 7 OS=Brucella abortus (strain 2308) OX=359391 GN=BAB2_0822 PE=3 SV=1	BAB2_0822	42.428	31.1	75	11	11	9	9	8	2	3	4	4	13	10	0	6	7	8	10	10	5	6	7	7	10	10	1	7	8	8	10	10	5	6	7	7	10	10	1	7	8	241670000	510960000	528490000	27997000	183330000	170810000
Q2YK59	NAD binding site:Zinc-containing alcohol dehydrogenase superfamily:Zinc-containing alcohol dehydrogenase OS=Brucella abortus (strain 2308) OX=359391 GN=BAB2_0821 PE=3 SV=1	BAB2_0821	39.615	50.1	73	18	18	7	13	12	4	4	5	8	7	7	3	2	1	13	15	15	11	9	9	11	14	13	12	7	4	13	15	15	11	9	9	11	14	13	12	7	4	134130000	465860000	663550000	104990000	82949000	93954000
Q2YK64	Carbohydrate kinase, FGGY:Dihydrodipicolinate synthetase:Glucose/ribitol dehydrogenase OS=Brucella abortus (strain 2308) OX=359391 GN=BAB2_0816 PE=3 SV=1	BAB2_0816	32.89	49.2	28	10	10	3	4	4	3	0	0	5	4	3	1	1	0	6	6	7	6	1	1	6	7	7	5	3	1	6	6	7	6	1	1	6	7	7	5	3	1	101900000	93072000	84679000	75063000	0	0
Q2YK66	Putative ABC transporter peptide-binding protein BAB2_0812 OS=Brucella abortus (strain 2308) OX=359391 GN=BAB2_0812 PE=3 SV=1	BAB2_0812	57.376	54.3	235	24	24	16	33	27	10	24	24	13	16	19	20	15	18	19	21	21	15	20	19	16	21	21	18	18	19	19	21	21	15	20	19	16	21	21	18	18	19	799020000	2061600000	1973300000	891140000	1303600000	1238800000
Q2YK67	Bacterial regulatory protein, GntR family OS=Brucella abortus (strain 2308) OX=359391 GN=BAB2_0811 PE=4 SV=1	BAB2_0811	27.4	62.8	112	14	14	7	5	7	8	11	15	9	7	7	13	10	13	9	12	12	9	11	11	9	12	12	10	11	11	9	12	12	9	11	11	9	12	12	10	11	11	436100000	305980000	375340000	614840000	2199200000	2118700000
Q2YK68	Putative N-acetylmannosamine-6-phosphate 2-epimerase OS=Brucella abortus (strain 2308) OX=359391 GN=nanE PE=3 SV=1	nanE	53.946	20	20	8	8	0	5	4	1	1	1	0	3	4	1	0	0	2	6	7	2	2	3	3	6	6	3	0	0	2	6	7	2	2	3	3	6	6	3	0	0	0	99680000	101580000	210190000	50815000	57045000
Q2YK69	N-acetylneuraminate epimerase OS=Brucella abortus (strain 2308) OX=359391 GN=nanM PE=3 SV=1	nanM	40.712	50	146	19	19	3	16	20	3	16	17	10	10	6	6	21	18	9	12	13	8	13	15	10	12	13	11	15	15	9	12	13	8	13	15	10	12	13	11	15	15	166920000	488040000	509320000	171560000	775230000	778790000
Q2YK70	Uncharacterized protein OS=Brucella abortus (strain 2308) OX=359391 GN=BAB2_0808 PE=4 SV=1	BAB2_0808	10.321	42.9	10	3	3	1	0	0	4	0	1	1	0	0	1	1	1	2	0	1	3	0	1	2	0	0	2	1	1	2	0	1	3	0	1	2	0	0	2	1	1	0	0	0	191520000	0	0
Q2YK76	Bacterial regulatory protein LysR, HTH motif:LysR substrate binding domain OS=Brucella abortus (strain 2308) OX=359391 GN=BAB2_0793 PE=3 SV=1	BAB2_0793	32.1	44.7	34	10	10	3	3	7	0	0	0	7	4	9	1	0	0	5	7	5	3	1	1	6	6	7	2	0	0	5	7	5	3	1	1	6	6	7	2	0	0	80913000	65538000	72912000	0	0	0
Q2YK77	Peptide methionine sulfoxide reductase MsrB OS=Brucella abortus (strain 2308) OX=359391 GN=msrB PE=3 SV=1	msrB	16.297	77.4	106	10	10	11	13	16	6	6	6	7	8	7	6	10	10	8	8	8	7	6	6	8	8	7	6	6	6	8	8	8	7	6	6	8	8	7	6	6	6	361040000	1008300000	870960000	800650000	921370000	916190000
Q2YK79	Phosphofructokinase:Thiolase OS=Brucella abortus (strain 2308) OX=359391 GN=phbA-2 PE=3 SV=1	phbA-2	41.215	7.3	5	2	2	1	0	0	1	0	0	1	0	0	2	0	0	1	0	0	2	0	0	1	0	0	2	0	0	1	0	0	2	0	0	1	0	0	2	0	0	0	0	0	11513000	0	0
Q2YK82	Amino acid-binding ACT:D-isomer specific 2-hydroxyacid dehydrogenase, catalytic domain:D-isomer specific 2-hydroxyacid dehydr OS=Brucella abortus (strain 2308) OX=359391 GN=serA-2 PE=1 SV=1	serA-2	44.664	64.6	271	24	24	25	22	20	29	17	22	23	19	23	36	20	15	18	17	18	17	15	16	19	19	19	20	16	14	18	17	18	17	15	16	19	19	19	20	16	14	2769200000	2119700000	2036800000	3009400000	703560000	729560000
Q2YK83	Peptide deformylase OS=Brucella abortus (strain 2308) OX=359391 GN=def-1 PE=3 SV=1	def-1	18.856	71.3	94	9	9	14	4	9	11	6	1	11	7	9	12	4	6	7	6	6	6	4	4	7	6	6	7	6	6	7	6	6	6	4	4	7	6	6	7	6	6	485750000	441710000	437020000	662070000	543870000	648840000
Q2YK84	Tetracycline resistance protein OS=Brucella abortus (strain 2308) OX=359391 GN=BAB2_0781 PE=4 SV=1	BAB2_0781	33.17	17.6	33	5	5	5	6	3	1	3	2	1	3	4	2	1	2	2	4	4	1	3	2	2	3	3	2	1	1	2	4	4	1	3	2	2	3	3	2	1	1	53687000	35227000	17284000	0	0	22527000
Q2YK85	Bacterial regulatory protein, ArsR family OS=Brucella abortus (strain 2308) OX=359391 GN=BAB2_0780 PE=4 SV=1	BAB2_0780	12.089	46.7	36	5	5	3	2	3	3	4	4	2	3	2	2	4	4	3	5	4	3	3	4	2	3	4	3	3	3	3	5	4	3	3	4	2	3	4	3	3	3	112740000	63880000	81523000	472550000	126090000	158100000
Q2YK87	Gene II and X proteins OS=Brucella abortus (strain 2308) OX=359391 GN=BAB2_0778 PE=4 SV=1	BAB2_0778	15.069	10.3	9	1	1	0	1	3	1	0	0	1	0	1	2	0	0	1	1	1	1	0	0	1	0	1	1	0	0	1	1	1	1	0	0	1	0	1	1	0	0	19070000	0	0	0	0	0
Q2YK88	Bacterial regulatory protein, GntR family OS=Brucella abortus (strain 2308) OX=359391 GN=BAB2_0777 PE=4 SV=1	BAB2_0777	26.196	54	82	10	10	8	6	8	3	4	6	17	9	10	4	2	5	7	6	7	4	3	5	8	7	8	6	3	5	7	6	7	4	3	5	8	7	8	6	3	5	237190000	117180000	104840000	125270000	133330000	127090000
Q2YK89	Uncharacterized protein OS=Brucella abortus (strain 2308) OX=359391 GN=BAB2_0776 PE=4 SV=1	BAB2_0776	39.048	18.2	45	7	7	5	4	3	4	4	4	3	3	5	5	3	2	6	4	3	5	4	3	5	4	4	6	4	4	6	4	3	5	4	3	5	4	4	6	4	4	259510000	181770000	211960000	191440000	152020000	175400000
Q2YK91	Bacterial regulatory protein TetR, HTH motif OS=Brucella abortus (strain 2308) OX=359391 GN=BAB2_0774 PE=4 SV=1	BAB2_0774	26.08	69.9	97	16	16	13	6	10	8	8	6	8	9	8	10	5	6	9	8	8	9	6	7	9	9	9	8	6	7	9	8	8	9	6	7	9	9	9	8	6	7	615850000	183400000	189100000	411290000	346770000	201410000
Q2YK92	Secretion protein HlyD OS=Brucella abortus (strain 2308) OX=359391 GN=BAB2_0773 PE=4 SV=1	BAB2_0773	33.103	61.8	97	11	11	26	17	12	0	2	0	20	11	9	0	0	0	11	9	9	1	2	0	10	7	9	1	0	0	11	9	9	1	2	0	10	7	9	1	0	0	943850000	512940000	428590000	0	43431000	0
Q2YK94	Cupin domain OS=Brucella abortus (strain 2308) OX=359391 GN=BAB2_0770 PE=4 SV=1	BAB2_0770	14.506	81.8	125	10	10	13	12	13	17	5	3	19	8	8	12	8	7	8	9	9	8	7	6	9	8	8	8	7	6	8	9	9	8	7	6	9	8	8	8	7	6	885050000	1227700000	1295000000	1869300000	514110000	531470000
Q2YK96	ATP/GTP-binding site motif A (P-loop):ABC transporter:AAA ATPase OS=Brucella abortus (strain 2308) OX=359391 GN=BAB2_0768 PE=4 SV=1	BAB2_0768	28.612	55.7	41	12	12	1	10	11	2	0	0	3	5	7	1	1	0	6	9	9	3	0	1	8	8	9	3	2	2	6	9	9	3	0	1	8	8	9	3	2	2	112220000	224700000	111650000	89768000	0	0
Q2YK97	Twin-arginine translocation pathway signal OS=Brucella abortus (strain 2308) OX=359391 GN=BAB2_0767 PE=4 SV=1	BAB2_0767	36.229	55	98	16	16	17	5	8	11	4	4	18	6	4	12	6	3	15	10	11	14	9	9	15	12	11	13	8	7	15	10	11	14	9	9	15	12	11	13	8	7	918990000	436450000	406700000	528670000	251320000	268530000
Q2YK98	Bacterial regulatory protein, MarR family OS=Brucella abortus (strain 2308) OX=359391 GN=BAB2_0766 PE=4 SV=1	BAB2_0766	18.496	45.1	45	9	9	1	7	5	2	5	6	1	5	2	0	3	8	4	4	4	5	4	6	5	4	3	6	5	6	4	4	4	5	4	6	5	4	3	6	5	6	163450000	110560000	104240000	160410000	372790000	353370000
Q2YKA0	Gram-negative bacterial RTX secretion protein D:Secretion protein HlyD OS=Brucella abortus (strain 2308) OX=359391 GN=BAB2_0764 PE=4 SV=1	BAB2_0764	37.42	65	114	18	18	9	11	14	4	12	14	8	9	11	9	6	7	11	13	14	10	14	15	8	13	14	10	11	14	11	13	14	10	14	15	8	13	14	10	11	14	306510000	319570000	287650000	249390000	315200000	330690000
Q2YKA1	ATP-binding region, ATPase-like:Histidine kinase, HAMP region:Histidine kinase A, N-terminal:Bacterial sensor protein, C-term OS=Brucella abortus (strain 2308) OX=359391 GN=BAB2_0763 PE=4 SV=1	BAB2_0763	52.541	50	148	21	21	5	8	8	7	20	16	5	8	13	13	21	24	10	14	16	8	17	17	8	15	14	18	16	18	10	14	16	8	17	17	8	15	14	18	16	18	228030000	133570000	123160000	266210000	600660000	557910000
Q2YKA2	Response regulator receiver:Transcriptional regulatory protein, C terminal OS=Brucella abortus (strain 2308) OX=359391 GN=BAB2_0762 PE=4 SV=1	BAB2_0762	27.002	63	79	14	14	5	7	7	7	7	8	7	5	5	4	9	8	9	9	7	10	7	7	9	8	9	8	8	9	9	9	7	10	7	7	9	8	9	8	8	9	247420000	134540000	143010000	207020000	376310000	318650000
Q2YKA4	Uncharacterized protein OS=Brucella abortus (strain 2308) OX=359391 GN=BAB2_0760 PE=4 SV=1	BAB2_0760	7.6022	15.3	3	1	1	0	0	0	2	0	0	1	0	0	0	0	0	1	0	0	1	0	0	1	0	0	0	0	0	1	0	0	1	0	0	1	0	0	0	0	0	0	0	0	0	0	0
Q2YKA5	Uncharacterized protein OS=Brucella abortus (strain 2308) OX=359391 GN=BAB2_0759 PE=4 SV=1	BAB2_0759	13.446	74.1	229	15	15	23	12	12	37	15	19	25	13	10	33	16	14	12	10	10	13	10	10	13	10	9	13	10	9	12	10	10	13	10	10	13	10	9	13	10	9	2671200000	2511600000	2731300000	11856000000	4613300000	4723600000
Q2YKA6	Flavin-containing monooxygenase FMO:Pyridine nucleotide-disulphide oxidoreductase, class I:FAD-dependent pyridine nucleotide OS=Brucella abortus (strain 2308) OX=359391 GN=BAB2_0758 PE=4 SV=1	BAB2_0758	46.707	47.2	140	18	18	17	18	11	16	5	5	15	13	12	19	4	5	16	12	11	14	10	8	13	11	10	17	5	6	16	12	11	14	10	8	13	11	10	17	5	6	940440000	428980000	447140000	1017700000	246490000	364610000
Q2YKA7	Bacterial regulatory protein, MarR family OS=Brucella abortus (strain 2308) OX=359391 GN=BAB2_0757 PE=4 SV=1	BAB2_0757	16.291	34.9	13	5	5	1	1	1	2	0	0	1	1	1	2	1	2	2	2	1	2	1	1	2	3	2	1	2	3	2	2	1	2	1	1	2	3	2	1	2	3	0	0	0	0	0	0
Q2YKA8	Glyoxalase/Bleomycin resistance protein/dioxygenase domain OS=Brucella abortus (strain 2308) OX=359391 GN=BAB2_0756 PE=4 SV=1	BAB2_0756	27.482	65.3	98	14	14	4	11	10	14	12	8	1	4	5	9	10	10	8	11	11	11	10	11	7	7	10	10	10	11	8	11	11	11	10	11	7	7	10	10	10	11	159380000	478280000	531800000	314180000	518540000	558860000
Q2YKB0	Sodium:alanine symporter:Amino acid/polyamine transporter, family I OS=Brucella abortus (strain 2308) OX=359391 GN=BAB2_0754 PE=3 SV=1	BAB2_0754	50.663	9.2	38	5	5	4	4	4	3	3	3	3	4	4	2	2	2	4	4	4	4	3	3	3	4	4	3	3	3	4	4	4	4	3	3	3	4	4	3	3	3	372190000	745180000	793860000	471690000	288900000	318560000
Q2YKB2	Homoserine O-acetyltransferase OS=Brucella abortus (strain 2308) OX=359391 GN=metAA PE=3 SV=1	metAA	35.245	54.2	53	13	13	3	6	6	5	2	2	5	6	7	11	0	0	7	6	7	7	3	3	5	6	7	10	0	1	7	6	7	7	3	3	5	6	7	10	0	1	65030000	103080000	112440000	109950000	23337000	63215000
Q2YKB5	Aminotransferase class-III:Adenosylmethionine--8-amino-7-oxononanoate aminotransferase OS=Brucella abortus (strain 2308) OX=359391 GN=bioA PE=3 SV=1	bioA	46.322	36.6	41	9	9	1	5	5	0	0	3	5	4	9	2	3	4	3	3	4	3	1	2	5	3	5	4	2	3	3	3	4	3	1	2	5	3	5	4	2	3	34546000	42243000	39444000	36089000	0	29679000
Q2YKB8	Biotin synthase OS=Brucella abortus (strain 2308) OX=359391 GN=bioB PE=3 SV=1	bioB	35.652	28	11	8	8	1	0	0	0	0	0	8	2	0	0	0	0	2	0	0	0	0	0	7	4	3	0	0	0	2	0	0	0	0	0	7	4	3	0	0	0	0	0	0	0	0	0
Q2YKC0	Uncharacterized protein OS=Brucella abortus (strain 2308) OX=359391 GN=BAB2_0742 PE=4 SV=1	BAB2_0742	10.533	76.3	49	5	5	3	7	7	1	4	3	5	5	6	1	3	4	4	5	5	2	4	3	4	4	5	1	3	3	4	5	5	2	4	3	4	4	5	1	3	3	102590000	389710000	390780000	100270000	161420000	188830000
Q2YKC1	Molybdenum cofactor biosynthesis protein OS=Brucella abortus (strain 2308) OX=359391 GN=BAB2_0741 PE=4 SV=1	BAB2_0741	18.384	53.5	149	11	11	17	12	9	12	8	10	19	9	11	18	15	9	11	8	8	8	8	8	10	8	8	9	8	7	11	8	8	8	8	8	10	8	8	9	8	7	1343300000	1093300000	1146500000	1535200000	1962300000	2293100000
Q2YKC2	Uncharacterized protein OS=Brucella abortus (strain 2308) OX=359391 GN=BAB2_0740 PE=4 SV=1	BAB2_0740	22.256	63.8	191	15	15	21	14	14	19	13	15	19	12	11	23	18	12	14	12	11	12	12	12	13	12	12	12	12	12	14	12	11	12	12	12	13	12	12	12	12	12	2944600000	2018200000	2335300000	4937900000	1606400000	1892500000
Q2YKC3	Flavin-containing monooxygenase FMO:Pyridine nucleotide-disulphide oxidoreductase, class I:FAD-dependent pyridine nucleotide OS=Brucella abortus (strain 2308) OX=359391 GN=BAB2_0739 PE=4 SV=1	BAB2_0739	48.137	50.5	73	16	16	11	4	3	11	3	3	11	4	4	15	3	1	12	5	5	10	4	4	14	6	5	11	4	4	12	5	5	10	4	4	14	6	5	11	4	4	504330000	159990000	167120000	166190000	100950000	105480000
Q2YKC4	Glutelin:NADH-Ubiquinone oxidoreductase (Complex I), chain 5/L, N-terminal:NADH/Ubiquinone/plastoquinone (Complex I):NADH-ubi OS=Brucella abortus (strain 2308) OX=359391 GN=BAB2_0738 PE=4 SV=1	BAB2_0738	105.74	7.5	30	7	7	0	3	2	4	6	3	2	0	0	3	4	3	2	4	4	4	5	3	3	0	0	4	3	3	2	4	4	4	5	3	3	0	0	4	3	3	0	32573000	0	70773000	93572000	102130000
Q2YKC6	Pyridine nucleotide-disulphide oxidoreductase, class-II:NADH/Ubiquinone/plastoquinone (Complex I):NADH-ubiquinone oxidoreduct OS=Brucella abortus (strain 2308) OX=359391 GN=BAB2_0736 PE=4 SV=1	BAB2_0736	57.118	4.8	2	2	2	0	0	0	0	1	1	0	0	0	0	0	0	1	2	2	1	2	2	1	0	0	1	1	1	1	2	2	1	2	2	1	0	0	1	1	1	0	0	0	0	38095000	0
Q2YKC7	Uncharacterized protein OS=Brucella abortus (strain 2308) OX=359391 GN=BAB2_0735 PE=4 SV=1	BAB2_0735	19.349	37.4	25	5	5	4	1	1	4	3	3	1	0	1	5	1	1	4	2	1	4	2	3	3	1	2	3	2	2	4	2	1	4	2	3	3	1	2	3	2	2	29747000	35647000	0	124900000	51448000	38811000
Q2YKC9	Na+/H+ antiporter subunit OS=Brucella abortus (strain 2308) OX=359391 GN=BAB2_0733 PE=4 SV=1	BAB2_0733	13.092	10	8	1	1	0	1	0	0	0	0	0	0	1	3	2	1	1	1	0	1	0	0	0	0	1	1	1	1	1	1	0	1	0	0	0	0	1	1	1	1	0	0	0	0	0	0
Q2YKD1	HTH-type transcriptional regulator OS=Brucella abortus (strain 2308) OX=359391 GN=BAB2_0731 PE=3 SV=1	BAB2_0731	20.596	55.6	98	12	12	11	5	5	9	9	9	13	7	6	9	8	7	11	8	7	11	8	8	10	8	8	11	6	6	11	8	7	11	8	8	10	8	8	11	6	6	1366200000	539380000	517740000	1438000000	1986700000	1745900000
Q2YKD2	ABC transporter, transmembrane region:ATP/GTP-binding site motif A (P-loop):ABC transporter:AAA ATPase OS=Brucella abortus (strain 2308) OX=359391 GN=BAB2_0730 PE=4 SV=1	BAB2_0730	57.706	19.8	28	9	9	2	2	1	1	1	1	6	4	6	2	1	1	5	3	1	1	3	2	6	5	6	2	2	1	5	3	1	1	3	2	6	5	6	2	2	1	189330000	36063000	0	0	50330000	0
Q2YKD3	Bacterial regulatory protein LysR, HTH motif:ABC transporter, transmembrane region:ATP/GTP-binding site motif A (P-loop):Bloo OS=Brucella abortus (strain 2308) OX=359391 GN=BAB2_0729 PE=4 SV=1	BAB2_0729	58.231	17.9	23	9	9	4	1	2	1	0	0	11	1	2	1	0	0	8	3	3	4	2	2	9	5	4	4	2	2	8	3	3	4	2	2	9	5	4	4	2	2	1224300000	602730000	660210000	896140000	0	0
Q2YKD4	Cytochrome bd ubiquinol oxidase, subunit I OS=Brucella abortus (strain 2308) OX=359391 GN=cydA PE=4 SV=1	cydA	57.674	26.3	64	13	13	8	6	4	7	2	2	10	3	4	14	2	2	11	9	9	10	8	7	11	8	9	11	8	7	11	9	9	10	8	7	11	8	9	11	8	7	1865000000	1762300000	1756500000	1203900000	1253100000	836940000
Q2YKD5	Beta and gamma crystallin:Cytochrome bd ubiquinol oxidase, subunit II OS=Brucella abortus (strain 2308) OX=359391 GN=cydB PE=4 SV=1	cydB	42.068	14.8	69	5	5	6	7	6	4	8	9	4	5	6	5	4	5	2	5	4	2	5	5	2	4	5	2	4	4	2	5	4	2	5	5	2	4	5	2	4	4	379350000	709410000	520360000	137690000	792150000	843310000
Q2YKD6	Cytochrome bd ubiquinol oxidase subunit X OS=Brucella abortus (strain 2308) OX=359391 GN=cydX PE=1 SV=2	cydX	5.8758	35.3	2	3	3	0	0	0	0	0	0	2	0	0	0	0	0	2	2	2	2	2	2	3	2	2	3	2	2	2	2	2	2	2	2	3	2	2	3	2	2	0	0	0	0	0	0
Q2YKD7	Bacterial regulatory protein, GntR family:Bacterial regulatory protein, DeoR family OS=Brucella abortus (strain 2308) OX=359391 GN=BAB2_0725 PE=4 SV=1	BAB2_0725	27.967	70	108	17	17	11	8	9	15	6	5	9	7	10	14	7	7	11	9	10	9	8	7	8	10	10	11	9	9	11	9	10	9	8	7	8	10	10	11	9	9	922460000	882420000	809960000	895370000	922390000	777980000
Q2YKD8	ATPase, BadF/BadG/BcrA/BcrD type OS=Brucella abortus (strain 2308) OX=359391 GN=BAB2_0724 PE=4 SV=1	BAB2_0724	30.684	52.2	71	9	9	10	9	6	5	1	0	9	5	5	20	0	1	8	6	5	8	4	2	9	5	4	8	1	3	8	6	5	8	4	2	9	5	4	8	1	3	262490000	214670000	246030000	307240000	102500000	0
Q2YKE3	ATP/GTP-binding site motif A (P-loop):ABC transporter:AAA ATPase OS=Brucella abortus (strain 2308) OX=359391 GN=BAB2_0717 PE=3 SV=1	BAB2_0717	36.434	12.6	5	3	3	1	2	1	0	0	0	0	0	1	0	0	0	1	1	1	1	0	0	1	0	1	2	0	0	1	1	1	1	0	0	1	0	1	2	0	0	0	0	0	0	0	0
Q2YKE5	2-oxoisovalerate dehydrogenase subunit alpha OS=Brucella abortus (strain 2308) OX=359391 GN=BAB2_0715 PE=3 SV=1	BAB2_0715	44.062	61.5	127	23	23	16	21	19	1	2	2	14	24	23	3	0	2	21	15	15	3	9	5	15	15	15	5	4	9	21	15	15	3	9	5	15	15	15	5	4	9	545520000	873500000	717270000	63691000	38821000	16559000
Q2YKE6	Transketolase, central region:Transketolase, C terminal OS=Brucella abortus (strain 2308) OX=359391 GN=BAB2_0714 PE=4 SV=1	BAB2_0714	36.738	65.6	168	15	15	20	19	24	2	11	10	23	18	18	7	7	9	12	11	11	9	8	7	14	9	10	9	7	8	12	11	11	9	8	7	14	9	10	9	7	8	1175400000	1579300000	1578500000	441590000	740310000	827450000
Q2YKE7	Dihydrolipoamide acetyltransferase component of pyruvate dehydrogenase complex OS=Brucella abortus (strain 2308) OX=359391 GN=BAB2_0713 PE=3 SV=1	BAB2_0713	46.39	65	308	22	22	16	24	25	17	40	31	22	30	30	12	28	33	14	13	13	14	18	17	13	16	15	15	16	18	14	13	13	14	18	17	13	16	15	15	16	18	1721600000	1210000000	1272000000	821150000	3344000000	3072600000
Q2YKE8	Dihydrolipoyl dehydrogenase OS=Brucella abortus (strain 2308) OX=359391 GN=lpdA-3 PE=3 SV=1	lpdA-3	46.122	45.5	92	16	16	12	10	14	4	4	5	5	9	11	7	6	5	14	13	14	7	5	5	8	10	10	8	7	7	14	13	14	7	5	5	8	10	10	8	7	7	236150000	276370000	257520000	169690000	119120000	137010000
Q2YKF1	ATP/GTP-binding site motif A (P-loop):Cell divisionFtsK/SpoIIIE protein:Proline-rich extensin:AAA ATPase OS=Brucella abortus (strain 2308) OX=359391 GN=BAB2_0709 PE=3 SV=1	BAB2_0709	88.764	52.4	127	36	30	9	25	22	0	1	1	15	28	24	0	1	1	15	22	22	2	3	1	19	26	26	1	1	2	13	20	20	2	2	1	17	24	22	1	1	2	227050000	469920000	415000000	50134000	27846000	0
Q2YKF2	Peptidase family T4 OS=Brucella abortus (strain 2308) OX=359391 GN=BAB2_0708 PE=4 SV=1	BAB2_0708	36.149	60	105	15	15	14	7	6	9	8	8	11	8	7	17	5	5	13	8	10	11	9	10	11	11	10	12	8	8	13	8	10	11	9	10	11	11	10	12	8	8	1031400000	791300000	765930000	2081900000	992330000	901550000
Q2YKF3	General substrate transporter:Sugar transporter superfamily:Major facilitator superfamily (MFS) OS=Brucella abortus (strain 2308) OX=359391 GN=BAB2_0707 PE=4 SV=1	BAB2_0707	46.295	8.7	17	4	4	1	1	2	3	2	2	2	1	0	3	0	0	3	1	2	3	2	2	3	1	1	3	0	0	3	1	2	3	2	2	3	1	1	3	0	0	154630000	0	0	119690000	0	0
Q2YKF6	2OG-Fe(II) oxygenase superfamily OS=Brucella abortus (strain 2308) OX=359391 GN=alkB PE=4 SV=1	alkB	23.432	57.1	17	8	8	4	2	1	1	0	0	2	0	1	5	1	0	5	2	2	4	0	0	3	0	1	6	1	0	5	2	2	4	0	0	3	0	1	6	1	0	148270000	0	0	216970000	0	0
Q2YKF7	ATP/GTP-binding site motif A (P-loop):ABC transporter:AAA ATPase OS=Brucella abortus (strain 2308) OX=359391 GN=BAB2_0703 PE=3 SV=1	BAB2_0703	59.575	66.6	467	36	35	53	37	32	56	23	23	54	41	38	64	22	24	33	28	28	33	23	22	34	30	29	34	26	28	32	27	27	32	22	21	33	29	28	33	25	27	5412200000	3777800000	3728900000	4120200000	2477000000	2333900000
Q2YKF8	Binding-protein-dependent transport systems inner membrane component:Prion protein OS=Brucella abortus (strain 2308) OX=359391 GN=BAB2_0702 PE=3 SV=1	BAB2_0702	42.329	34.2	148	14	14	11	11	12	8	14	13	14	11	14	20	10	10	12	12	13	12	12	11	12	12	12	12	9	10	12	12	13	12	12	11	12	12	12	12	9	10	1464800000	1093900000	1148100000	850520000	735690000	706760000
Q2YKF9	Binding-protein-dependent transport systems inner membrane component:Sodium:dicarboxylate symporter OS=Brucella abortus (strain 2308) OX=359391 GN=BAB2_0701 PE=3 SV=1	BAB2_0701	33.111	17.9	51	6	6	6	6	5	5	3	4	4	5	6	3	2	2	4	5	6	3	4	5	4	5	5	4	4	2	4	5	6	3	4	5	4	5	5	4	4	2	269250000	292530000	226470000	193080000	141830000	98892000
Q2YKG0	Bacterial extracellular solute-binding protein, family 5 OS=Brucella abortus (strain 2308) OX=359391 GN=BAB2_0700 PE=4 SV=1	BAB2_0700	58.827	77.1	626	39	38	50	42	35	39	76	79	47	33	26	51	77	71	34	30	29	33	29	29	33	28	29	34	30	30	34	29	29	33	28	28	33	28	29	34	29	29	4793900000	8083900000	8084900000	5470900000	30038000000	30288000000
Q2YKG1	Bacterial extracellular solute-binding protein, family 5 OS=Brucella abortus (strain 2308) OX=359391 GN=BAB2_0699 PE=4 SV=1	BAB2_0699	58.602	72.6	363	35	34	36	29	30	29	27	28	37	26	27	34	29	31	32	27	26	27	27	26	29	26	26	28	28	27	32	26	26	27	26	25	29	26	26	28	27	26	5856000000	6982600000	6994500000	5366500000	7610500000	8121500000
Q2YKG3	Uncharacterized protein OS=Brucella abortus (strain 2308) OX=359391 GN=BAB2_0697 PE=4 SV=1	BAB2_0697	13.627	12.2	64	3	3	5	5	4	11	3	4	5	3	3	11	6	4	2	2	2	2	1	1	2	2	2	2	1	1	2	2	2	2	1	1	2	2	2	2	1	1	351630000	0	0	298360000	0	0
Q2YKH0	Endoglucanase family protein OS=Brucella abortus (strain 2308) OX=359391 GN=BAB2_0690 PE=3 SV=1	BAB2_0690	35.422	33.8	30	6	6	0	5	4	1	3	3	0	3	2	3	2	4	3	3	3	2	3	3	1	3	2	3	2	3	3	3	3	2	3	3	1	3	2	3	2	3	39362000	108410000	75547000	0	75452000	81756000
Q2YKH1	Uncharacterized protein OS=Brucella abortus (strain 2308) OX=359391 GN=BAB2_0689 PE=4 SV=1	BAB2_0689	22.401	19	5	3	3	2	1	1	0	0	0	1	0	0	0	0	0	3	1	1	0	0	0	2	1	1	0	0	0	3	1	1	0	0	0	2	1	1	0	0	0	21794000	0	0	0	0	0
Q2YKI0	YbaK/prolyl-tRNA synthetase associated region OS=Brucella abortus (strain 2308) OX=359391 GN=BAB2_0679 PE=4 SV=1	BAB2_0679	16.187	42.8	35	4	4	1	4	5	0	5	3	5	3	3	2	2	2	3	4	4	3	4	4	4	4	4	3	3	3	3	4	4	3	4	4	4	4	4	3	3	3	70045000	258960000	280940000	46504000	149130000	176660000
Q2YKI1	Uncharacterized protein OS=Brucella abortus (strain 2308) OX=359391 GN=BAB2_0678 PE=4 SV=1	BAB2_0678	17.156	84.3	129	10	10	14	11	11	4	7	7	13	14	13	11	12	12	9	7	7	7	6	6	9	7	7	7	9	7	9	7	7	7	6	6	9	7	7	7	9	7	2656600000	1511800000	1462900000	919460000	2276900000	2221800000
Q2YKI2	Uncharacterized protein OS=Brucella abortus (strain 2308) OX=359391 GN=BAB2_0677 PE=4 SV=1	BAB2_0677	12.057	87.5	95	7	7	13	6	6	12	5	6	11	7	6	12	5	6	6	5	5	6	5	5	6	5	5	6	5	5	6	5	5	6	5	5	6	5	5	6	5	5	2228400000	1297100000	1259100000	3596000000	758410000	808040000
Q2YKI3	Uncharacterized protein OS=Brucella abortus (strain 2308) OX=359391 GN=BAB2_0676 PE=4 SV=1	BAB2_0676	12.136	40.8	15	5	5	1	0	0	1	4	4	0	0	0	1	1	3	1	0	0	1	4	4	1	0	0	1	2	3	1	0	0	1	4	4	1	0	0	1	2	3	0	0	0	0	183520000	171090000
Q2YKI4	Bacterioferritin OS=Brucella abortus (strain 2308) OX=359391 GN=bfr PE=1 SV=1	bfr	18.568	57.8	336	14	14	53	18	14	36	22	20	46	19	16	58	17	17	8	10	9	10	9	8	8	8	9	9	10	10	8	10	9	10	9	8	8	8	9	9	10	10	53674000000	2536300000	2161100000	126790000000	8142100000	6407300000
Q2YKI5	Ribosomal protein S12 methylthiotransferase RimO OS=Brucella abortus (strain 2308) OX=359391 GN=rimO PE=3 SV=1	rimO	48.773	72.5	163	26	26	18	27	20	1	7	6	20	25	27	1	5	6	18	20	20	1	10	11	19	20	21	4	9	9	18	20	20	1	10	11	19	20	21	4	9	9	1561700000	1867200000	1461800000	0	280650000	142330000
Q2YKI6	Purine-binding protein BAB2_0673 OS=Brucella abortus (strain 2308) OX=359391 GN=BAB2_0673 PE=1 SV=1	BAB2_0673	38.403	30.3	21	8	8	2	8	3	0	2	2	2	1	0	1	0	0	4	6	6	2	3	1	3	3	2	2	1	0	4	6	6	2	3	1	3	3	2	2	1	0	38353000	95454000	61477000	0	22101000	0
Q2YKI9	Rhodopsin-like GPCR superfamily:ATP/GTP-binding site motif A (P-loop):ABC transporter:AAA ATPase OS=Brucella abortus (strain 2308) OX=359391 GN=BAB2_0670 PE=4 SV=1	BAB2_0670	55.625	23.3	45	11	11	2	6	5	0	3	1	2	8	8	3	3	4	4	7	8	3	4	3	3	8	9	3	5	6	4	7	8	3	4	3	3	8	9	3	5	6	0	32792000	30959000	0	0	38464000
Q2YKJ0	Zinc-containing alcohol dehydrogenase superfamily:Quinone oxidoreductase/zeta-crystallin OS=Brucella abortus (strain 2308) OX=359391 GN=qor PE=4 SV=1	qor	25.673	15.5	4	2	2	0	0	0	0	0	0	0	2	2	0	0	0	1	1	1	0	0	0	1	2	2	0	0	0	1	1	1	0	0	0	1	2	2	0	0	0	0	0	0	0	0	0
Q2YKJ2	Phosphofructokinase:Flavoprotein monooxygenase:Aromatic-ring hydroxylase OS=Brucella abortus (strain 2308) OX=359391 GN=ubiH PE=4 SV=1	ubiH	49.665	52.7	172	23	23	29	13	13	17	4	3	29	13	18	26	3	4	21	16	16	14	9	8	20	16	15	16	7	7	21	16	16	14	9	8	20	16	15	16	7	7	1639200000	1320700000	1523600000	1908600000	329600000	357810000
Q2YKJ3	Uncharacterized protein OS=Brucella abortus (strain 2308) OX=359391 GN=BAB2_0666 PE=4 SV=1	BAB2_0666	13.164	42	28	3	3	3	3	3	2	3	3	4	1	1	1	2	2	2	2	2	2	2	2	3	2	2	1	2	2	2	2	2	2	2	2	3	2	2	1	2	2	66133000	75725000	82690000	57541000	55404000	43023000
Q2YKJ4	Uncharacterized protein OS=Brucella abortus (strain 2308) OX=359391 GN=BAB2_0665 PE=4 SV=1	BAB2_0665	22.062	65.9	126	16	16	20	8	6	15	5	7	26	6	7	19	4	3	14	8	8	10	5	6	14	8	8	11	5	6	14	8	8	10	5	6	14	8	8	11	5	6	9884300000	5397500000	4552600000	7322000000	6450800000	6317600000
Q2YKJ5	Putative binding protein BAB2_0664 OS=Brucella abortus (strain 2308) OX=359391 GN=BAB2_0664 PE=3 SV=1	BAB2_0664	69.484	57.7	295	35	35	32	27	24	31	12	13	28	23	23	45	20	17	30	21	22	26	18	18	30	22	22	32	19	16	30	21	22	26	18	18	30	22	22	32	19	16	2121700000	3792400000	3193100000	2766200000	1504300000	1375700000
Q2YKJ6	DSBA oxidoreductase OS=Brucella abortus (strain 2308) OX=359391 GN=BAB2_0663 PE=4 SV=1	BAB2_0663	24.805	62.5	154	12	12	12	7	8	13	13	14	14	6	8	20	22	17	8	8	8	8	8	8	9	8	8	10	10	9	8	8	8	8	8	8	9	8	8	10	10	9	563570000	529550000	435510000	537140000	1702100000	1609300000
Q2YKJ7	Glyoxalase/Bleomycin resistance protein/dioxygenase domain OS=Brucella abortus (strain 2308) OX=359391 GN=BAB2_0662 PE=4 SV=1	BAB2_0662	15.397	86.4	65	12	12	5	7	7	9	6	4	3	5	4	5	5	5	9	7	7	11	7	6	9	7	7	7	7	6	9	7	7	11	7	6	9	7	7	7	7	6	169900000	318800000	292020000	322970000	252940000	214820000
Q2YKJ8	Transcription-repair-coupling factor OS=Brucella abortus (strain 2308) OX=359391 GN=mfd PE=3 SV=1	mfd	123.21	52.8	323	43	43	23	36	36	22	25	17	30	29	31	34	22	18	33	30	31	29	21	23	32	32	30	37	20	20	33	30	31	29	21	23	32	32	30	37	20	20	902170000	1137800000	1110600000	895030000	1302700000	1237300000
Q2YKJ9	Uncharacterized protein OS=Brucella abortus (strain 2308) OX=359391 GN=BAB2_0660 PE=4 SV=1	BAB2_0660	11.338	45.3	55	3	3	6	8	3	8	3	4	6	3	7	1	3	3	3	3	3	3	3	3	3	3	3	3	3	3	3	3	3	3	3	3	3	3	3	3	3	3	443560000	510500000	552230000	538880000	337150000	365160000
Q2YKK0	ATP-dependent DNA helicase RecG OS=Brucella abortus (strain 2308) OX=359391 GN=recG PE=3 SV=1	recG	77.544	25.2	47	15	15	8	5	3	4	0	1	9	4	3	9	1	0	12	6	4	7	2	2	9	5	4	12	2	1	12	6	4	7	2	2	9	5	4	12	2	1	106960000	39708000	34649000	73880000	17152000	16353000
Q2YKK1	Glutamine--fructose-6-phosphate aminotransferase [isomerizing] OS=Brucella abortus (strain 2308) OX=359391 GN=glmS PE=3 SV=1	glmS	66.287	66.9	280	36	36	28	20	20	23	21	18	25	21	24	42	20	18	28	26	26	26	26	21	26	28	28	28	22	20	28	26	26	26	26	21	26	28	28	28	22	20	1575500000	1849000000	1825800000	1546200000	1122600000	1065100000
Q2YKK2	Bifunctional protein GlmU OS=Brucella abortus (strain 2308) OX=359391 GN=glmU PE=3 SV=1	glmU	47.885	52.2	189	19	19	16	14	15	18	16	12	19	14	15	26	15	9	17	16	15	16	14	13	15	16	17	17	16	14	17	16	15	16	14	13	15	16	17	17	16	14	1009700000	1313600000	1155900000	1327200000	901550000	1044300000
Q2YKK4	Uncharacterized protein OS=Brucella abortus (strain 2308) OX=359391 GN=BAB2_0655 PE=4 SV=1	BAB2_0655	96.431	21.6	74	16	16	14	8	8	4	5	3	11	5	5	6	3	2	13	10	8	7	9	9	12	7	8	12	3	3	13	10	8	7	9	9	12	7	8	12	3	3	355330000	164460000	139480000	99338000	84816000	78875000
Q2YKK5	Lipase OS=Brucella abortus (strain 2308) OX=359391 GN=BAB2_0654 PE=1 SV=1	BAB2_0654	41.332	48.4	136	14	14	15	12	10	12	11	11	14	11	13	19	5	3	13	10	9	12	11	11	13	10	10	13	10	9	13	10	9	12	11	11	13	10	10	13	10	9	964690000	960440000	954330000	681910000	779300000	846190000
Q2YKK6	Uncharacterized protein OS=Brucella abortus (strain 2308) OX=359391 GN=BAB2_0653 PE=4 SV=1	BAB2_0653	18.725	33.7	21	6	5	2	5	4	2	0	0	3	1	1	3	0	0	5	5	5	6	2	2	5	4	4	6	1	1	4	4	4	5	1	1	4	3	3	5	0	0	202930000	127360000	72876000	239200000	0	0
Q2YKK7	Blue-light-activated histidine kinase OS=Brucella abortus (strain 2308) OX=359391 GN=BAB2_0652 PE=1 SV=2	BAB2_0652	54.873	36.2	167	18	18	20	20	22	11	5	5	21	18	16	23	3	3	14	14	15	11	9	7	14	13	14	13	6	6	14	14	15	11	9	7	14	13	14	13	6	6	920170000	1081000000	912080000	532100000	385520000	362810000
Q2YKK8	Octanoyltransferase OS=Brucella abortus (strain 2308) OX=359391 GN=lipB PE=3 SV=1	lipB	29.588	19.5	22	6	6	0	4	4	0	0	0	2	5	6	0	0	1	3	5	5	0	1	1	3	5	5	2	1	2	3	5	5	0	1	1	3	5	5	2	1	2	82586000	286460000	308630000	0	0	0
Q2YKK9	Uncharacterized protein OS=Brucella abortus (strain 2308) OX=359391 GN=BAB2_0650 PE=4 SV=1	BAB2_0650	33.751	12.9	7	3	3	0	0	1	0	1	1	1	0	0	0	2	1	0	2	1	0	1	1	1	0	1	1	1	1	0	2	1	0	1	1	1	0	1	1	1	1	0	0	0	0	0	0
Q2YKL0	DNA topoisomerase 4 subunit B OS=Brucella abortus (strain 2308) OX=359391 GN=parE PE=3 SV=1	parE	77.207	59.9	219	39	39	20	17	15	12	15	16	20	22	24	16	22	20	28	27	27	16	25	28	25	31	31	20	27	25	28	27	27	16	25	28	25	31	31	20	27	25	1335700000	994950000	886130000	560420000	589190000	642970000
Q2YKL1	Uncharacterized protein OS=Brucella abortus (strain 2308) OX=359391 GN=BAB2_0648 PE=4 SV=1	BAB2_0648	6.8377	73.3	24	3	3	3	2	2	5	2	2	1	2	1	2	1	1	3	2	2	3	2	2	2	2	2	3	2	2	3	2	2	3	2	2	2	2	2	3	2	2	410940000	0	0	862000000	0	0
Q2YKL3	Glutamyl-tRNA(Gln) amidotransferase subunit A OS=Brucella abortus (strain 2308) OX=359391 GN=gatA PE=3 SV=1	gatA	52.398	61.7	260	23	23	45	21	23	22	9	8	37	20	24	38	7	6	22	17	16	19	13	13	20	17	16	22	11	11	22	17	16	19	13	13	20	17	16	22	11	11	4269700000	3528100000	3676000000	2431000000	952820000	959940000
Q2YKL4	Aspartyl/glutamyl-tRNA(Asn/Gln) amidotransferase subunit C OS=Brucella abortus (strain 2308) OX=359391 GN=gatC PE=3 SV=1	gatC	10.303	52.6	26	6	6	3	1	1	4	1	2	3	2	4	3	1	1	5	2	3	4	2	2	4	3	3	3	2	2	5	2	3	4	2	2	4	3	3	3	2	2	196770000	0	1326900000	259790000	0	0
Q2YKL5	UPF0173 metal-dependent hydrolase BAB2_0644 OS=Brucella abortus (strain 2308) OX=359391 GN=BAB2_0644 PE=3 SV=1	BAB2_0644	25.124	57.4	412	9	9	36	30	25	25	42	41	36	22	28	39	46	42	9	8	8	9	8	8	9	7	7	9	8	8	9	8	8	9	8	8	9	7	7	9	8	8	4069200000	8538300000	9534900000	3873000000	23440000000	22033000000
Q2YKL6	Putative pre-16S rRNA nuclease OS=Brucella abortus (strain 2308) OX=359391 GN=BAB2_0643 PE=3 SV=1	BAB2_0643	17.558	35.2	10	5	5	3	0	0	0	1	1	4	1	0	0	0	0	5	0	0	0	1	1	5	1	0	0	0	0	5	0	0	0	1	1	5	1	0	0	0	0	116000000	0	0	0	0	0
Q2YKL7	Acyl-CoA dehydrogenase:Acyl-CoA dehydrogenase, C-terminal:Acyl-CoA dehydrogenase, central domain OS=Brucella abortus (strain 2308) OX=359391 GN=BAB2_0642 PE=3 SV=1	BAB2_0642	60.272	70.1	327	34	34	34	28	29	32	15	15	29	36	33	46	14	16	26	24	26	25	18	19	30	25	25	31	19	20	26	24	26	25	18	19	30	25	25	31	19	20	3088200000	3246500000	3323000000	3244900000	1683800000	1729900000
Q2YKL8	Aspartate carbamoyltransferase OS=Brucella abortus (strain 2308) OX=359391 GN=pyrB PE=3 SV=1	pyrB	34.802	65.8	65	14	14	10	8	5	10	1	3	5	5	5	13	0	0	12	10	8	13	5	6	10	10	9	12	1	1	12	10	8	13	5	6	10	10	9	12	1	1	398760000	161000000	169850000	582850000	21212000	106190000
Q2YKL9	Dihydroorotase multifunctional complex type:Amidohydrolase OS=Brucella abortus (strain 2308) OX=359391 GN=BAB2_0640 PE=4 SV=1	BAB2_0640	45.748	67.1	201	22	22	20	16	16	14	12	16	17	17	17	23	20	13	19	15	15	16	15	16	17	17	16	19	17	18	19	15	15	16	15	16	17	17	16	19	17	18	953460000	760820000	715870000	729010000	781340000	817100000
Q2YKM0	Glycerol-3-phosphate acyltransferase OS=Brucella abortus (strain 2308) OX=359391 GN=plsY PE=3 SV=1	plsY	20.535	17.4	22	4	4	1	2	3	1	3	3	1	1	2	1	2	2	1	4	4	1	4	3	2	3	3	2	3	4	1	4	4	1	4	3	2	3	3	2	3	4	0	61635000	0	0	177470000	197990000
Q2YKM1	SMF protein OS=Brucella abortus (strain 2308) OX=359391 GN=BAB2_0638 PE=4 SV=1	BAB2_0638	42.195	22.6	11	6	6	1	2	0	0	0	1	1	2	1	0	1	2	2	4	3	0	1	1	2	4	3	1	1	1	2	4	3	0	1	1	2	4	3	1	1	1	0	26750000	0	0	0	0
Q2YKM3	DNA topoisomerase 1 OS=Brucella abortus (strain 2308) OX=359391 GN=topA PE=3 SV=1	topA	96.022	67.6	602	68	67	39	43	44	30	62	66	36	58	56	45	67	56	44	47	44	42	48	48	49	48	49	48	46	48	44	47	44	42	48	48	49	48	48	48	45	48	1798300000	2276100000	2394600000	1801800000	8565800000	9645200000
Q2YKM4	Ribonuclease R OS=Brucella abortus (strain 2308) OX=359391 GN=rnr PE=3 SV=1	rnr	86.709	62.2	404	46	46	31	29	31	27	37	34	34	35	43	37	36	30	32	32	30	28	32	29	29	33	33	29	31	33	32	32	30	28	32	29	29	33	33	29	31	33	1416200000	1316700000	1206100000	1066000000	1972200000	2056300000
Q2YKM6	NUDIX hydrolase OS=Brucella abortus (strain 2308) OX=359391 GN=BAB2_0633 PE=4 SV=1	BAB2_0633	27.126	47.3	128	12	12	6	11	13	6	10	10	11	12	14	6	14	15	9	11	10	9	9	8	10	11	11	8	9	9	9	11	10	9	9	8	10	11	11	8	9	9	776980000	237830000	269110000	466390000	475900000	463370000
Q2YKM8	50S ribosomal protein L33 OS=Brucella abortus (strain 2308) OX=359391 GN=rpmG PE=3 SV=1	rpmG	6.3995	40	78	2	2	9	5	5	17	2	2	8	6	5	13	4	2	2	1	1	2	1	1	2	1	1	2	1	1	2	1	1	2	1	1	2	1	1	2	1	1	4494200000	3372500000	3668900000	10995000000	650880000	415240000
Q2YKM9	GGDEF:Response regulator receiver OS=Brucella abortus (strain 2308) OX=359391 GN=BAB2_0630 PE=4 SV=1	BAB2_0630	51.207	48.2	40	18	18	6	4	4	0	1	0	8	7	10	0	0	0	8	10	8	0	2	3	9	11	12	0	1	2	8	10	8	0	2	3	9	11	12	0	1	2	153160000	162470000	161480000	0	60014000	131470000
Q2YKN1	Polar-differentiation response regulator DivK OS=Brucella abortus (strain 2308) OX=359391 GN=divK PE=3 SV=1	divK	13.973	82.1	80	8	8	8	4	4	8	8	7	9	6	3	9	7	7	7	4	5	8	5	5	8	5	4	7	5	5	7	4	5	8	5	5	8	5	4	7	5	5	990770000	402530000	382650000	1761700000	733220000	601840000
Q2YKN2	Uncharacterized protein OS=Brucella abortus (strain 2308) OX=359391 GN=BAB2_0627 PE=4 SV=1	BAB2_0627	13.338	33.1	46	3	3	3	4	7	5	3	3	4	4	4	2	3	4	3	3	3	3	3	3	3	3	3	3	3	3	3	3	3	3	3	3	3	3	3	3	3	3	461200000	448830000	517860000	927340000	240310000	218920000
Q2YKN3	Prokaryotic transcription elongation factor GreA/GreB OS=Brucella abortus (strain 2308) OX=359391 GN=BAB2_0626 PE=4 SV=1	BAB2_0626	18.269	43.2	34	8	8	5	4	2	3	2	3	2	1	3	2	4	3	8	5	5	6	5	6	6	5	4	4	6	7	8	5	5	6	5	6	6	5	4	4	6	7	144130000	88231000	129470000	158330000	230980000	171720000
Q2YKN4	DNA polymerase IV OS=Brucella abortus (strain 2308) OX=359391 GN=dinB PE=3 SV=1	dinB	49.266	19.1	14	7	7	1	1	2	0	1	0	0	2	3	1	2	1	2	2	3	2	1	0	2	2	4	1	2	1	2	2	3	2	1	0	2	2	4	1	2	1	17272000	0	0	0	0	0
Q2YKN7	Uncharacterized protein OS=Brucella abortus (strain 2308) OX=359391 GN=BAB2_0620 PE=4 SV=1	BAB2_0620	11.162	65.3	55	8	8	9	2	2	9	5	4	6	3	2	7	4	2	7	5	5	6	6	5	7	5	5	8	7	6	7	5	5	6	6	5	7	5	5	8	7	6	908390000	554870000	435260000	1460400000	1385800000	1876900000
Q2YKN9	Uncharacterized protein OS=Brucella abortus (strain 2308) OX=359391 GN=BAB2_0618 PE=4 SV=1	BAB2_0618	10.849	67	256	7	7	28	9	9	70	15	14	20	7	6	27	25	26	7	6	6	7	5	5	7	5	6	7	5	6	7	6	6	7	5	5	7	5	6	7	5	6	1107800000	736040000	865130000	17031000000	3466700000	4712400000
Q2YKP0	DNA polymerase III, epsilon subunit:Exonuclease OS=Brucella abortus (strain 2308) OX=359391 GN=BAB2_0617 PE=4 SV=1	BAB2_0617	25.613	16.5	10	3	3	0	2	3	0	0	0	0	3	2	0	0	0	1	2	3	0	0	0	1	3	2	0	0	0	1	2	3	0	0	0	1	3	2	0	0	0	0	0	20329000	0	0	0
Q2YKP1	Uncharacterized protein OS=Brucella abortus (strain 2308) OX=359391 GN=BAB2_0616 PE=4 SV=1	BAB2_0616	10.782	9.7	2	1	1	0	0	0	1	0	0	1	0	0	0	0	0	0	0	0	1	0	0	1	0	0	0	0	0	0	0	0	1	0	0	1	0	0	0	0	0	0	0	0	0	0	0
Q2YKP3	NAD binding site:Aromatic-ring hydroxylase:TrkA potassium uptake protein:FAD dependent oxidoreductase OS=Brucella abortus (strain 2308) OX=359391 GN=BAB2_0613 PE=4 SV=1	BAB2_0613	45.854	23.6	23	10	10	3	1	3	5	1	0	1	2	1	2	2	2	4	3	3	4	2	1	1	3	2	3	2	2	4	3	3	4	2	1	1	3	2	3	2	2	221300000	218770000	238790000	470460000	0	0
Q2YKP4	Solute-binding protein/glutamate receptor:Ionotropic glutamate receptor:Bacterial extracellular solute-binding protein, family 3 OS=Brucella abortus (strain 2308) OX=359391 GN=BAB2_0612 PE=3 SV=1	BAB2_0612	27.219	76.7	129	19	17	8	10	10	7	20	16	7	9	8	6	14	14	10	15	15	10	15	15	10	15	15	12	13	13	9	14	14	9	14	14	9	14	14	10	12	12	738990000	1015200000	922240000	1415400000	1651200000	1183600000
Q2YKP5	Solute-binding protein/glutamate receptor:Ionotropic glutamate receptor:Bacterial extracellular solute-binding protein, family 3 OS=Brucella abortus (strain 2308) OX=359391 GN=BAB2_0611 PE=3 SV=1	BAB2_0611	27.873	73.9	138	20	18	14	9	10	9	12	15	17	6	4	13	15	14	17	13	14	15	14	14	15	14	14	19	13	14	16	12	13	14	13	13	14	13	13	17	12	13	1336900000	3011800000	2999200000	1330200000	4003900000	4251400000
Q2YKP6	NAD binding site:UBA/THIF-type NAD/FAD binding fold:Pyridine nucleotide-disulphide oxidoreductase, class I OS=Brucella abortus (strain 2308) OX=359391 GN=BAB2_0610 PE=4 SV=1	BAB2_0610	39.716	40.6	148	15	15	14	13	11	9	11	13	12	14	12	16	11	12	13	12	12	10	13	13	12	13	12	13	13	13	13	12	12	10	13	13	12	13	12	13	13	13	857710000	543240000	485880000	931890000	691540000	809920000
Q2YKP7	Twin-arginine translocation pathway signal OS=Brucella abortus (strain 2308) OX=359391 GN=BAB2_0607 PE=4 SV=1	BAB2_0607	63.205	23.8	44	13	13	3	4	4	3	6	7	1	2	2	2	4	6	4	7	5	3	8	8	5	5	4	3	6	6	4	7	5	3	8	8	5	5	4	3	6	6	562840000	580830000	408940000	767540000	1119300000	1027900000
Q2YKQ1	Bacterial regulatory proteins, IclR family OS=Brucella abortus (strain 2308) OX=359391 GN=BAB2_0603 PE=4 SV=1	BAB2_0603	28.494	42.6	36	10	10	4	7	8	0	0	0	3	7	6	1	0	0	7	7	7	3	0	0	5	6	5	4	0	0	7	7	7	3	0	0	5	6	5	4	0	0	51854000	98862000	78495000	28596000	0	0
Q2YKQ3	Bacterial regulatory protein LysR, HTH motif:LysR substrate binding domain OS=Brucella abortus (strain 2308) OX=359391 GN=BAB2_0599 PE=3 SV=1	BAB2_0599	33.116	13.2	13	4	4	0	1	2	0	1	0	2	3	3	0	0	1	1	2	2	0	1	1	2	3	3	0	2	2	1	2	2	0	1	1	2	3	3	0	2	2	0	7679200	18272000	0	0	0
Q2YKQ4	Alpha/beta hydrolase fold:Esterase/lipase/thioesterase, active site:ATP/GTP-binding site motif A (P-loop):Alpha/beta hydrolase OS=Brucella abortus (strain 2308) OX=359391 GN=pcaL PE=4 SV=1	pcaL	29.137	43.4	122	11	11	18	7	8	14	5	5	16	7	7	23	6	6	9	8	10	9	9	9	9	10	9	9	9	10	9	8	10	9	9	9	9	10	9	9	9	10	650630000	501150000	557510000	1215800000	655640000	648460000
Q2YKQ5	Carboxymuconolactone decarboxylase OS=Brucella abortus (strain 2308) OX=359391 GN=pcaC PE=4 SV=1	pcaC	15.084	23.2	4	3	3	0	1	0	0	0	0	1	0	2	0	0	0	0	2	0	1	1	0	1	0	1	2	0	0	0	2	0	1	1	0	1	0	1	2	0	0	0	0	0	0	0	0
Q2YKQ6	Intradiol ring-cleavage dioxygenase OS=Brucella abortus (strain 2308) OX=359391 GN=pcaH PE=4 SV=1	pcaH	28.002	47.2	46	9	9	5	6	5	7	1	2	3	8	5	2	1	1	6	7	8	6	3	4	5	7	7	3	5	4	6	7	8	6	3	4	5	7	7	3	5	4	56957000	191790000	184780000	127640000	48535000	73070000
Q2YKQ7	Intradiol ring-cleavage dioxygenase OS=Brucella abortus (strain 2308) OX=359391 GN=pcaG PE=4 SV=1	pcaG	22.792	51.7	49	8	8	1	6	6	2	5	5	1	8	8	1	3	3	3	5	6	4	8	6	3	7	7	3	4	3	3	5	6	4	8	6	3	7	7	3	4	3	46029000	101090000	76729000	108610000	72646000	70307000
Q2YKQ8	Fumarate lyase:Delta crystallin OS=Brucella abortus (strain 2308) OX=359391 GN=BAB2_0594 PE=4 SV=1	BAB2_0594	38.46	60.2	76	14	14	2	11	10	2	4	5	2	9	10	7	7	7	7	9	10	5	7	6	7	9	11	9	7	8	7	9	10	5	7	6	7	9	11	9	7	8	108620000	130790000	112730000	272850000	347200000	174790000
Q2YKQ9	Leu/Ile/Val-binding protein homolog 6 OS=Brucella abortus (strain 2308) OX=359391 GN=BAB2_0593 PE=3 SV=1	BAB2_0593	41.62	65.9	234	23	23	17	21	22	10	24	24	13	21	20	13	25	24	19	18	18	15	17	17	16	17	16	18	19	18	19	18	18	15	17	17	16	17	16	18	19	18	923070000	2911200000	2893200000	1405200000	3464900000	3545500000
Q2YKR2	ATP/GTP-binding site motif A (P-loop):ABC transporter:AAA ATPase OS=Brucella abortus (strain 2308) OX=359391 GN=BAB2_0588 PE=4 SV=1	BAB2_0588	25.593	5	2	1	1	0	0	1	0	1	0	0	0	0	0	0	0	0	0	1	0	1	0	0	0	0	0	0	0	0	0	1	0	1	0	0	0	0	0	0	0	0	0	0	0	12596000	0
Q2YKR3	Adenine deaminase OS=Brucella abortus (strain 2308) OX=359391 GN=ade PE=3 SV=1	ade	62.687	43.2	85	20	20	14	11	9	0	1	1	14	17	17	1	0	0	14	16	16	6	4	6	14	19	18	7	4	1	14	16	16	6	4	6	14	19	18	7	4	1	412230000	257190000	213130000	17353000	27738000	113820000
Q2YKR4	Renal dipeptidase OS=Brucella abortus (strain 2308) OX=359391 GN=BAB2_0586 PE=4 SV=1	BAB2_0586	37.929	72.3	219	20	20	20	19	24	23	14	15	17	17	18	23	17	12	18	17	17	17	17	16	15	16	17	17	14	14	18	17	17	17	17	16	15	16	17	17	14	14	848390000	979530000	978660000	957680000	1067700000	1028200000
Q2YKR5	sn-glycerol-3-phosphate-binding periplasmic protein UgpB OS=Brucella abortus (strain 2308) OX=359391 GN=ugpB PE=3 SV=1	ugpB	47.137	50.6	227	21	21	20	18	20	11	18	24	12	19	15	19	29	22	15	19	19	15	18	18	15	17	18	16	19	19	15	19	19	15	18	18	15	17	18	16	19	19	2807900000	4928200000	5596300000	2280900000	8191200000	7514500000
Q2YKR7	sn-glycerol-3-phosphate transport system permease protein UgpE OS=Brucella abortus (strain 2308) OX=359391 GN=ugpE PE=3 SV=1	ugpE	32.051	9.2	11	3	3	2	2	3	0	1	1	1	1	0	0	0	0	2	2	3	0	1	1	1	2	1	0	1	0	2	2	3	0	1	1	1	2	1	0	1	0	0	37701000	45967000	0	0	0
Q2YKR8	sn-glycerol-3-phosphate import ATP-binding protein UgpC OS=Brucella abortus (strain 2308) OX=359391 GN=ugpC PE=3 SV=1	ugpC	38.517	72.1	145	19	19	17	14	16	13	8	6	18	9	10	20	7	7	16	12	13	15	10	10	16	12	12	14	11	10	16	12	13	15	10	10	16	12	12	14	11	10	1575700000	1110900000	1181200000	1117100000	679540000	654430000
Q2YKR9	Cytidine/deoxycytidylate deaminase, zinc-binding region OS=Brucella abortus (strain 2308) OX=359391 GN=BAB2_0579 PE=4 SV=1	BAB2_0579	22.728	62.8	60	10	10	6	4	4	1	5	5	7	3	3	10	5	7	5	5	6	4	5	5	6	6	5	6	5	6	5	5	6	4	5	5	6	6	5	6	5	6	106500000	73252000	80729000	58028000	83192000	62021000
Q2YKS0	Xanthine/uracil/vitamin C permease family OS=Brucella abortus (strain 2308) OX=359391 GN=BAB2_0578 PE=4 SV=1	BAB2_0578	44.591	8.1	16	4	4	0	2	2	0	2	2	0	2	2	0	2	2	2	3	4	2	4	4	2	3	3	2	4	4	2	3	4	2	4	4	2	3	3	2	4	4	0	118050000	114190000	0	0	0
Q2YKS4	Uncharacterized protein OS=Brucella abortus (strain 2308) OX=359391 GN=BAB2_0574 PE=4 SV=1	BAB2_0574	5.174	75.6	60	3	3	2	0	0	32	1	0	4	0	0	21	0	0	3	3	2	3	1	1	3	1	1	3	0	0	3	3	2	3	1	1	3	1	1	3	0	0	103850000	198170000	132930000	31838000000	0	0
Q2YKS6	Aminotransferase, class IV OS=Brucella abortus (strain 2308) OX=359391 GN=BAB2_0572 PE=1 SV=1	BAB2_0572	38.747	44.8	174	16	16	20	13	14	18	8	6	18	17	19	19	12	10	16	14	13	15	12	11	15	13	13	15	14	13	16	14	13	15	12	11	15	13	13	15	14	13	3443200000	3493600000	3554100000	4761700000	945790000	1109300000
Q2YKS9	NAD binding site:Flavin-containing monooxygenase FMO OS=Brucella abortus (strain 2308) OX=359391 GN=BAB2_0569 PE=4 SV=1	BAB2_0569	59.631	28.1	56	11	11	4	7	6	10	0	0	4	7	8	10	0	0	8	8	8	8	1	1	6	8	8	9	1	1	8	8	8	8	1	1	6	8	8	9	1	1	300750000	261450000	335540000	407070000	169880000	167850000
Q2YKT0	Uncharacterized protein OS=Brucella abortus (strain 2308) OX=359391 GN=BAB2_0568 PE=4 SV=1	BAB2_0568	19.354	46.6	182	9	9	13	10	14	20	19	17	14	13	9	18	16	19	7	6	6	9	6	6	7	6	5	8	6	6	7	6	6	9	6	6	7	6	5	8	6	6	1535500000	2309900000	2435800000	2410800000	6315900000	5730300000
Q2YKT2	Aldehyde dehydrogenase OS=Brucella abortus (strain 2308) OX=359391 GN=BAB2_0566 PE=3 SV=1	BAB2_0566	48.188	66.8	452	27	26	43	19	28	47	43	43	39	22	23	69	39	37	22	19	19	22	19	20	20	19	19	23	22	22	21	18	18	21	18	19	19	18	18	22	21	21	11929000000	4390100000	4619800000	18853000000	12278000000	12151000000
Q2YKT4	Periplasmic binding protein OS=Brucella abortus (strain 2308) OX=359391 GN=BAB2_0564 PE=4 SV=1	BAB2_0564	33.719	62.2	209	20	20	15	16	17	15	17	20	21	15	15	15	22	21	16	15	15	16	15	15	15	15	14	15	14	15	16	15	15	16	15	15	15	15	14	15	14	15	1257300000	2416100000	2383500000	1783700000	5650800000	5705700000
Q2YKT7	ATP/GTP-binding site motif A (P-loop):ABC transporter:AAA ATPase OS=Brucella abortus (strain 2308) OX=359391 GN=BAB2_0561 PE=4 SV=1	BAB2_0561	27.855	18.7	3	3	3	0	0	0	0	0	0	1	1	1	0	0	0	1	0	1	0	1	0	1	1	1	0	0	0	1	0	1	0	1	0	1	1	1	0	0	0	0	0	0	0	0	0
Q2YKT8	Uncharacterized protein OS=Brucella abortus (strain 2308) OX=359391 GN=BAB2_0560 PE=4 SV=1	BAB2_0560	21.448	50.8	70	11	11	6	3	4	11	4	3	7	3	3	21	2	3	10	4	4	9	4	3	7	4	3	10	2	3	10	4	4	9	4	3	7	4	3	10	2	3	316930000	170640000	174620000	1418000000	149290000	168140000
Q2YKT9	Hydantoinase/oxoprolinase:Hydantoinase B/oxoprolinase OS=Brucella abortus (strain 2308) OX=359391 GN=BAB2_0559 PE=4 SV=1	BAB2_0559	129.32	66.7	439	62	62	43	49	49	39	16	22	43	49	44	61	13	11	39	41	40	41	19	24	45	42	41	48	18	17	39	41	40	41	19	24	45	42	41	48	18	17	1481600000	1027200000	948180000	2140300000	456950000	559260000
Q2YKU0	Solute-binding protein/glutamate receptor:Bacterial extracellular solute-binding protein, family 3 OS=Brucella abortus (strain 2308) OX=359391 GN=fliY PE=4 SV=1	fliY	27.75	74.7	228	24	24	26	14	13	19	18	16	22	16	16	19	27	22	20	19	18	21	18	17	22	18	17	20	20	18	20	19	18	21	18	17	22	18	17	20	20	18	3590900000	3312700000	3030300000	1844700000	3859800000	3975100000
Q2YKU1	Binding-protein-dependent transport systems inner membrane component OS=Brucella abortus (strain 2308) OX=359391 GN=BAB2_0557 PE=3 SV=1	BAB2_0557	24.92	22.1	18	4	4	5	1	1	1	1	1	2	0	1	4	0	1	4	3	3	4	3	3	4	2	3	4	2	2	4	3	3	4	3	3	4	2	3	4	2	2	85963000	65606000	62212000	95831000	58961000	59855000
Q2YKU2	ATP/GTP-binding site motif A (P-loop):ABC transporter:AAA ATPase OS=Brucella abortus (strain 2308) OX=359391 GN=BAB2_0556 PE=4 SV=1	BAB2_0556	27.669	41.1	135	8	8	13	14	17	11	9	8	11	14	16	15	4	3	7	6	6	6	6	6	7	6	6	7	4	4	7	6	6	6	6	6	7	6	6	7	4	4	505790000	320180000	325500000	406410000	125170000	111960000
Q2YKU3	Ppx/GppA phosphatase OS=Brucella abortus (strain 2308) OX=359391 GN=BAB2_0555 PE=4 SV=1	BAB2_0555	53.727	38.6	76	16	16	4	6	7	0	9	6	8	10	13	1	5	7	6	9	9	3	9	7	8	11	12	6	8	11	6	9	9	3	9	7	8	11	12	6	8	11	157070000	124390000	118270000	0	138240000	140500000
Q2YKU4	Ribosomal RNA large subunit methyltransferase E OS=Brucella abortus (strain 2308) OX=359391 GN=rlmE PE=3 SV=2	rlmE	26.308	56.2	142	11	11	10	14	12	10	11	8	9	17	12	11	13	15	8	10	10	7	8	9	8	10	9	9	8	8	8	10	10	7	8	9	8	10	9	9	8	8	673750000	643380000	632090000	269080000	931300000	823030000
Q2YKU7	ATP/GTP-binding site motif A (P-loop):ABC transporter:AAA ATPase OS=Brucella abortus (strain 2308) OX=359391 GN=BAB2_0551 PE=3 SV=1	BAB2_0551	40.328	33.7	30	10	10	5	8	7	0	0	0	3	2	5	0	0	0	8	6	8	1	3	1	5	4	5	1	2	1	8	6	8	1	3	1	5	4	5	1	2	1	91909000	110680000	101210000	0	29494000	0
Q2YKU9	Bacterial extracellular solute-binding protein, family 1 OS=Brucella abortus (strain 2308) OX=359391 GN=BAB2_0547 PE=4 SV=1	BAB2_0547	45.147	76	977	31	31	54	104	111	48	101	103	50	59	67	58	115	107	24	28	28	22	26	24	24	24	23	23	27	25	24	28	28	22	26	24	24	24	23	23	27	25	19866000000	79082000000	72002000000	20110000000	74585000000	80671000000
Q2YKV1	6,7-dimethyl-8-ribityllumazine synthase 2 OS=Brucella abortus (strain 2308) OX=359391 GN=ribH2 PE=1 SV=1	ribH2	17.356	67.7	312	12	12	65	22	25	31	10	10	57	17	18	36	11	10	10	8	9	9	5	7	10	8	8	10	8	6	10	8	9	9	5	7	10	8	8	10	8	6	15200000000	11051000000	10876000000	3697100000	2824600000	3308000000
Q2YKV2	Sulfur carrier protein FdhD OS=Brucella abortus (strain 2308) OX=359391 GN=fdhD PE=3 SV=1	fdhD	28.875	29.7	15	7	7	2	1	2	3	0	0	3	1	1	2	0	0	4	1	3	2	0	0	4	1	1	6	0	0	4	1	3	2	0	0	4	1	1	6	0	0	72724000	0	0	92528000	0	0
Q2YKV3	Uncharacterized protein OS=Brucella abortus (strain 2308) OX=359391 GN=BAB2_0543 PE=4 SV=1	BAB2_0543	12.292	53.5	0	3	3	0	0	0	0	0	0	0	0	0	0	0	0	3	3	3	2	2	2	3	3	3	2	2	2	3	3	3	2	2	2	3	3	3	2	2	2	0	0	0	0	0	0
Q2YKV7	Bacterial extracellular solute-binding protein, family 1 OS=Brucella abortus (strain 2308) OX=359391 GN=BAB2_0539 PE=4 SV=1	BAB2_0539	36.488	75.5	370	28	28	47	28	36	0	33	26	48	38	40	2	38	34	26	18	18	4	18	18	26	18	19	7	19	18	26	18	18	4	18	18	26	18	19	7	19	18	4931900000	5213800000	5003900000	26049000	7090500000	7190200000
Q2YKV8	Uridine kinase:Disease resistance protein:ATP/GTP-binding site motif A (P-loop):ABC transporter:AAA ATPase OS=Brucella abortus (strain 2308) OX=359391 GN=BAB2_0538 PE=3 SV=1	BAB2_0538	39.908	52.3	41	12	12	4	4	5	4	2	1	5	4	5	6	0	1	7	5	6	8	3	2	8	5	6	7	1	1	7	5	6	8	3	2	8	5	6	7	1	1	182840000	153280000	157510000	149190000	129300000	0
Q2YKV9	Superoxide dismutase [Cu-Zn] OS=Brucella abortus (strain 2308) OX=359391 GN=sodC PE=3 SV=1	sodC	18.13	85.5	1192	17	17	94	92	83	149	111	117	80	59	64	121	117	105	11	16	15	13	17	17	11	16	17	11	17	17	11	16	15	13	17	17	11	16	17	11	17	17	56542000000	81177000000	70967000000	112170000000	154320000000	139450000000
Q2YKW0	Multicopper oxidase, type 1:Multicopper oxidase, copper-binding:Twin-arginine translocation pathway signal OS=Brucella abortus (strain 2308) OX=359391 GN=BAB2_0534 PE=4 SV=1	BAB2_0534	68.422	23.8	61	12	12	4	11	7	8	2	1	6	6	6	3	2	5	9	9	9	9	1	2	7	6	7	7	4	4	9	9	9	9	1	2	7	6	7	7	4	4	101210000	131370000	130520000	154650000	0	30202000
Q2YKW2	Alkyl hydroperoxide reductase AhpD OS=Brucella abortus (strain 2308) OX=359391 GN=ahpD PE=3 SV=1	ahpD	18.782	65.1	126	15	15	15	8	6	16	7	9	13	6	8	21	9	8	12	14	14	12	12	12	12	14	13	13	12	12	12	14	14	12	12	12	12	14	13	13	12	12	6838800000	2926600000	1446900000	14310000000	4763300000	5508100000
Q2YKW3	Alkyl hydroperoxide reductase/ Thiol specific antioxidant/ Mal allergen OS=Brucella abortus (strain 2308) OX=359391 GN=ahpC PE=4 SV=1	ahpC	20.47	91.3	191	17	17	30	12	12	8	13	13	30	15	15	13	13	17	17	12	11	10	13	13	16	13	13	12	13	13	17	12	11	10	13	13	16	13	13	12	13	13	16943000000	9708800000	8981500000	5095800000	22984000000	24089000000
Q2YKW4	Bacterial regulatory protein LysR, HTH motif:LysR substrate binding domain OS=Brucella abortus (strain 2308) OX=359391 GN=BAB2_0530 PE=3 SV=1	BAB2_0530	33.078	52.5	96	16	16	11	11	11	5	5	3	8	11	15	8	3	5	10	11	12	9	8	8	10	11	10	11	4	5	10	11	12	9	8	8	10	11	10	11	4	5	272300000	238700000	240460000	217310000	180510000	180400000
Q2YKW5	Uncharacterized protein OS=Brucella abortus (strain 2308) OX=359391 GN=BAB2_0529 PE=4 SV=1	BAB2_0529	40.001	7	1	2	2	1	0	0	0	0	0	0	0	0	0	0	0	2	1	1	0	1	1	0	1	1	1	0	1	2	1	1	0	1	1	0	1	1	1	0	1	50031000	0	0	0	0	0
Q2YKW6	Oxidoreductase, N-terminal:Oxidoreductase, C-terminal:TrkA potassium uptake protein OS=Brucella abortus (strain 2308) OX=359391 GN=BAB2_0528 PE=4 SV=1	BAB2_0528	35.633	74	242	26	26	21	22	31	21	13	14	20	24	25	24	14	13	20	21	24	18	17	12	18	23	23	19	14	16	20	21	24	18	17	12	18	23	23	19	14	16	945640000	997360000	1054800000	917200000	420200000	526290000
Q2YKW7	Sugar isomerase (SIS) OS=Brucella abortus (strain 2308) OX=359391 GN=BAB2_0527 PE=4 SV=1	BAB2_0527	27.354	55.5	76	12	12	4	5	6	1	10	7	6	8	7	5	8	9	8	10	10	6	9	9	7	9	10	8	11	9	8	10	10	6	9	9	7	9	10	8	11	9	234190000	176970000	202520000	148800000	344440000	404950000
Q2YKW8	Carbohydrate kinase, PfkB OS=Brucella abortus (strain 2308) OX=359391 GN=BAB2_0526 PE=4 SV=1	BAB2_0526	71.041	45.5	177	27	27	13	10	13	12	13	9	13	21	17	31	13	12	14	13	15	15	14	11	16	18	19	21	12	11	14	13	15	15	14	11	16	18	19	21	12	11	184330000	255380000	232340000	406710000	314230000	423210000
Q2YKW9	Pyruvate decarboxylase OS=Brucella abortus (strain 2308) OX=359391 GN=BAB2_0525 PE=3 SV=1	BAB2_0525	65.734	28.8	37	14	14	11	3	5	0	0	0	9	4	3	2	0	0	9	3	4	6	1	0	13	5	5	6	0	0	9	3	4	6	1	0	13	5	5	6	0	0	199190000	99688000	119980000	48219000	0	0
Q2YKX0	IolE protein KO: K03335 IolE protein OS=Brucella abortus (strain 2308) OX=359391 GN=BAB2_0524 PE=4 SV=1	BAB2_0524	33.098	70.7	168	20	20	10	18	18	12	9	10	12	17	18	22	9	13	13	18	17	13	13	13	13	17	15	16	11	14	13	18	17	13	13	13	13	17	15	16	11	14	733370000	2456700000	2478600000	2156100000	519940000	644330000
Q2YKX1	IolB protein KO: K03337 IolB protein OS=Brucella abortus (strain 2308) OX=359391 GN=BAB2_0523 PE=4 SV=1	BAB2_0523	29.875	71.4	177	13	13	15	21	28	27	3	5	12	9	8	34	8	7	11	9	9	10	6	4	9	7	6	12	4	4	11	9	9	10	6	4	9	7	6	12	4	4	493960000	753020000	695200000	1636200000	482470000	443620000
Q2YKX2	Inositol phosphatase/fructose-1,6-bisphosphatase:Inositol monophosphatase OS=Brucella abortus (strain 2308) OX=359391 GN=BAB2_0522 PE=4 SV=1	BAB2_0522	28.683	10.5	31	4	4	2	3	3	2	3	3	3	3	2	2	2	3	2	1	2	1	1	1	2	3	1	1	1	1	2	1	2	1	1	1	2	3	1	1	1	1	0	0	214370000	0	0	0
Q2YKX3	Fe(3+) ions import ATP-binding protein FbpC OS=Brucella abortus (strain 2308) OX=359391 GN=fbpC PE=3 SV=1	fbpC	37.89	15.9	11	5	5	1	0	0	2	1	1	0	1	1	1	2	1	2	2	2	3	1	1	1	4	2	2	2	1	2	2	2	3	1	1	1	4	2	2	2	1	0	0	0	231140000	0	0
Q2YKX5	Bacterial periplasmic spermidine/putrescine-binding protein:Gliadin, alpha/beta:Bacterial extracellular solute-binding protei OS=Brucella abortus (strain 2308) OX=359391 GN=BAB2_0519 PE=4 SV=1	BAB2_0519	37.21	54.8	100	16	16	5	12	16	9	9	6	4	4	5	9	10	11	10	12	13	12	13	11	11	8	12	11	13	12	10	12	13	12	13	11	11	8	12	11	13	12	464450000	1415700000	1500900000	674190000	623440000	720060000
Q2YKX6	Bifunctional protein PutA OS=Brucella abortus (strain 2308) OX=359391 GN=BAB2_0518 PE=3 SV=1	BAB2_0518	132.12	67.6	1175	79	79	108	106	105	62	87	83	102	131	144	95	77	75	67	63	63	61	61	61	66	64	65	63	59	59	67	63	63	61	61	61	66	64	65	63	59	59	8977400000	15100000000	15897000000	5518600000	9885200000	9455400000
Q2YKX7	Bacterial regulatory proteins, AsnC family OS=Brucella abortus (strain 2308) OX=359391 GN=BAB2_0517 PE=4 SV=1	BAB2_0517	18.624	67.7	83	11	11	4	6	6	5	11	9	5	7	6	2	11	11	6	7	8	4	9	9	6	9	8	4	9	9	6	7	8	4	9	9	6	9	8	4	9	9	193600000	141920000	159630000	302280000	279430000	263830000
Q2YKX9	Glycine dehydrogenase (decarboxylating) OS=Brucella abortus (strain 2308) OX=359391 GN=gcvP PE=3 SV=1	gcvP	99.262	65.1	592	45	45	85	67	59	50	19	22	68	57	47	80	18	20	40	32	30	36	24	24	39	31	33	40	20	19	40	32	30	36	24	24	39	31	33	40	20	19	7959500000	6652800000	6665000000	4456400000	1249100000	1408700000
Q2YKY0	Glycine cleavage system H protein OS=Brucella abortus (strain 2308) OX=359391 GN=gcvH PE=3 SV=1	gcvH	13.25	24.8	22	4	4	1	1	1	2	4	2	2	2	1	3	2	1	2	2	2	3	3	3	2	3	2	3	3	3	2	2	2	3	3	3	2	3	2	3	3	3	0	0	0	0	118820000	128580000
Q2YKY1	Glycine cleavage T protein (Aminomethyl transferase) OS=Brucella abortus (strain 2308) OX=359391 GN=gcvT PE=3 SV=1	gcvT	38.895	75.5	264	18	18	36	27	26	5	18	19	34	25	21	14	20	19	17	13	14	14	13	12	17	15	13	13	12	12	17	13	14	14	13	12	17	15	13	13	12	12	4499900000	3918300000	4012500000	725150000	3324800000	3602500000
Q2YKY2	Uncharacterized protein OS=Brucella abortus (strain 2308) OX=359391 GN=BAB2_0512 PE=4 SV=1	BAB2_0512	6.1871	51.9	0	3	3	0	0	0	0	0	0	0	0	0	0	0	0	1	0	0	3	0	0	2	1	1	3	0	0	1	0	0	3	0	0	2	1	1	3	0	0	0	0	0	0	0	0
Q2YKY3	Pyridine nucleotide-disulphide oxidoreductase, class-II:NAD binding site:Adrenodoxin reductase:Pyridine nucleotide-disulphide OS=Brucella abortus (strain 2308) OX=359391 GN=BAB2_0511 PE=4 SV=1	BAB2_0511	43.614	14.9	17	5	5	2	4	4	0	0	0	2	2	3	0	0	0	1	4	5	0	0	0	2	3	3	0	0	0	1	4	5	0	0	0	2	3	3	0	0	0	0	37561000	41511000	0	0	0
Q2YKY4	Transcriptional regulator, putative OS=Brucella abortus (strain 2308) OX=359391 GN=BAB2_0510 PE=4 SV=1	BAB2_0510	35.296	35.7	48	10	10	9	6	9	3	2	0	4	7	3	4	1	0	8	7	7	3	3	1	6	6	3	7	2	1	8	7	7	3	3	1	6	6	3	7	2	1	142250000	116280000	125410000	96718000	0	0
Q2YKY8	Iron-containing alcohol dehydrogenase OS=Brucella abortus (strain 2308) OX=359391 GN=BAB2_0506 PE=4 SV=1	BAB2_0506	41.146	41.1	48	13	13	3	5	6	1	3	3	5	4	4	2	6	6	6	6	9	6	7	7	9	7	7	8	8	10	6	6	9	6	7	7	9	7	7	8	8	10	211750000	168880000	145940000	194460000	251140000	272540000
Q2YKY9	Lectin-like protein BA14k OS=Brucella abortus (strain 2308) OX=359391 GN=BAB2_0505 PE=1 SV=1	BAB2_0505	16.823	33.3	75	5	4	10	5	7	9	3	3	8	7	6	11	2	4	4	5	5	4	4	4	4	4	4	4	4	3	3	4	4	3	3	3	3	3	3	3	3	2	364860000	377740000	349140000	1524000000	402200000	390660000
Q2YKZ2	ATP/GTP-binding site motif A (P-loop):Substrate-binding region of ABC-type glycine betaine transport system OS=Brucella abortus (strain 2308) OX=359391 GN=BAB2_0502 PE=4 SV=1	BAB2_0502	31.944	64.9	203	16	16	14	26	22	15	16	19	14	16	15	12	16	18	11	13	13	13	12	13	10	11	12	11	11	11	11	13	13	13	12	13	10	11	12	11	11	11	769400000	1898100000	1900300000	1120400000	2463500000	2412300000
Q2YKZ6	Helix-turn-helix protein RpiR:Bacterial regulatory protein LacI, HTH motif:Sugar isomerase (SIS) OS=Brucella abortus (strain 2308) OX=359391 GN=BAB2_0494 PE=4 SV=1	BAB2_0494	32.53	41	28	9	9	3	5	10	1	1	1	1	0	2	3	1	0	3	5	7	2	3	2	2	3	3	3	2	1	3	5	7	2	3	2	2	3	3	3	2	1	0	87257000	88700000	37601000	33293000	34445000
Q2YKZ7	Putative ATP-binding protein BAB2_0493 OS=Brucella abortus (strain 2308) OX=359391 GN=BAB2_0493 PE=3 SV=1	BAB2_0493	37.983	42	91	12	12	9	13	15	8	4	3	6	7	5	12	4	5	9	9	9	9	4	5	7	9	6	9	6	4	9	9	9	9	4	5	7	9	6	9	6	4	2355200000	2836500000	2765300000	1902600000	1735600000	1749100000
Q2YKZ8	Alpha-catenin:Short-chain dehydrogenase/reductase SDR:Glucose/ribitol dehydrogenase OS=Brucella abortus (strain 2308) OX=359391 GN=BAB2_0492 PE=4 SV=1	BAB2_0492	26.787	74.3	86	15	15	9	13	12	7	3	3	6	8	9	8	3	5	10	12	12	8	6	6	9	10	10	10	4	4	10	12	12	8	6	6	9	10	10	10	4	4	336070000	270610000	216670000	284870000	45840000	54782000
Q2YKZ9	Putative binding protein BAB2_0491 OS=Brucella abortus (strain 2308) OX=359391 GN=BAB2_0491 PE=3 SV=1	BAB2_0491	45.008	57.2	405	23	23	34	35	38	34	40	36	21	25	25	31	46	40	19	21	21	20	19	20	20	20	20	21	21	21	19	21	21	20	19	20	20	20	20	21	21	21	5827100000	12368000000	12463000000	6865500000	17869000000	18541000000
Q2YL01	Binding-protein-dependent transport systems inner membrane component:C-5 cytosine-specific DNA methylase OS=Brucella abortus (strain 2308) OX=359391 GN=BAB2_0489 PE=3 SV=1	BAB2_0489	30.71	4.7	1	1	1	0	1	0	0	0	0	0	0	0	0	0	0	0	1	0	0	0	0	0	0	0	0	0	0	0	1	0	0	0	0	0	0	0	0	0	0	0	0	0	0	0	0
Q2YL02	YjgF-like protein:Endoribonuclease L-PSP OS=Brucella abortus (strain 2308) OX=359391 GN=BAB2_0488 PE=4 SV=1	BAB2_0488	13.315	80.5	203	8	8	18	15	11	15	17	21	17	12	8	25	24	20	7	6	6	6	8	8	7	7	8	8	8	8	7	6	6	6	8	8	7	7	8	8	8	8	3874300000	967600000	1093200000	3231300000	12373000000	14080000000
Q2YL03	Microcystinase C OS=Brucella abortus (strain 2308) OX=359391 GN=BAB2_0487 PE=3 SV=1	BAB2_0487	52.238	9.7	12	4	4	2	1	3	0	1	1	0	2	1	0	1	0	1	2	3	0	1	1	0	2	1	1	1	1	1	2	3	0	1	1	0	2	1	1	1	1	0	23733000	20831000	0	0	0
Q2YL05	ATP/GTP-binding site motif A (P-loop):ABC transporter:AAA ATPase OS=Brucella abortus (strain 2308) OX=359391 GN=BAB2_0485 PE=4 SV=1	BAB2_0485	28.747	37.5	32	7	7	4	6	6	0	0	0	4	6	6	0	0	0	4	5	4	0	0	0	5	5	5	0	0	0	4	5	4	0	0	0	5	5	5	0	0	0	41975000	37504000	35663000	0	0	0
Q2YL07	Periplasmic binding protein OS=Brucella abortus (strain 2308) OX=359391 GN=BAB2_0483 PE=4 SV=1	BAB2_0483	37.504	71.2	248	19	19	26	16	25	18	15	17	17	19	20	33	20	22	15	16	16	16	12	13	13	14	13	14	12	13	15	16	16	16	12	13	13	14	13	14	12	13	1563100000	1610700000	1793200000	1278300000	1982700000	1832700000
Q2YL09	Secretion protein HlyD OS=Brucella abortus (strain 2308) OX=359391 GN=BAB2_0481 PE=3 SV=1	BAB2_0481	31.776	20.5	4	4	4	0	1	1	0	0	0	2	0	0	0	0	0	1	2	2	0	0	0	2	0	1	0	0	0	1	2	2	0	0	0	2	0	1	0	0	0	0	12723000	0	0	0	0
Q2YL12	Bacterial regulatory proteins, AsnC family:Bacterial regulatory protein, MarR family OS=Brucella abortus (strain 2308) OX=359391 GN=BAB2_0478 PE=4 SV=1	BAB2_0478	15.462	72.1	196	11	11	22	10	10	28	13	15	20	9	13	27	15	14	10	8	8	10	8	8	10	7	7	10	8	8	10	8	8	10	8	8	10	7	7	10	8	8	1527900000	469770000	446560000	2620000000	1424700000	1795700000
Q2YL13	Ribosomal RNA small subunit methyltransferase E OS=Brucella abortus (strain 2308) OX=359391 GN=BAB2_0477 PE=3 SV=1	BAB2_0477	26.919	55.8	105	12	12	12	8	8	12	6	8	12	8	8	13	5	5	11	12	12	11	10	10	10	12	12	10	9	8	11	12	12	11	10	10	10	12	12	10	9	8	1057900000	949050000	983070000	955260000	530220000	573440000
Q2YL14	Glutamate--cysteine ligase OS=Brucella abortus (strain 2308) OX=359391 GN=BAB2_0476 PE=4 SV=1	BAB2_0476	51.212	46.2	187	22	22	16	24	23	12	8	9	18	18	17	27	8	7	16	19	19	11	13	11	17	17	16	17	12	9	16	19	19	11	13	11	17	17	16	17	12	9	1126200000	1725300000	1660500000	863160000	232140000	270390000
Q2YL15	Exodeoxyribonuclease 7 large subunit OS=Brucella abortus (strain 2308) OX=359391 GN=xseA PE=3 SV=1	xseA	56.362	55.4	141	27	27	15	13	14	15	10	7	10	15	17	16	5	4	16	15	16	16	13	11	18	17	18	18	10	11	16	15	16	16	13	11	18	17	18	18	10	11	513630000	399500000	381150000	584750000	316190000	330090000
Q2YL16	Bacterial regulatory protein LysR, HTH motif:LysR substrate binding domain OS=Brucella abortus (strain 2308) OX=359391 GN=BAB2_0474 PE=3 SV=1	BAB2_0474	35.394	11.8	12	4	4	2	1	3	0	0	0	2	1	3	0	0	0	2	1	2	0	0	0	2	2	2	1	0	0	2	1	2	0	0	0	2	2	2	1	0	0	0	0	22609000	0	0	0
Q2YL17	Conserved domain protein OS=Brucella abortus (strain 2308) OX=359391 GN=BAB2_0473 PE=4 SV=1	BAB2_0473	11.421	43	4	4	4	0	0	0	4	0	0	0	0	0	0	0	0	1	0	0	4	0	0	1	0	0	3	0	0	1	0	0	4	0	0	1	0	0	3	0	0	0	0	0	198330000	0	0
Q2YL19	Glutamine synthetase, catalytic domain OS=Brucella abortus (strain 2308) OX=359391 GN=BAB2_0471 PE=3 SV=1	BAB2_0471	53.075	45.4	211	19	19	20	16	16	23	11	12	24	12	19	31	13	14	15	12	13	16	9	7	17	11	12	16	9	10	15	12	13	16	9	7	17	11	12	16	9	10	705970000	805620000	927350000	877060000	735100000	847070000
Q2YL21	NAD binding site:Pyridine nucleotide-disulphide oxidoreductase, class I:FAD dependent oxidoreductase OS=Brucella abortus (strain 2308) OX=359391 GN=BAB2_0469 PE=4 SV=1	BAB2_0469	47.125	54.4	120	18	18	12	16	13	14	4	4	15	12	11	17	2	0	14	13	14	11	5	8	12	11	12	14	5	4	14	13	14	11	5	8	12	11	12	14	5	4	725480000	301730000	257230000	773530000	126830000	116300000
Q2YL22	Bacterial regulatory protein, MarR family OS=Brucella abortus (strain 2308) OX=359391 GN=BAB2_0468 PE=4 SV=1	BAB2_0468	15.392	36.2	39	5	5	3	2	3	2	5	4	4	5	3	2	3	3	4	2	2	3	4	4	4	4	3	4	3	3	4	2	2	3	4	4	4	4	3	4	3	3	17096000	11626000	0	25057000	33480000	35808000
Q2YL25	Bacterial regulatory proteins, AsnC family OS=Brucella abortus (strain 2308) OX=359391 GN=BAB2_0465 PE=4 SV=1	BAB2_0465	17.745	72.1	117	15	15	16	11	12	8	6	7	14	8	7	12	9	7	11	11	12	10	10	9	12	10	10	11	9	10	11	11	12	10	10	9	12	10	10	11	9	10	694650000	879300000	869050000	555630000	905940000	839080000
Q2YL29	Cell division protein FtsZ:Short-chain dehydrogenase/reductase SDR:Glucose/ribitol dehydrogenase OS=Brucella abortus (strain 2308) OX=359391 GN=BAB2_0461 PE=4 SV=1	BAB2_0461	26.662	77.1	179	17	17	21	15	15	27	10	11	23	8	10	28	5	6	14	10	11	16	8	9	14	10	9	14	7	10	14	10	11	16	8	9	14	10	9	14	7	10	1717600000	1007800000	1099500000	2412800000	521320000	512130000
Q2YL30	Glucose-6-phosphate 1-dehydrogenase OS=Brucella abortus (strain 2308) OX=359391 GN=zwf PE=3 SV=1	zwf	55.064	70.3	504	40	40	68	54	42	44	15	15	60	57	48	65	21	15	34	29	29	33	22	20	35	31	29	32	22	21	34	29	29	33	22	20	35	31	29	32	22	21	13496000000	11241000000	10764000000	14124000000	2822700000	3010900000
Q2YL31	6-phosphogluconolactonase:Glucosamine/galactosami ne-6-phosphate isomerase OS=Brucella abortus (strain 2308) OX=359391 GN=pgl PE=4 SV=1	pgl	25.212	77.6	311	15	15	42	23	23	24	21	20	37	19	21	38	21	22	14	12	12	12	9	10	14	12	12	14	11	12	14	12	12	12	9	10	14	12	12	14	11	12	4543000000	2613000000	2974900000	4016500000	3439700000	2969100000
Q2YL32	Dihydroxy-acid and 6-phosphogluconate dehydratase:6-phosphogluconate dehydratase OS=Brucella abortus (strain 2308) OX=359391 GN=BAB2_0458 PE=3 SV=1	BAB2_0458	64.367	20.4	37	9	9	2	4	6	0	0	1	5	9	8	2	0	0	6	6	6	3	1	1	5	7	7	4	0	0	6	6	6	3	1	1	5	7	7	4	0	0	658520000	634240000	649820000	401280000	0	0
Q2YL33	Bifunctional protein FolD OS=Brucella abortus (strain 2308) OX=359391 GN=folD PE=3 SV=1	folD	31.231	56.2	107	18	18	17	7	9	16	4	3	10	3	5	23	6	4	14	9	8	14	7	7	15	9	8	16	6	6	14	9	8	14	7	7	15	9	8	16	6	6	1462300000	1004700000	952970000	1224900000	461530000	446690000
Q2YL34	Pyrroline-5-carboxylate reductase OS=Brucella abortus (strain 2308) OX=359391 GN=proC PE=3 SV=1	proC	28.211	64.6	97	13	13	8	6	5	8	6	6	11	7	10	19	5	6	12	7	8	10	8	7	13	8	8	12	7	7	12	7	8	10	8	7	13	8	8	12	7	7	696140000	365470000	311010000	559030000	320330000	327300000
Q2YL36	Uridine kinase:ATP/GTP-binding site motif A (P-loop):ABC transporter:AAA ATPase OS=Brucella abortus (strain 2308) OX=359391 GN=BAB2_0454 PE=4 SV=1	BAB2_0454	26.798	18.3	8	4	4	0	2	1	0	0	0	2	1	2	0	0	0	4	1	2	1	0	0	4	2	3	1	1	0	4	1	2	1	0	0	4	2	3	1	1	0	18457000	0	0	0	0	0
Q2YL39	Bacterial extracellular solute-binding protein, family 5 OS=Brucella abortus (strain 2308) OX=359391 GN=BAB2_0451 PE=4 SV=1	BAB2_0451	58.633	60	169	23	23	15	19	16	12	8	9	19	14	14	21	11	11	18	15	15	15	10	10	19	12	14	19	13	12	18	15	15	15	10	10	19	12	14	19	13	12	695070000	861760000	819780000	541220000	452260000	424160000
Q2YL40	Uncharacterized protein OS=Brucella abortus (strain 2308) OX=359391 GN=BAB2_0450 PE=4 SV=1	BAB2_0450	13.04	34.2	42	6	6	5	1	2	5	4	3	3	2	2	6	5	4	6	5	4	6	5	5	6	4	4	6	5	5	6	5	4	6	5	5	6	4	4	6	5	5	1141600000	171780000	186510000	1233900000	462620000	436530000
Q2YL42	Uncharacterized protein OS=Brucella abortus (strain 2308) OX=359391 GN=BAB2_0448 PE=4 SV=1	BAB2_0448	15.404	40.4	151	6	6	17	8	8	19	11	8	17	8	8	22	12	13	6	4	4	6	4	4	6	4	4	6	4	4	6	4	4	6	4	4	6	4	4	6	4	4	3526600000	3681500000	2833800000	3350900000	3676600000	4975200000
Q2YL43	Lysine--tRNA ligase OS=Brucella abortus (strain 2308) OX=359391 GN=lysS PE=3 SV=1	lysS	61.669	71.1	365	31	31	34	26	32	38	22	22	31	30	34	48	25	23	29	25	26	25	26	24	26	27	25	28	23	24	29	25	26	25	26	24	26	27	25	28	23	24	2569500000	1684000000	1738300000	2456600000	1883000000	1932300000
Q2YL44	Proline-rich extensin OS=Brucella abortus (strain 2308) OX=359391 GN=BAB2_0446 PE=4 SV=1	BAB2_0446	33.867	45.5	69	8	8	5	5	6	1	7	11	2	7	6	1	6	12	4	5	5	1	6	6	3	5	5	3	6	7	4	5	5	1	6	6	3	5	5	3	6	7	151970000	229100000	155640000	0	659280000	633950000
Q2YL46	Peptidase M3:Neutral zinc metallopeptidases, zinc-binding region OS=Brucella abortus (strain 2308) OX=359391 GN=dcp PE=3 SV=1	dcp	76.033	64.7	628	47	47	57	42	46	47	48	54	66	39	35	71	60	63	42	33	34	30	36	35	41	33	34	39	37	37	42	33	34	30	36	35	41	33	34	39	37	37	7045400000	4257400000	4337900000	6037000000	15913000000	16531000000
Q2YL47	Glyoxalase family protein OS=Brucella abortus (strain 2308) OX=359391 GN=BAB2_0357 PE=4 SV=1	BAB2_0357	12.761	62.4	32	4	4	4	3	2	3	2	2	4	2	3	5	1	1	3	2	2	3	2	2	2	2	2	4	1	1	3	2	2	3	2	2	2	2	2	4	1	1	21862000	45458000	69837000	41639000	5084200	6988300
Q2YL48	Uncharacterized protein OS=Brucella abortus (strain 2308) OX=359391 GN=BAB2_0356 PE=4 SV=1	BAB2_0356	7.5155	86.8	106	5	5	13	7	8	5	9	10	10	7	7	8	12	10	4	4	4	3	5	5	4	4	4	4	4	5	4	4	4	3	5	5	4	4	4	4	4	5	1316700000	1359900000	1424200000	515560000	2641100000	2520100000
Q2YL49	ATP/GTP-binding site motif A (P-loop) OS=Brucella abortus (strain 2308) OX=359391 GN=BAB2_0355 PE=3 SV=1	BAB2_0355	35.775	68	163	17	17	16	16	15	15	8	10	17	14	17	21	7	7	14	14	14	15	13	12	15	14	14	14	12	11	14	14	14	15	13	12	15	14	14	14	12	11	649940000	840980000	858980000	811750000	457670000	401870000
Q2YL51	3-isopropylmalate dehydratase small subunit OS=Brucella abortus (strain 2308) OX=359391 GN=leuD PE=3 SV=1	leuD	22.236	89.6	186	20	20	25	18	15	3	14	13	27	16	18	5	16	16	16	16	15	8	17	15	16	16	15	9	15	14	16	16	15	8	17	15	16	16	15	9	15	14	3134100000	1971500000	2042900000	203180000	1856900000	2044500000
Q2YL52	Neutral zinc metallopeptidases, zinc-binding region OS=Brucella abortus (strain 2308) OX=359391 GN=BAB2_0352 PE=4 SV=1	BAB2_0352	15.737	16.4	1	3	3	1	0	0	0	0	0	0	0	0	0	0	0	1	2	2	2	2	2	1	1	2	2	2	1	1	2	2	2	2	2	1	1	2	2	2	1	0	0	0	0	0	0
Q2YL53	Legume lectin, beta domain:OsmC-like protein OS=Brucella abortus (strain 2308) OX=359391 GN=ohr PE=4 SV=1	ohr	14.232	46.4	193	7	7	18	12	12	20	15	21	18	7	7	18	26	19	7	5	5	5	5	5	7	5	4	7	5	5	7	5	5	5	5	5	7	5	4	7	5	5	1385600000	2078600000	2178500000	2809200000	2486300000	3854900000
Q2YL54	Bacterial regulatory protein, MarR family OS=Brucella abortus (strain 2308) OX=359391 GN=BAB2_0350 PE=4 SV=1	BAB2_0350	17.235	37.7	23	4	4	3	2	1	1	2	4	3	2	1	2	1	1	3	2	2	1	2	3	3	2	1	2	1	1	3	2	2	1	2	3	3	2	1	2	1	1	42775000	33686000	33929000	0	51697000	54140000
Q2YL55	Aspartate-semialdehyde dehydrogenase OS=Brucella abortus (strain 2308) OX=359391 GN=asd PE=3 SV=1	asd	37.496	86	227	24	24	18	27	26	9	14	17	23	24	23	10	20	16	19	17	19	15	16	15	20	18	18	20	17	15	19	17	19	15	16	15	20	18	18	20	17	15	1979200000	2037700000	1996900000	482140000	1468900000	1479100000
Q2YL56	Protein kinase:General substrate transporter:Sugar transporter superfamily:Major facilitator superfamily (MFS) OS=Brucella abortus (strain 2308) OX=359391 GN=BAB2_0348 PE=4 SV=1	BAB2_0348	67.375	28.5	55	12	12	11	8	10	3	7	3	3	4	3	1	1	1	8	9	9	3	5	4	6	4	4	5	2	2	8	9	9	3	5	4	6	4	4	5	2	2	238550000	153570000	177420000	74687000	115380000	75508000
Q2YL58	3-isopropylmalate dehydrogenase OS=Brucella abortus (strain 2308) OX=359391 GN=leuB PE=3 SV=1	leuB	39.729	66.2	310	21	21	24	23	25	17	22	21	23	34	35	26	31	29	18	15	16	15	15	15	18	15	15	16	15	15	18	15	16	15	15	15	18	15	15	16	15	15	2575800000	3835700000	4091800000	1687100000	3895700000	3644500000
Q2YL59	UPF0434 protein BAB2_0345 OS=Brucella abortus (strain 2308) OX=359391 GN=BAB2_0345 PE=3 SV=1	BAB2_0345	7.1262	70.3	122	6	6	8	12	11	12	9	12	8	7	9	10	12	12	5	6	6	6	6	6	4	6	5	5	6	6	5	6	6	6	6	6	4	6	5	5	6	6	3157200000	1258500000	1153100000	3401100000	1747800000	1609300000
Q2YL60	ATP-dependent protease La, LON OS=Brucella abortus (strain 2308) OX=359391 GN=BAB2_0344 PE=4 SV=1	BAB2_0344	25.967	84.2	155	15	15	12	10	9	17	15	13	12	10	13	16	13	15	13	11	10	14	12	12	12	11	11	13	12	13	13	11	10	14	12	12	12	11	11	13	12	13	1286000000	814160000	735010000	1308600000	1800000000	1664400000
Q2YL61	Thioredoxin:Thioredoxin type domain:Thioredoxin domain 2 OS=Brucella abortus (strain 2308) OX=359391 GN=trx-2 PE=4 SV=1	trx-2	34.538	50.6	255	18	18	24	17	17	10	26	27	24	15	17	17	30	31	13	13	14	11	13	15	12	15	15	10	14	15	13	13	14	11	13	15	12	15	15	10	14	15	3129800000	2473700000	2392000000	1698100000	13795000000	13720000000
Q2YL62	Uncharacterized protein OS=Brucella abortus (strain 2308) OX=359391 GN=BAB2_0342 PE=4 SV=1	BAB2_0342	19.533	75	57	11	11	8	7	10	2	1	1	7	6	9	0	2	4	9	10	11	5	2	3	9	10	11	3	5	6	9	10	11	5	2	3	9	10	11	3	5	6	458330000	204070000	217310000	69877000	92271000	48417000
Q2YL63	Peptidase family S24:Peptidase S24, C-terminal OS=Brucella abortus (strain 2308) OX=359391 GN=BAB2_0445 PE=3 SV=1	BAB2_0445	23.982	60.1	183	12	12	13	14	13	20	17	16	17	10	10	18	17	18	10	11	10	11	9	9	10	9	9	12	10	10	10	11	10	11	9	9	10	9	9	12	10	10	1127600000	714570000	514590000	544680000	1187200000	1306400000
Q2YL64	NAD binding site:Enoyl-CoA hydratase/isomerase:3-hydroxyacyl-CoA dehydrogenase, C-terminal:3-hydroxyacyl-CoA dehydrogenase, N OS=Brucella abortus (strain 2308) OX=359391 GN=BAB2_0444 PE=3 SV=1	BAB2_0444	80.184	73	759	54	54	75	51	57	79	44	46	73	61	59	117	47	50	46	38	36	46	34	31	45	40	40	47	32	33	46	38	36	46	34	31	45	40	40	47	32	33	9797900000	5979300000	6100200000	13476000000	5601700000	6416400000
Q2YL65	Thiolase OS=Brucella abortus (strain 2308) OX=359391 GN=BAB2_0443 PE=3 SV=1	BAB2_0443	42.641	56.5	415	25	25	30	36	41	32	34	30	30	33	36	54	32	27	20	20	20	19	18	18	20	19	20	21	16	17	20	20	20	19	18	18	20	19	20	21	16	17	5585000000	4160000000	4298500000	6129300000	3494600000	3943000000
Q2YL66	Sugar transporter superfamily:Acyl-CoA dehydrogenase, C-terminal:Acyl-CoA dehydrogenase, central domain OS=Brucella abortus (strain 2308) OX=359391 GN=BAB2_0442 PE=3 SV=1	BAB2_0442	64.82	62.6	184	31	31	29	21	19	8	10	10	30	19	20	9	5	4	30	22	22	17	16	15	30	23	23	20	11	14	30	22	22	17	16	15	30	23	23	20	11	14	3148700000	3187800000	2795900000	328820000	595800000	672730000
Q2YL68	Acyl-CoA dehydrogenase:Acyl-CoA dehydrogenase, C-terminal:Acyl-CoA dehydrogenase, central domain:Acyl-CoA dehydrogenase, N-te OS=Brucella abortus (strain 2308) OX=359391 GN=BAB2_0439 PE=3 SV=1	BAB2_0439	42.701	53.1	126	18	18	6	8	8	17	8	9	11	7	8	26	9	9	14	13	13	14	12	14	12	13	10	16	12	13	14	13	13	14	12	14	12	13	10	16	12	13	906220000	524070000	522270000	1486300000	432780000	447720000
Q2YL69	Nickel import ATP-binding protein NikE OS=Brucella abortus (strain 2308) OX=359391 GN=nikE PE=3 SV=1	nikE	29.18	13.2	12	3	3	0	2	4	0	0	1	0	2	3	0	0	0	1	2	3	0	1	1	0	2	2	0	0	0	1	2	3	0	1	1	0	2	2	0	0	0	0	24352000	24125000	0	0	0
Q2YL70	Nickel import ATP-binding protein NikD OS=Brucella abortus (strain 2308) OX=359391 GN=nikD PE=3 SV=1	nikD	28.251	22.1	9	4	4	0	2	2	1	0	0	0	2	2	0	0	0	0	2	2	1	1	0	1	2	3	1	1	0	0	2	2	1	1	0	1	2	3	1	1	0	0	0	23088000	0	0	0
Q2YL77	Shikimate/quinate 5-dehydrogenase OS=Brucella abortus (strain 2308) OX=359391 GN=BAB2_0033 PE=4 SV=1	BAB2_0033	27.247	17.6	4	3	3	1	1	1	0	0	0	1	0	0	0	0	0	1	1	1	1	0	0	1	0	0	0	0	0	1	1	1	1	0	0	1	0	0	0	0	0	0	0	7761500	0	0	0
Q2YL78	Acetyltransferase component of pyruvate dehydrogenase complex OS=Brucella abortus (strain 2308) OX=359391 GN=BAB2_0032 PE=3 SV=1	BAB2_0032	43.672	8.3	9	2	2	1	0	3	0	0	0	1	2	2	0	0	0	1	1	1	1	0	0	1	1	1	0	0	0	1	1	1	1	0	0	1	1	1	0	0	0	0	0	11304000	0	0	0
Q2YL79	Dehydrogenase, E1 component:Transketolase, central region:Transketolase, C terminal OS=Brucella abortus (strain 2308) OX=359391 GN=BAB2_0031 PE=4 SV=1	BAB2_0031	78.831	21.1	29	14	14	3	2	3	0	4	3	2	5	3	0	3	1	6	3	4	2	3	3	5	4	3	2	3	1	6	3	4	2	3	3	5	4	3	2	3	1	0	0	0	0	33169000	34901000
Q2YL80	Short-chain dehydrogenase/reductase SDR:Glucose/ribitol dehydrogenase OS=Brucella abortus (strain 2308) OX=359391 GN=BAB2_0029 PE=1 SV=1	BAB2_0029	26.058	73.9	100	17	17	10	17	15	5	4	2	9	12	12	8	3	3	14	11	11	11	6	5	13	11	11	10	8	10	14	11	11	11	6	5	13	11	11	10	8	10	330030000	781370000	549230000	173960000	161720000	60108000
Q2YL81	Glyoxalase/Bleomycin resistance protein/dioxygenase domain OS=Brucella abortus (strain 2308) OX=359391 GN=BAB2_0028 PE=4 SV=1	BAB2_0028	17.63	46.9	26	5	5	2	6	6	1	1	2	0	3	3	0	1	1	3	5	5	3	1	2	1	3	3	2	4	4	3	5	5	3	1	2	1	3	3	2	4	4	23506000	73296000	86022000	36834000	0	0
Q2YL82	ABC transporter:AAA ATPase OS=Brucella abortus (strain 2308) OX=359391 GN=BAB2_0027 PE=4 SV=1	BAB2_0027	26.195	57.6	67	11	11	7	6	6	4	5	5	8	7	5	6	4	4	9	7	7	7	6	6	8	7	6	7	5	5	9	7	7	7	6	6	8	7	6	7	5	5	171670000	219400000	295490000	118390000	124480000	110080000
Q2YL83	ATP/GTP-binding site motif A (P-loop):ABC transporter:AAA ATPase OS=Brucella abortus (strain 2308) OX=359391 GN=BAB2_0026 PE=4 SV=1	BAB2_0026	27.885	45.2	37	11	11	3	7	6	2	1	3	7	3	2	3	0	0	6	8	7	5	4	4	8	7	6	5	3	3	6	8	7	5	4	4	8	7	6	5	3	3	76907000	150400000	148540000	60138000	53487000	0
Q2YL84	Bacterial inner-membrane translocator OS=Brucella abortus (strain 2308) OX=359391 GN=BAB2_0025 PE=3 SV=1	BAB2_0025	42.837	14	20	5	5	0	2	2	1	3	2	1	1	1	1	2	4	1	5	4	2	4	4	1	2	2	2	4	4	1	5	4	2	4	4	1	2	2	2	4	4	0	68580000	69055000	0	134430000	111380000
Q2YL86	Leu/Ile/Val-binding protein homolog 4 OS=Brucella abortus (strain 2308) OX=359391 GN=BAB2_0023 PE=3 SV=2	BAB2_0023	44.322	62.3	367	24	24	40	42	38	28	26	25	33	27	24	28	27	29	23	19	20	21	18	17	22	19	18	22	17	19	23	19	20	21	18	17	22	19	18	22	17	19	6097200000	12430000000	11402000000	6633600000	9901800000	9464200000
Q2YL87	Bacterial regulatory protein, GntR family OS=Brucella abortus (strain 2308) OX=359391 GN=BAB2_0022 PE=4 SV=1	BAB2_0022	27.525	63	123	13	13	10	10	11	7	9	10	12	10	13	11	8	12	12	9	9	8	9	9	12	9	9	13	9	9	12	9	9	8	9	9	12	9	9	13	9	9	448780000	477570000	444670000	929600000	1175100000	1289000000
Q2YL88	Extracytoplasmic function alteRNAtive sigma factor OS=Brucella abortus (strain 2308) OX=359391 GN=BAB2_0021 PE=4 SV=1	BAB2_0021	22.536	4.7	15	1	1	1	1	1	2	2	2	1	1	1	2	0	1	1	1	1	1	1	1	1	1	1	1	1	1	1	1	1	1	1	1	1	1	1	1	1	1	0	0	36532000	25121000	37348000	37008000
Q2YL89	Sigma-70 region 2 OS=Brucella abortus (strain 2308) OX=359391 GN=BAB2_0020 PE=3 SV=1	BAB2_0020	19.497	58.6	51	9	9	4	4	4	7	4	6	8	3	2	1	4	4	8	7	7	6	7	8	8	5	4	6	7	7	8	7	7	6	7	8	8	5	4	6	7	7	176140000	132260000	119640000	184610000	548730000	464790000
Q2YL90	Uncharacterized protein OS=Brucella abortus (strain 2308) OX=359391 GN=BAB2_0019 PE=4 SV=1	BAB2_0019	9.5961	11.2	1	1	1	1	0	0	0	0	0	0	0	0	0	0	0	1	0	0	0	0	0	1	0	0	1	0	0	1	0	0	0	0	0	1	0	0	1	0	0	0	0	0	0	0	0
Q2YL93	Condensation domain OS=Brucella abortus (strain 2308) OX=359391 GN=BAB2_0016 PE=4 SV=1	BAB2_0016	52.986	29.2	23	11	11	0	3	3	1	0	0	0	7	7	2	0	0	0	4	3	2	2	1	0	7	7	3	0	1	0	4	3	2	2	1	0	7	7	3	0	1	0	19876000	20482000	0	0	0
Q2YL94	Isochorismate synthase:Anthranilate synthase component I and chorismate binding protein OS=Brucella abortus (strain 2308) OX=359391 GN=BAB2_0015 PE=4 SV=1	BAB2_0015	42.578	32.7	19	8	8	1	0	0	0	1	1	0	7	7	1	0	1	1	0	0	0	2	1	0	6	6	2	0	1	1	0	0	0	2	1	0	6	6	2	0	1	0	0	0	0	0	0
Q2YL95	Eubacterial/plasma membrane H+-transporting two-sector ATPase, C subunit:AMP-dependent synthetase and ligase OS=Brucella abortus (strain 2308) OX=359391 GN=BAB2_0014 PE=4 SV=1	BAB2_0014	58.816	46.6	76	21	21	5	12	9	2	3	3	6	15	19	0	1	1	9	13	13	3	4	2	10	17	19	1	2	2	9	13	13	3	4	2	10	17	19	1	2	2	144220000	234080000	130820000	174220000	16479000	0
Q2YL96	Isochorismatase hydrolase family:Isochorismatase:Phosphopantetheine attachment site:Phosphopantetheine-binding domain OS=Brucella abortus (strain 2308) OX=359391 GN=BAB2_0013 PE=4 SV=1	BAB2_0013	32.538	38.3	43	8	8	8	6	6	0	2	1	9	7	4	0	0	0	7	5	7	1	3	4	8	7	7	1	1	2	7	5	7	1	3	4	8	7	7	1	1	2	243620000	209090000	159260000	0	0	58177000
Q2YL97	Short-chain dehydrogenase/reductase SDR:Blood group Rhesus C/E and D polypeptide:Glucose/ribitol dehydrogenase OS=Brucella abortus (strain 2308) OX=359391 GN=BAB2_0012 PE=4 SV=1	BAB2_0012	27.165	46.1	45	10	10	5	3	3	3	2	2	7	8	6	2	1	3	6	5	5	4	2	2	8	7	6	5	1	5	6	5	5	4	2	2	8	7	6	5	1	5	146290000	68338000	79661000	49074000	43336000	0
Q2YL99	Uncharacterized protein OS=Brucella abortus (strain 2308) OX=359391 GN=BAB2_0010 PE=4 SV=1	BAB2_0010	22.664	38.6	9	5	5	0	2	1	2	0	1	0	1	0	1	0	1	1	3	3	2	1	3	2	3	2	1	2	3	1	3	3	2	1	3	2	3	2	1	2	3	0	113100000	107900000	0	0	74800000
Q2YLA0	Adenine nucleotide translocator 1:Basic membrane lipoprotein OS=Brucella abortus (strain 2308) OX=359391 GN=BAB2_0009 PE=4 SV=1	BAB2_0009	39.136	53.3	157	16	16	21	10	11	15	14	9	16	7	8	15	18	13	15	11	11	15	13	11	15	11	11	14	13	13	15	11	11	15	13	11	15	11	11	14	13	13	899190000	876010000	885310000	919620000	1924900000	2151600000
Q2YLA1	Uncharacterized protein OS=Brucella abortus (strain 2308) OX=359391 GN=BAB2_0145 PE=4 SV=1	BAB2_0145	44.701	53.5	113	21	21	7	7	7	6	7	8	24	10	13	13	3	8	9	12	11	9	8	12	17	13	13	11	9	9	9	12	11	9	8	12	17	13	13	11	9	9	220610000	199260000	182290000	223440000	208930000	181770000
Q2YLA2	AP endonuclease, family 2 OS=Brucella abortus (strain 2308) OX=359391 GN=BAB2_0144 PE=1 SV=1	BAB2_0144	29.404	75.1	97	17	17	7	6	7	0	2	3	46	9	7	5	3	2	10	9	8	2	6	8	16	9	9	8	4	2	10	9	8	2	6	8	16	9	9	8	4	2	136640000	457850000	435260000	12479000	52832000	78866000
Q2YLA3	Bacterial regulatory proteins, AsnC family:Bacterial regulatory protein, GntR family:Bacterial regulatory protein, DeoR family OS=Brucella abortus (strain 2308) OX=359391 GN=BAB2_0143 PE=4 SV=1	BAB2_0143	28.207	54	48	14	14	4	5	7	0	0	0	17	7	6	2	0	0	9	5	7	5	0	0	13	7	7	6	0	0	9	5	7	5	0	0	13	7	7	6	0	0	102470000	58534000	81953000	46340000	0	0
Q2YLA4	Uncharacterized protein OS=Brucella abortus (strain 2308) OX=359391 GN=BAB2_0142 PE=4 SV=1	BAB2_0142	33.924	57	170	17	17	12	13	15	9	7	9	33	18	18	13	12	11	14	14	14	9	11	9	14	14	13	14	11	10	14	14	14	9	11	9	14	14	13	14	11	10	911050000	514450000	610450000	416190000	437540000	451060000
Q2YLA5	Class II aldolase/adducin, N-terminal OS=Brucella abortus (strain 2308) OX=359391 GN=BAB2_0141 PE=4 SV=1	BAB2_0141	22.88	81.4	68	11	11	9	3	3	2	2	2	26	6	6	5	1	3	9	5	5	6	3	2	10	7	7	7	2	3	9	5	5	6	3	2	10	7	7	7	2	3	423970000	146830000	170970000	117110000	87141000	36419000
Q2YLA6	General substrate transporter:Major facilitator superfamily (MFS) OS=Brucella abortus (strain 2308) OX=359391 GN=BAB2_0140 PE=4 SV=1	BAB2_0140	47.405	13.6	19	5	5	1	2	3	0	3	1	5	1	0	1	2	0	2	3	2	0	4	2	2	1	1	2	3	2	2	3	2	0	4	2	2	1	1	2	3	2	0	52825000	25830000	0	44640000	69925000
Q2YLA8	SyrB family protein, putative OS=Brucella abortus (strain 2308) OX=359391 GN=BAB2_0138 PE=4 SV=1	BAB2_0138	16.536	57.9	32	7	7	4	2	1	3	4	3	7	2	1	2	1	2	5	3	3	5	3	4	7	4	4	5	3	4	5	3	3	5	3	4	7	4	4	5	3	4	68984000	40776000	42202000	258880000	59167000	54246000
Q2YLB0	Helix-turn-helix, AraC type OS=Brucella abortus (strain 2308) OX=359391 GN=BAB2_0136 PE=4 SV=1	BAB2_0136	35.134	27	32	9	9	3	5	4	0	2	1	4	6	4	1	1	1	5	7	6	2	2	1	3	8	6	2	2	1	5	7	6	2	2	1	3	8	6	2	2	1	33738000	44181000	70457000	28050000	38314000	0
Q2YLB1	Bacterial regulatory protein, GntR family OS=Brucella abortus (strain 2308) OX=359391 GN=BAB2_0290 PE=4 SV=1	BAB2_0290	26.023	25.3	15	5	5	4	3	2	0	0	0	1	0	2	3	0	0	4	4	4	3	1	0	3	2	2	4	0	0	4	4	4	3	1	0	3	2	2	4	0	0	37371000	34945000	30424000	21284000	0	0
Q2YLB2	Pyruvate decarboxylase OS=Brucella abortus (strain 2308) OX=359391 GN=BAB2_0289 PE=3 SV=1	BAB2_0289	60.717	70.2	330	34	34	20	32	37	27	20	24	20	40	37	33	19	21	26	30	29	27	25	27	23	32	29	25	26	24	26	30	29	27	25	27	23	32	29	25	26	24	859140000	1825100000	1697700000	1342000000	1190500000	1061200000
Q2YLB4	D-aminopeptidase OS=Brucella abortus (strain 2308) OX=359391 GN=dap PE=3 SV=1	dap	56.872	43.8	68	19	19	6	8	12	7	0	2	4	9	7	9	2	2	10	14	14	7	5	7	9	14	13	12	8	8	10	14	14	7	5	7	9	14	13	12	8	8	204250000	270720000	336560000	278890000	57805000	127120000
Q2YLB6	Aminotransferase class-III OS=Brucella abortus (strain 2308) OX=359391 GN=BAB2_0285 PE=4 SV=1	BAB2_0285	111.66	22.3	50	21	21	7	7	5	0	1	1	6	9	11	1	1	1	9	9	7	1	1	1	11	10	10	2	2	2	9	9	7	1	1	1	11	10	10	2	2	2	178030000	706540000	483610000	0	0	0
Q2YLB7	Bacterial regulatory proteins, AsnC family:Beta tubulin OS=Brucella abortus (strain 2308) OX=359391 GN=BAB2_0284 PE=4 SV=1	BAB2_0284	16.27	36.3	11	4	4	0	2	1	1	1	1	1	1	3	0	0	0	1	2	1	1	1	1	2	2	3	1	1	2	1	2	1	1	1	1	2	2	3	1	1	2	0	0	0	0	0	0
Q2YLB8	Bacterial regulatory protein LysR, HTH motif:LysR substrate binding domain OS=Brucella abortus (strain 2308) OX=359391 GN=BAB2_0283 PE=3 SV=1	BAB2_0283	34.994	18.4	7	6	6	1	2	3	1	0	0	0	0	0	0	0	0	2	3	3	2	0	0	0	0	0	1	0	0	2	3	3	2	0	0	0	0	0	1	0	0	15718000	0	0	17699000	0	0
Q2YLB9	Leu/Ile/Val-binding protein family OS=Brucella abortus (strain 2308) OX=359391 GN=BAB2_0282 PE=4 SV=1	BAB2_0282	43.132	53.4	330	17	17	25	55	54	18	20	17	20	30	27	23	23	18	15	16	16	15	13	12	16	14	15	15	15	13	15	16	16	15	13	12	16	14	15	15	15	13	3162200000	7976500000	7469400000	3429100000	1703600000	1752200000
Q2YLC0	ATP/GTP-binding site motif A (P-loop):ABC transporter:AAA ATPase OS=Brucella abortus (strain 2308) OX=359391 GN=BAB2_0281 PE=4 SV=1	BAB2_0281	28.947	80.8	255	20	20	29	20	28	17	19	18	23	19	23	24	17	18	18	15	16	16	15	16	18	16	17	17	16	17	18	15	16	16	15	16	18	16	17	17	16	17	3620300000	1769900000	1658800000	1253400000	1626300000	1671300000
Q2YLC1	Shikimate kinase:ATP/GTP-binding site motif A (P-loop):ABC transporter:AAA ATPase OS=Brucella abortus (strain 2308) OX=359391 GN=BAB2_0280 PE=4 SV=1	BAB2_0280	26.502	59.8	121	13	13	14	13	10	5	9	8	9	15	12	9	9	8	11	9	8	7	8	8	10	9	9	8	7	8	11	9	8	7	8	8	10	9	9	8	7	8	1098700000	1001500000	1430500000	362150000	613610000	606690000
Q2YLC3	Glu/Leu/Phe/Val dehydrogenase OS=Brucella abortus (strain 2308) OX=359391 GN=BAB2_0134 PE=3 SV=1	BAB2_0134	26.822	22.1	25	6	6	2	3	3	3	0	0	1	4	4	5	0	0	5	2	2	5	0	0	4	3	4	5	1	0	5	2	2	5	0	0	4	3	4	5	1	0	61083000	80641000	87164000	86405000	0	0
Q2YLC6	PA-phosphatase related phosphoesterase OS=Brucella abortus (strain 2308) OX=359391 GN=BAB2_0131 PE=4 SV=1	BAB2_0131	35.916	24.9	17	5	5	0	0	1	3	4	2	0	0	0	2	3	2	3	2	1	5	3	3	2	2	1	4	3	3	3	2	1	5	3	3	2	2	1	4	3	3	0	38951000	0	0	202490000	238080000
Q2YLD2	Conserved domain protein OS=Brucella abortus (strain 2308) OX=359391 GN=BAB2_0123 PE=4 SV=1	BAB2_0123	16.682	20.3	18	3	3	0	2	1	0	3	2	1	2	2	0	2	3	0	1	1	0	2	1	1	1	1	0	2	1	0	1	1	0	2	1	1	1	1	0	2	1	0	0	0	0	0	0
Q2YLD3	50S ribosomal protein L32 OS=Brucella abortus (strain 2308) OX=359391 GN=rpmF PE=3 SV=1	rpmF	6.7898	49.2	34	6	6	8	2	3	4	0	0	6	2	2	5	1	1	5	3	3	4	1	1	4	3	3	5	2	2	5	3	3	4	1	1	4	3	3	5	2	2	332780000	492400000	474920000	458520000	0	0
Q2YLD4	Uncharacterized protein OS=Brucella abortus (strain 2308) OX=359391 GN=BAB1_1784 PE=4 SV=1	BAB1_1784	14.432	67.1	268	11	11	20	20	20	25	20	24	21	19	22	27	26	24	10	10	9	10	11	11	10	9	10	9	11	10	10	10	9	10	11	11	10	9	10	9	11	10	4707100000	4046500000	4604000000	12611000000	5909100000	6284700000
Q2YLD5	Thiolase OS=Brucella abortus (strain 2308) OX=359391 GN=phbA-1 PE=3 SV=1	phbA-1	40.711	82	361	25	25	29	23	27	33	22	25	37	30	27	43	31	34	20	21	19	17	18	19	20	19	20	17	20	18	20	21	19	17	18	19	20	19	20	17	20	18	2260500000	2029100000	2104400000	2340700000	2322000000	2438200000
Q2YLD7	DEAD/DEAH box helicase:Helicase, C-terminal:ATP/GTP-binding site motif A (P-loop):Aldehyde dehydrogenase OS=Brucella abortus (strain 2308) OX=359391 GN=BAB1_1781 PE=4 SV=1	BAB1_1781	112.91	54.5	616	54	54	47	50	52	28	62	58	45	57	53	38	63	63	30	39	37	23	33	35	33	39	38	27	40	41	30	39	37	23	33	35	33	39	38	27	40	41	4246500000	4447100000	4647400000	1900500000	8371000000	7963200000
Q2YLD8	RNA-binding S4 OS=Brucella abortus (strain 2308) OX=359391 GN=BAB1_1780 PE=4 SV=1	BAB1_1780	15.205	35.8	6	3	3	3	0	1	0	0	0	2	0	0	0	0	0	2	0	1	0	0	0	1	0	0	0	0	0	2	0	1	0	0	0	1	0	0	0	0	0	0	0	0	0	0	0
Q2YLE0	Ferredoxin OS=Brucella abortus (strain 2308) OX=359391 GN=fdxA PE=4 SV=1	fdxA	12.322	51.8	42	8	8	3	3	2	6	6	4	5	2	2	4	2	3	5	6	6	5	8	8	6	7	6	5	6	7	5	6	6	5	8	8	6	7	6	5	6	7	3236600000	407750000	419700000	9992500000	1449600000	1266400000
Q2YLE1	Transcription factor CarD OS=Brucella abortus (strain 2308) OX=359391 GN=BAB1_1777 PE=4 SV=1	BAB1_1777	21.361	67	67	12	12	8	5	5	5	2	5	13	4	5	7	4	4	8	6	5	7	5	6	9	7	7	8	6	6	8	6	5	7	5	6	9	7	7	8	6	6	431410000	178860000	172120000	326260000	102640000	303060000
Q2YLE3	Sigma-70 factor family:Sigma-70 region 2:Sigma-70 region 4 OS=Brucella abortus (strain 2308) OX=359391 GN=BAB1_1775 PE=3 SV=1	BAB1_1775	35.412	53.7	56	15	15	4	8	8	0	1	1	8	13	13	0	0	0	4	10	9	2	2	1	9	11	10	1	1	1	4	10	9	2	2	1	9	11	10	1	1	1	140410000	118270000	105360000	0	0	0
Q2YLE5	Peptidase family M48:Neutral zinc metallopeptidases, zinc-binding region OS=Brucella abortus (strain 2308) OX=359391 GN=BAB1_1773 PE=4 SV=1	BAB1_1773	52.731	71.2	286	27	27	25	25	28	27	14	18	31	27	25	27	20	19	22	22	21	22	15	16	24	21	22	23	18	17	22	22	21	22	15	16	24	21	22	23	18	17	1076400000	2313700000	2163400000	2170800000	639780000	720720000
Q2YLE6	ATP synthase subunit beta OS=Brucella abortus (strain 2308) OX=359391 GN=atpD PE=3 SV=1	atpD	54.79	74.1	891	32	32	83	66	59	68	68	69	92	68	62	80	88	88	24	24	24	24	24	24	25	25	23	24	28	29	24	24	24	24	24	24	25	25	23	24	28	29	42198000000	35203000000	35523000000	25337000000	82120000000	79135000000
Q2YLE7	ATP synthase epsilon chain OS=Brucella abortus (strain 2308) OX=359391 GN=atpC PE=3 SV=1	atpC	14.481	63	68	7	7	13	3	4	13	2	3	13	3	3	7	3	1	6	5	4	7	3	4	6	4	3	6	3	3	6	5	4	7	3	4	6	4	3	6	3	3	1065700000	1414400000	1255600000	1864600000	2052700000	2720700000
Q2YLE9	Bacterial regulatory protein, MarR family OS=Brucella abortus (strain 2308) OX=359391 GN=BAB1_1804 PE=4 SV=1	BAB1_1804	21.389	50.3	126	9	9	10	9	8	12	10	12	13	10	12	11	10	9	8	7	7	8	7	7	9	7	7	8	7	7	8	7	7	8	7	7	9	7	7	8	7	7	2661200000	907620000	898690000	4223700000	2508700000	2565500000
Q2YLF0	Bacterial regulatory protein, GntR family OS=Brucella abortus (strain 2308) OX=359391 GN=BAB1_1803 PE=4 SV=1	BAB1_1803	25.272	62.8	180	12	12	22	9	8	19	17	14	15	9	11	18	20	18	12	9	9	12	8	8	11	9	9	11	8	8	12	9	9	12	8	8	11	9	9	11	8	8	2007800000	686650000	707250000	1422900000	2554200000	2315300000
Q2YLF2	NAD binding site:TrkA potassium uptake protein OS=Brucella abortus (strain 2308) OX=359391 GN=BAB1_1801 PE=4 SV=1	BAB1_1801	45.525	37.1	47	12	12	2	4	9	2	3	2	2	10	9	3	1	0	2	7	9	2	4	4	3	7	7	4	2	1	2	7	9	2	4	4	3	7	7	4	2	1	33185000	114420000	115170000	48045000	98494000	78042000
Q2YLF3	4-hydroxyproline epimerase OS=Brucella abortus (strain 2308) OX=359391 GN=prpA PE=1 SV=1	prpA	36.67	52	100	14	14	4	15	18	4	4	5	8	15	15	10	1	1	7	11	12	6	6	7	8	11	11	7	6	4	7	11	12	6	6	7	8	11	11	7	6	4	150670000	414670000	421960000	220120000	109320000	143100000
Q2YLF4	Bacterial inner-membrane translocator OS=Brucella abortus (strain 2308) OX=359391 GN=BAB1_1799 PE=3 SV=1	BAB1_1799	32.4	2.3	14	1	1	1	1	1	1	2	2	1	1	1	1	1	1	1	1	1	1	1	1	1	1	1	1	1	1	1	1	1	1	1	1	1	1	1	1	1	1	0	0	0	15513000	0	0
Q2YLF5	Bacterial inner-membrane translocator OS=Brucella abortus (strain 2308) OX=359391 GN=BAB1_1798 PE=3 SV=1	BAB1_1798	50.025	23.5	46	10	10	4	9	8	2	5	2	3	4	5	2	0	2	5	7	6	2	3	2	3	6	5	4	1	2	5	7	6	2	3	2	3	6	5	4	1	2	68083000	103550000	112400000	0	73205000	57475000
Q2YLF6	ATP/GTP-binding site motif A (P-loop):Mitochondrial substrate carrier:ABC transporter:AAA ATPase OS=Brucella abortus (strain 2308) OX=359391 GN=BAB1_1796 PE=4 SV=1	BAB1_1796	27.384	57.7	83	14	14	9	7	7	1	6	7	9	10	12	3	5	7	7	10	10	2	7	8	6	11	11	4	7	9	7	10	10	2	7	8	6	11	11	4	7	9	735490000	832930000	816070000	242310000	516090000	609460000
Q2YLF8	Leu/Ile/Val-binding protein homolog 1 OS=Brucella abortus (strain 2308) OX=359391 GN=BAB1_1794 PE=3 SV=1	BAB1_1794	39.397	53.9	176	24	15	16	18	18	11	9	14	12	9	7	23	21	18	21	19	18	21	19	21	21	19	18	22	20	21	13	11	10	12	11	13	13	11	10	13	12	13	1574700000	5800500000	5678500000	1546200000	10042000000	7682700000
Q2YLG0	Leu/Ile/Val-binding protein homolog 2 OS=Brucella abortus (strain 2308) OX=359391 GN=BAB1_1792 PE=3 SV=2	BAB1_1792	39.59	70.4	187	25	15	8	13	12	8	29	28	6	13	12	15	22	21	21	20	20	20	21	21	19	18	18	23	22	21	12	11	11	10	12	12	10	9	9	13	13	12	1990200000	3508500000	3053400000	3533900000	14594000000	15976000000
Q2YLG1	Pyruvate carboxylase OS=Brucella abortus (strain 2308) OX=359391 GN=pyc PE=4 SV=1	pyc	127.81	65.5	592	68	68	61	59	72	49	28	33	64	57	60	76	17	16	58	55	58	49	36	40	58	56	53	60	29	30	58	55	58	49	36	40	58	56	53	60	29	30	3945600000	3297800000	3350900000	3441000000	1673700000	1978700000
Q2YLG3	Eukaryotic thiol (Cysteine) protease:Short-chain dehydrogenase/reductase SDR:Glucose/ribitol dehydrogenase OS=Brucella abortus (strain 2308) OX=359391 GN=BAB1_1789 PE=4 SV=1	BAB1_1789	27.753	76	56	12	12	11	3	2	7	2	1	7	2	2	15	2	2	9	5	6	9	5	5	9	6	6	11	2	3	9	5	6	9	5	5	9	6	6	11	2	3	1144000000	245320000	233090000	2604800000	89048000	120460000
Q2YLG4	4-hydroxy-3-methylbut-2-en-1-yl diphosphate synthase (flavodoxin) OS=Brucella abortus (strain 2308) OX=359391 GN=ispG PE=3 SV=1	ispG	45.045	57.9	205	17	17	26	19	21	5	11	11	27	25	28	9	12	11	16	13	15	9	9	11	15	15	15	12	10	10	16	13	15	9	9	11	15	15	15	12	10	10	978130000	864580000	928790000	169050000	476870000	559410000
Q2YLG5	Polyprenyl synthetase OS=Brucella abortus (strain 2308) OX=359391 GN=BAB1_1787 PE=3 SV=1	BAB1_1787	32.315	47.7	128	11	11	9	10	10	9	10	11	9	12	9	12	14	13	9	7	7	8	7	7	7	6	8	9	9	7	9	7	7	8	7	7	7	6	8	9	9	7	240000000	314080000	346540000	295860000	1010100000	850200000
Q2YLG6	Biosynthetic peptidoglycan transglycosylase OS=Brucella abortus (strain 2308) OX=359391 GN=mtgA PE=3 SV=1	mtgA	26.925	11.9	2	3	3	1	0	0	0	0	0	1	0	0	0	0	0	2	1	1	1	0	0	2	1	1	1	0	0	2	1	1	1	0	0	2	1	1	1	0	0	10943000	0	0	0	0	0
Q2YLG7	Uncharacterized protein OS=Brucella abortus (strain 2308) OX=359391 GN=BAB1_1829 PE=4 SV=1	BAB1_1829	26.94	34.1	62	7	7	5	3	5	3	8	9	4	4	4	4	7	6	4	4	5	3	6	6	4	4	4	4	6	6	4	4	5	3	6	6	4	4	4	4	6	6	208010000	130400000	100080000	287890000	409150000	385770000
Q2YLG8	Uncharacterized protein OS=Brucella abortus (strain 2308) OX=359391 GN=BAB1_1828 PE=4 SV=1	BAB1_1828	23.645	53.1	55	9	9	13	8	7	4	1	1	6	2	4	7	1	1	6	6	6	4	2	1	8	4	5	7	1	1	6	6	6	4	2	1	8	4	5	7	1	1	322710000	322840000	348310000	509310000	270050000	0
Q2YLG9	ATP/GTP-binding site motif A (P-loop):Bacterial NAD-glutamate dehydrogenase OS=Brucella abortus (strain 2308) OX=359391 GN=BAB1_1827 PE=4 SV=1	BAB1_1827	175.64	61.5	1305	99	99	142	108	119	109	81	82	126	113	108	168	77	72	85	78	78	75	71	70	84	76	76	85	68	67	85	78	78	75	71	70	84	76	76	85	68	67	22192000000	19492000000	19012000000	18784000000	11225000000	11679000000
Q2YLH0	Bifunctional purine biosynthesis protein PurH OS=Brucella abortus (strain 2308) OX=359391 GN=purH PE=3 SV=1	purH	56.453	70.1	486	32	32	52	45	44	41	21	23	59	48	39	66	23	25	28	28	28	25	26	27	30	28	28	29	22	22	28	28	28	25	26	27	30	28	28	29	22	22	4492800000	3882700000	4023900000	3972000000	2121600000	1960900000
Q2YLH1	Aldehyde dehydrogenase OS=Brucella abortus (strain 2308) OX=359391 GN=BAB1_1823 PE=4 SV=1	BAB1_1823	59.952	50.6	79	23	23	14	14	8	6	1	2	8	10	7	6	2	1	16	15	12	9	4	2	12	11	14	14	2	2	16	15	12	9	4	2	12	11	14	14	2	2	436360000	212640000	205330000	135660000	41581000	151010000
Q2YLH2	SAM (And some other nucleotide) binding motif:Bacterial Sun/eukaryotic nucleolar Nop1/Nop2:Antitermination protein NusB:NusB OS=Brucella abortus (strain 2308) OX=359391 GN=sun PE=3 SV=1	sun	50.29	54.4	126	24	24	10	9	5	3	10	13	14	8	12	10	17	15	18	15	13	9	20	21	17	17	18	16	20	20	18	15	13	9	20	21	17	17	18	16	20	20	368150000	320120000	400910000	376830000	844260000	949060000
Q2YLH3	Protease HtpX homolog OS=Brucella abortus (strain 2308) OX=359391 GN=htpX PE=3 SV=1	htpX	34.499	32.9	20	7	7	3	3	3	2	0	0	3	1	3	0	1	1	5	4	2	4	0	0	6	3	4	3	2	1	5	4	2	4	0	0	6	3	4	3	2	1	0	76031000	94476000	0	0	0
Q2YLH4	Uncharacterized protein OS=Brucella abortus (strain 2308) OX=359391 GN=BAB1_1820 PE=4 SV=1	BAB1_1820	8.4063	24	31	3	3	2	0	0	11	3	3	3	0	0	7	1	1	2	2	2	3	3	2	2	1	1	2	2	1	2	2	2	3	3	2	2	1	1	2	2	1	23670000	8465700	6514700	634380000	34828000	33146000
Q2YLH5	Acetyl-coenzyme A synthetase OS=Brucella abortus (strain 2308) OX=359391 GN=acsA PE=3 SV=1	acsA	72.73	72	478	41	41	48	47	44	48	32	24	51	29	30	80	22	23	33	30	31	32	27	26	36	30	29	35	22	21	33	30	31	32	27	26	36	30	29	35	22	21	4785500000	4707500000	4273600000	5684000000	2181800000	1932400000
Q2YLH6	Usg protein, putative OS=Brucella abortus (strain 2308) OX=359391 GN=BAB1_1818 PE=4 SV=1	BAB1_1818	11.069	50.5	47	4	4	3	8	10	5	0	1	3	7	7	3	0	0	3	4	3	4	1	1	4	3	3	2	1	1	3	4	3	4	1	1	4	3	3	2	1	1	152200000	282420000	350840000	92163000	0	0
Q2YLH8	Pyridoxal phosphate homeostasis protein OS=Brucella abortus (strain 2308) OX=359391 GN=BAB1_1816 PE=3 SV=1	BAB1_1816	24.108	63.7	100	14	14	16	6	7	17	1	3	17	7	5	12	4	5	11	9	9	11	6	5	11	9	8	10	8	8	11	9	9	11	6	5	11	9	8	10	8	8	829910000	257940000	242180000	1312700000	78268000	227960000
Q2YLH9	Leucine--tRNA ligase OS=Brucella abortus (strain 2308) OX=359391 GN=leuS PE=3 SV=1	leuS	97.889	64.5	494	56	56	52	47	52	47	26	21	50	52	49	57	22	19	42	42	42	39	25	27	40	45	44	43	22	20	42	42	42	39	25	27	40	45	44	43	22	20	2854100000	3507700000	3553800000	2589100000	1938100000	1751500000
Q2YLI0	Uncharacterized protein OS=Brucella abortus (strain 2308) OX=359391 GN=BAB1_1814 PE=4 SV=1	BAB1_1814	20.306	50.8	124	9	9	10	27	21	8	3	4	9	12	15	7	4	4	7	9	9	7	7	6	6	9	9	5	6	6	7	9	9	7	7	6	6	9	9	5	6	6	601320000	2229000000	2276000000	1810100000	524070000	633130000
Q2YLI1	Probable transaldolase OS=Brucella abortus (strain 2308) OX=359391 GN=tal PE=3 SV=1	tal	23.359	91.7	492	24	24	42	27	25	46	47	52	38	27	28	47	54	59	17	17	17	17	19	20	18	17	16	19	20	19	17	17	17	17	19	20	18	17	16	19	20	19	18308000000	8236600000	8773100000	36762000000	59136000000	58986000000
Q2YLI2	Primosomal protein N' OS=Brucella abortus (strain 2308) OX=359391 GN=priA PE=3 SV=1	priA	81.304	58.7	206	35	35	11	21	26	14	13	13	16	30	28	28	2	4	17	22	21	21	11	14	18	26	24	25	5	8	17	22	21	21	11	14	18	26	24	25	5	8	367440000	370640000	376330000	426370000	289230000	216490000
Q2YLI3	Uncharacterized protein OS=Brucella abortus (strain 2308) OX=359391 GN=BAB1_1811 PE=4 SV=1	BAB1_1811	14.503	24.8	9	3	3	0	2	1	0	1	1	0	2	1	0	1	0	1	3	3	2	3	3	1	3	3	1	3	3	1	3	3	2	3	3	1	3	3	1	3	3	0	26437000	27774000	0	18652000	20562000
Q2YLI4	ATP synthase subunit delta OS=Brucella abortus (strain 2308) OX=359391 GN=atpH PE=3 SV=1	atpH	19.647	69.4	297	14	14	30	14	18	27	19	15	31	22	25	27	29	40	14	8	7	11	7	7	13	7	7	13	8	8	14	8	7	11	7	7	13	7	7	13	8	8	4010400000	3948700000	3974600000	5595400000	6193000000	5814100000
Q2YLI5	ATP synthase subunit alpha OS=Brucella abortus (strain 2308) OX=359391 GN=atpA PE=3 SV=1	atpA	54.969	69.9	705	45	45	92	57	62	66	32	35	89	64	59	84	30	35	40	39	37	40	33	34	38	37	37	40	30	31	40	39	37	40	33	34	38	37	37	40	30	31	33900000000	22263000000	21371000000	18891000000	8133200000	8246300000
Q2YLI6	ATP synthase gamma chain OS=Brucella abortus (strain 2308) OX=359391 GN=atpG PE=3 SV=1	atpG	31.801	62.3	262	22	22	19	21	27	16	19	21	18	26	24	27	26	18	16	17	16	17	16	15	18	16	16	17	16	16	16	17	16	17	16	15	18	16	16	17	16	16	2273600000	1989000000	2318800000	1839900000	5123600000	4740400000
Q2YLI7	Gamma-glutamyl phosphate reductase OS=Brucella abortus (strain 2308) OX=359391 GN=proA PE=3 SV=1	proA	44.041	67	221	28	28	16	15	17	18	16	18	17	17	20	22	24	21	22	19	22	19	20	21	21	22	21	18	20	22	22	19	22	19	20	21	21	22	21	18	20	22	838100000	878930000	806660000	1146900000	1522300000	1657300000
Q2YLI9	Ribosomal silencing factor RsfS OS=Brucella abortus (strain 2308) OX=359391 GN=rsfS PE=3 SV=1	rsfS	13.021	47	64	5	5	1	7	9	2	6	6	6	6	7	3	7	4	3	5	5	3	5	5	5	5	5	4	5	5	3	5	5	3	5	5	5	5	5	4	5	5	162610000	506600000	498950000	151110000	822920000	720330000
Q2YLJ0	Ribosomal RNA large subunit methyltransferase H OS=Brucella abortus (strain 2308) OX=359391 GN=rlmH PE=3 SV=1	rlmH	18.249	76.3	113	10	10	16	5	5	14	6	8	17	7	7	18	5	5	9	5	5	9	5	5	9	6	5	9	5	5	9	5	5	9	5	5	9	6	5	9	5	5	817580000	336870000	346770000	1395200000	401130000	417040000
Q2YLJ1	Uncharacterized protein OS=Brucella abortus (strain 2308) OX=359391 GN=BAB1_1847 PE=4 SV=1	BAB1_1847	34.502	49.5	57	14	14	4	13	11	0	0	0	3	12	14	0	0	0	7	10	9	0	0	0	6	10	11	1	0	0	7	10	9	0	0	0	6	10	11	1	0	0	161930000	301240000	257610000	0	0	0
Q2YLJ2	Peptidase M23/M37 OS=Brucella abortus (strain 2308) OX=359391 GN=BAB1_1846 PE=4 SV=1	BAB1_1846	48.286	39.4	79	15	15	8	6	11	5	8	4	7	8	7	9	4	2	9	10	11	5	9	7	8	11	10	9	6	5	9	10	11	5	9	7	8	11	10	9	6	5	223390000	158070000	127160000	104870000	215130000	161750000
Q2YLJ3	PDZ/DHR/GLGF domain:Tail specific protease:Carboxyl-terminal protease OS=Brucella abortus (strain 2308) OX=359391 GN=BAB1_1845 PE=3 SV=1	BAB1_1845	45.225	84.2	574	40	40	71	32	32	38	54	55	64	33	36	45	61	53	38	27	28	35	28	29	37	27	28	35	29	28	38	27	28	35	28	29	37	27	28	35	29	28	17465000000	6924600000	7189900000	7885800000	32773000000	34182000000
Q2YLJ4	RNA pyrophosphohydrolase OS=Brucella abortus (strain 2308) OX=359391 GN=rppH PE=3 SV=2	rppH	19.887	53.4	98	10	10	9	9	4	5	7	11	7	9	9	4	12	12	6	7	6	6	9	8	7	8	8	5	7	8	6	7	6	6	9	8	7	8	8	5	7	8	351260000	469270000	482510000	458140000	699270000	687630000
Q2YLJ7	Bacterial regulatory protein LysR, HTH motif:LysR substrate binding domain OS=Brucella abortus (strain 2308) OX=359391 GN=BAB1_1841 PE=3 SV=1	BAB1_1841	33.106	38.5	18	10	10	3	2	3	3	0	0	0	2	2	3	0	0	7	2	3	6	1	0	5	3	5	6	0	0	7	2	3	6	1	0	5	3	5	6	0	0	51914000	0	34848000	38572000	0	0
Q2YLJ8	ATP/GTP-binding site motif A (P-loop):Aldehyde dehydrogenase OS=Brucella abortus (strain 2308) OX=359391 GN=mmsA PE=4 SV=1	mmsA	53.53	54.2	257	22	22	24	21	16	32	15	17	17	21	22	39	15	18	20	17	17	20	17	17	18	17	17	20	17	16	20	17	17	20	17	17	18	17	17	20	17	16	2228100000	962230000	1051400000	2642000000	1623000000	1734100000
Q2YLJ9	Uncharacterized protein OS=Brucella abortus (strain 2308) OX=359391 GN=BAB1_1839 PE=4 SV=1	BAB1_1839	10.478	47.4	4	3	3	1	0	0	0	1	0	0	0	1	0	0	1	1	0	0	0	2	1	1	0	2	0	1	2	1	0	0	0	2	1	1	0	2	0	1	2	0	0	0	0	0	0
Q2YLK0	Pyridoxal kinase OS=Brucella abortus (strain 2308) OX=359391 GN=BAB1_1838 PE=3 SV=1	BAB1_1838	31.513	47	58	12	12	14	2	3	6	3	4	5	3	2	9	4	3	11	6	6	11	5	5	8	5	5	11	5	5	11	6	6	11	5	5	8	5	5	11	5	5	281650000	177320000	146750000	260510000	141550000	181110000
Q2YLK1	Carbonic anhydrase OS=Brucella abortus (strain 2308) OX=359391 GN=BAB1_1837 PE=3 SV=1	BAB1_1837	23.386	78	223	13	13	25	17	18	30	11	9	28	16	14	45	6	4	11	10	10	12	7	8	11	9	9	12	8	8	11	10	10	12	7	8	11	9	9	12	8	8	1993100000	1699100000	1538800000	1500900000	626720000	584390000
Q2YLK2	Lytic murein transglycosylase, putative OS=Brucella abortus (strain 2308) OX=359391 GN=BAB1_1836 PE=4 SV=1	BAB1_1836	29.359	61.5	113	15	15	21	11	11	2	5	6	20	14	10	3	5	5	14	12	13	8	11	9	14	12	12	8	11	10	14	12	13	8	11	9	14	12	12	8	11	10	6609800000	1578500000	1480200000	80950000	502600000	516600000
Q2YLK4	Signal recognition particle protein OS=Brucella abortus (strain 2308) OX=359391 GN=ffh PE=3 SV=1	ffh	55.127	68.8	518	34	34	35	47	48	22	50	40	38	56	56	22	50	54	30	30	30	21	29	30	30	31	31	24	28	29	30	30	30	21	29	30	30	31	31	24	28	29	2900900000	3575900000	3262900000	1523400000	6789600000	7151900000
Q2YLK5	Chorismate mutase OS=Brucella abortus (strain 2308) OX=359391 GN=BAB1_1833 PE=4 SV=1	BAB1_1833	11.475	62.5	44	6	6	3	4	3	3	4	3	5	5	5	4	2	3	6	4	5	5	5	5	6	5	5	5	5	5	6	4	5	5	5	5	6	5	5	5	5	5	344610000	324510000	321700000	1107000000	725890000	692020000
Q2YLK6	30S ribosomal protein S16 OS=Brucella abortus (strain 2308) OX=359391 GN=rpsP PE=3 SV=1	rpsP	14.545	56	237	8	8	33	18	19	26	12	9	31	20	15	27	14	13	7	7	7	7	6	7	8	7	7	7	6	6	7	7	7	7	6	7	8	7	7	7	6	6	5672800000	5368100000	6084700000	4346200000	2494100000	1709400000
Q2YLK8	LemA family OS=Brucella abortus (strain 2308) OX=359391 GN=BAB1_1830 PE=4 SV=1	BAB1_1830	23.259	67.1	192	15	15	19	8	8	28	17	18	15	7	8	34	15	15	15	12	13	14	13	13	15	12	13	14	13	13	15	12	13	14	13	13	15	12	13	14	13	13	2751600000	1420600000	1327300000	4635800000	6804000000	5857600000
Q2YLK9	Peptidase M23/M37 OS=Brucella abortus (strain 2308) OX=359391 GN=BAB1_1866 PE=4 SV=1	BAB1_1866	70.913	29.6	22	14	14	3	2	2	0	1	0	3	6	5	0	0	0	6	9	6	1	1	1	9	8	9	2	1	0	6	9	6	1	1	1	9	8	9	2	1	0	39683000	31445000	39656000	0	0	0
Q2YLL0	Uncharacterized protein OS=Brucella abortus (strain 2308) OX=359391 GN=BAB1_1865 PE=4 SV=1	BAB1_1865	24.935	44.2	88	9	9	15	7	6	5	6	7	9	6	6	7	7	7	9	6	6	4	5	6	6	5	5	6	6	6	9	6	6	4	5	6	6	5	5	6	6	6	288950000	149840000	169880000	299720000	423250000	360450000
Q2YLL1	Uncharacterized protein OS=Brucella abortus (strain 2308) OX=359391 GN=BAB1_1864 PE=4 SV=1	BAB1_1864	53.656	58.9	161	24	24	16	13	8	5	13	16	17	13	15	5	19	21	20	17	15	7	18	18	18	19	20	13	18	18	20	17	15	7	18	18	18	19	20	13	18	18	584600000	655820000	616170000	309040000	1160700000	1186600000
Q2YLL5	SAM (And some other nucleotide) binding motif:Helix-turn-helix motif OS=Brucella abortus (strain 2308) OX=359391 GN=BAB1_1860 PE=4 SV=1	BAB1_1860	70.375	46.1	83	24	24	12	8	7	7	1	5	8	7	8	15	3	2	15	11	11	13	4	9	18	15	14	19	7	4	15	11	11	13	4	9	18	15	14	19	7	4	398150000	341910000	306450000	615330000	148790000	197380000
Q2YLL7	50S ribosomal protein L21 OS=Brucella abortus (strain 2308) OX=359391 GN=rplU PE=3 SV=1	rplU	15.067	33.1	208	8	8	14	19	26	6	13	16	20	20	19	13	23	19	7	7	7	4	6	7	7	7	6	6	7	7	7	7	7	4	6	7	7	7	6	6	7	7	15242000000	12799000000	11070000000	3110900000	6125200000	6317600000
Q2YLL8	50S ribosomal protein L27 OS=Brucella abortus (strain 2308) OX=359391 GN=rpmA PE=3 SV=1	rpmA	9.3765	60.7	35	5	5	10	0	0	7	1	1	10	0	0	6	0	0	4	4	3	5	4	4	5	3	3	5	3	3	4	4	3	5	4	4	5	3	3	5	3	3	1164900000	0	0	1505600000	0	0
Q2YLL9	GCN5-related N-acetyltransferase OS=Brucella abortus (strain 2308) OX=359391 GN=BAB1_1856 PE=4 SV=1	BAB1_1856	23.841	6	4	1	1	0	0	1	0	0	0	0	2	1	0	0	0	0	0	1	0	0	0	0	1	1	0	0	0	0	0	1	0	0	0	0	1	1	0	0	0	0	0	0	0	0	0
Q2YLM0	GCN5-related N-acetyltransferase OS=Brucella abortus (strain 2308) OX=359391 GN=BAB1_1855 PE=4 SV=1	BAB1_1855	20.906	28.6	16	6	6	0	4	4	0	0	0	1	3	4	0	0	0	1	5	4	0	0	0	1	5	5	0	0	0	1	5	4	0	0	0	1	5	5	0	0	0	0	115630000	116240000	0	0	0
Q2YLM2	GTPase Obg OS=Brucella abortus (strain 2308) OX=359391 GN=obg PE=3 SV=1	obg	36.788	60.7	108	14	14	4	7	12	5	8	11	2	10	10	6	16	17	8	12	12	6	12	11	7	12	12	7	12	13	8	12	12	6	12	11	7	12	12	7	12	13	223040000	407110000	520360000	248890000	723950000	834790000
Q2YLM3	Glutamate 5-kinase OS=Brucella abortus (strain 2308) OX=359391 GN=proB PE=3 SV=1	proB	39.872	39.9	70	13	13	6	9	12	1	4	5	7	8	9	1	3	5	8	8	10	3	6	7	8	10	9	2	5	5	8	8	10	3	6	7	8	10	9	2	5	5	133960000	151480000	124430000	94018000	177870000	190700000
Q2YLM4	tRNA N6-adenosine threonylcarbamoyltransferase OS=Brucella abortus (strain 2308) OX=359391 GN=tsaD PE=3 SV=1	tsaD	38.012	30.6	29	7	7	0	5	3	0	2	3	0	6	6	0	1	3	0	6	5	0	4	3	0	5	6	0	2	3	0	6	5	0	4	3	0	5	6	0	2	3	0	72928000	82435000	0	37059000	35289000
Q2YLM5	Porphobilinogen deaminase OS=Brucella abortus (strain 2308) OX=359391 GN=hemC PE=3 SV=1	hemC	33.837	73.9	240	21	21	23	23	18	22	12	12	29	17	16	27	22	19	17	16	16	19	15	15	19	17	16	19	16	17	17	16	16	19	15	15	19	17	16	19	16	17	1554100000	2924400000	2939700000	2112300000	1330400000	1305900000
Q2YLM6	Uroporphyrinogen III synthase HEM4 OS=Brucella abortus (strain 2308) OX=359391 GN=hemD PE=4 SV=1	hemD	25.429	43	50	9	9	7	6	6	8	1	1	6	3	5	4	1	2	6	5	5	9	1	1	6	5	4	8	2	2	6	5	5	9	1	1	6	5	4	8	2	2	197920000	146010000	169810000	143430000	0	0
Q2YLM7	Uncharacterized protein OS=Brucella abortus (strain 2308) OX=359391 GN=BAB1_1885 PE=4 SV=1	BAB1_1885	46.477	81	441	33	33	32	28	27	34	48	51	35	27	27	41	45	46	30	29	29	29	29	30	28	29	29	30	29	29	30	29	29	29	29	30	28	29	29	30	29	29	6583900000	3197100000	3307600000	8727800000	19923000000	20474000000
Q2YLM8	Uncharacterized protein OS=Brucella abortus (strain 2308) OX=359391 GN=BAB1_1884 PE=4 SV=1	BAB1_1884	56.57	70.2	539	33	33	51	35	36	39	46	49	44	42	39	60	54	44	30	26	27	30	27	25	29	26	29	31	26	25	30	26	27	30	27	25	29	26	29	31	26	25	5365900000	4555000000	4327100000	6136000000	19237000000	19369000000
Q2YLN0	Uncharacterized protein OS=Brucella abortus (strain 2308) OX=359391 GN=BAB1_1881 PE=4 SV=1	BAB1_1881	32.304	38	66	10	10	8	7	6	5	2	1	8	7	10	9	2	1	7	7	8	6	4	3	6	6	7	7	4	3	7	7	8	6	4	3	6	6	7	7	4	3	671170000	445510000	477100000	364660000	375510000	378230000
Q2YLN2	Glutaredoxin OS=Brucella abortus (strain 2308) OX=359391 GN=grxC PE=3 SV=1	grxC	9.646	76.1	181	9	9	22	12	11	37	10	11	17	8	8	29	7	9	9	5	5	9	5	5	9	5	6	9	5	5	9	5	5	9	5	5	9	5	6	9	5	5	2334000000	1993600000	3284900000	11335000000	5067800000	4234000000
Q2YLN3	Uncharacterized protein OS=Brucella abortus (strain 2308) OX=359391 GN=BAB1_1878 PE=4 SV=1	BAB1_1878	30.49	88	232	22	22	28	23	22	18	11	15	21	18	18	28	17	13	19	17	15	17	14	14	18	15	14	17	13	14	19	17	15	17	14	14	18	15	14	17	13	14	2159000000	2098500000	2282900000	1996700000	1197800000	1423800000
Q2YLN4	Uncharacterized protein OS=Brucella abortus (strain 2308) OX=359391 GN=BAB1_1877 PE=4 SV=1	BAB1_1877	17.293	29.6	23	4	4	1	3	3	1	3	2	1	3	3	0	1	2	3	4	4	2	4	4	3	4	4	1	4	4	3	4	4	2	4	4	3	4	4	1	4	4	8446200	95520000	73181000	0	30109000	40924000
Q2YLN5	Ubiquinone biosynthesis O-methyltransferase OS=Brucella abortus (strain 2308) OX=359391 GN=ubiG PE=3 SV=1	ubiG	27.485	75.8	772	19	19	70	57	54	82	50	45	85	49	51	139	44	46	15	17	16	15	16	15	17	16	16	15	14	16	15	17	16	15	16	15	17	16	16	15	14	16	18306000000	8185900000	8542200000	35486000000	15173000000	15625000000
Q2YLN6	Aspartokinase OS=Brucella abortus (strain 2308) OX=359391 GN=BAB1_1874 PE=3 SV=1	BAB1_1874	45.351	66.2	315	24	24	40	30	33	29	16	15	36	23	25	43	13	12	22	19	20	22	17	18	23	19	18	21	15	14	22	19	20	22	17	18	23	19	18	21	15	14	2896300000	2759800000	2513900000	2614500000	948830000	928930000
Q2YLN7	PEP-utilizing enzyme:Beta tubulin:GAF domain:Phosphoenolpyruvate-protein phosphotransferase OS=Brucella abortus (strain 2308) OX=359391 GN=ptsP PE=3 SV=1	ptsP	83.263	63.4	377	42	42	40	32	38	33	26	24	30	29	35	59	14	17	34	34	33	30	27	27	28	32	32	38	22	19	34	34	33	30	27	27	28	32	32	38	22	19	2864300000	1898300000	2035300000	3378800000	1290600000	1336100000
Q2YLN8	Peptide chain release factor 1 OS=Brucella abortus (strain 2308) OX=359391 GN=prfA PE=3 SV=1	prfA	39.924	59.3	321	24	24	46	23	28	16	22	21	42	29	34	20	21	19	23	16	16	19	15	15	23	16	16	20	15	14	23	16	16	19	15	15	23	16	16	20	15	14	2782900000	3641500000	3751300000	1170400000	2778100000	3070900000
Q2YLN9	Release factor glutamine methyltransferase OS=Brucella abortus (strain 2308) OX=359391 GN=prmC PE=3 SV=1	prmC	30.373	70	107	16	16	8	8	8	3	10	11	12	10	10	5	13	9	12	12	12	7	11	11	13	13	13	11	12	10	12	12	12	7	11	11	13	13	13	11	12	10	508810000	411040000	411460000	203410000	831360000	889290000
Q2YLP1	Uncharacterized protein OS=Brucella abortus (strain 2308) OX=359391 GN=BAB1_1869 PE=4 SV=1	BAB1_1869	27.353	42.9	70	9	9	6	3	3	7	7	10	9	5	4	3	6	7	8	6	6	6	7	7	9	6	6	9	6	6	8	6	6	6	7	7	9	6	6	9	6	6	549650000	0	0	635810000	593750000	516690000
Q2YLP2	Chaperone protein ClpB OS=Brucella abortus (strain 2308) OX=359391 GN=clpB PE=3 SV=1	clpB	96.868	82.3	2079	89	89	163	109	110	119	254	237	146	145	136	158	256	246	79	62	60	74	67	65	77	62	62	74	71	71	79	62	60	74	67	65	77	62	62	74	71	71	40174000000	25989000000	26038000000	26395000000	146020000000	139630000000
Q2YLP3	ErfK/YbiS/YcfS/YnhG OS=Brucella abortus (strain 2308) OX=359391 GN=BAB1_1867 PE=4 SV=1	BAB1_1867	43.563	65.4	106	17	17	9	13	13	0	10	11	8	12	11	0	10	9	15	16	15	2	15	14	13	15	14	6	14	14	15	16	15	2	15	14	13	15	14	6	14	14	919310000	580350000	601510000	0	780610000	824970000
Q2YLP4	Uncharacterized protein OS=Brucella abortus (strain 2308) OX=359391 GN=BAB1_1910 PE=4 SV=1	BAB1_1910	14.621	8.8	2	1	1	0	1	1	0	0	0	0	0	0	0	0	0	0	1	1	0	0	0	0	0	0	0	0	0	0	1	1	0	0	0	0	0	0	0	0	0	0	4251800	0	0	0	0
Q2YLP6	50S ribosomal protein L19 OS=Brucella abortus (strain 2308) OX=359391 GN=rplS PE=3 SV=1	rplS	16.077	55.2	211	10	10	26	18	20	9	12	10	31	26	24	13	11	11	9	8	8	9	8	7	10	8	8	10	7	7	9	8	8	9	8	7	10	8	8	10	7	7	8637000000	13912000000	13988000000	3371900000	4355600000	4939500000
Q2YLP7	3-isopropylmalate dehydratase large subunit OS=Brucella abortus (strain 2308) OX=359391 GN=leuC PE=3 SV=1	leuC	50.711	62.9	154	29	29	29	13	12	0	8	8	29	17	17	2	11	8	25	20	17	5	13	14	25	21	20	13	15	15	25	20	17	5	13	14	25	21	20	13	15	15	3096700000	2362500000	2261500000	36378000	354110000	456770000
Q2YLP8	GCN5-related N-acetyltransferase OS=Brucella abortus (strain 2308) OX=359391 GN=BAB1_1904 PE=4 SV=1	BAB1_1904	16.933	73.7	446	13	13	63	28	32	66	17	18	61	32	30	56	21	22	12	10	11	12	8	10	13	11	10	12	8	10	12	10	11	12	8	10	13	11	10	12	8	10	21552000000	10122000000	9944500000	25937000000	8875200000	6402900000
Q2YLP9	Succinate dehydrogenase, cytochrome b subunit OS=Brucella abortus (strain 2308) OX=359391 GN=sdhC PE=4 SV=1	sdhC	14.632	23.5	65	4	4	1	6	9	1	9	9	0	6	5	3	9	7	2	4	4	2	4	4	2	4	4	2	4	4	2	4	4	2	4	4	2	4	4	2	4	4	314430000	586600000	588120000	296910000	1175200000	1126900000
Q2YLQ0	Uncharacterized protein OS=Brucella abortus (strain 2308) OX=359391 GN=BAB1_1902 PE=4 SV=1	BAB1_1902	14.237	18.3	21	3	3	2	1	2	2	1	1	2	1	2	4	2	1	1	2	1	1	1	1	1	1	2	1	2	1	1	2	1	1	1	1	1	1	2	1	2	1	84860000	68262000	67654000	141440000	0	0
Q2YLQ1	Succinate dehydrogenase flavoprotein subunit OS=Brucella abortus (strain 2308) OX=359391 GN=BAB1_1901 PE=3 SV=1	BAB1_1901	66.963	67	578	35	35	62	56	48	66	24	21	68	38	44	104	24	23	32	25	27	29	21	18	31	23	24	35	16	18	32	25	27	29	21	18	31	23	24	35	16	18	4634300000	5062300000	4953500000	6849200000	3774000000	4319500000
Q2YLQ2	Succinate dehydrogenase iron-sulfur subunit OS=Brucella abortus (strain 2308) OX=359391 GN=BAB1_1900 PE=3 SV=1	BAB1_1900	29.824	78.4	337	21	21	36	22	21	37	21	21	34	25	25	47	22	26	16	14	14	16	15	14	17	14	14	18	13	13	16	14	14	16	15	14	17	14	14	18	13	13	2739500000	3218400000	3373100000	2825500000	5237500000	5662800000
Q2YLQ3	Glyoxalase/Bleomycin resistance protein/dioxygenase domain OS=Brucella abortus (strain 2308) OX=359391 GN=BAB1_1899 PE=1 SV=1	BAB1_1899	13.415	61.8	59	5	5	7	8	7	4	2	3	5	8	6	3	3	3	4	4	4	4	3	3	4	4	4	4	3	3	4	4	4	4	3	3	4	4	4	4	3	3	267140000	678090000	762280000	302210000	58109000	68451000
Q2YLQ4	NAD binding site:UbiH/COQ6 monooxygenase:Flavoprotein monooxygenase:Pyridine nucleotide-disulphide oxidoreductase, class I:FA OS=Brucella abortus (strain 2308) OX=359391 GN=BAB1_1898 PE=4 SV=1	BAB1_1898	44.99	74.6	416	26	26	40	32	29	39	26	26	40	27	26	59	35	37	24	20	20	24	19	19	24	20	20	26	19	20	24	20	20	24	19	19	24	20	20	26	19	20	3104300000	2022500000	2012700000	3867300000	2782300000	2959100000
Q2YLQ5	Acyl-CoA thioesterase OS=Brucella abortus (strain 2308) OX=359391 GN=BAB1_1897 PE=4 SV=1	BAB1_1897	34.037	52.7	112	13	13	10	15	16	9	2	2	9	14	11	16	3	5	11	11	11	9	4	2	11	11	11	11	5	7	11	11	11	9	4	2	11	11	11	11	5	7	818390000	666620000	762810000	695490000	167350000	0
Q2YLQ7	ATP/GTP-binding site motif A (P-loop):Cell divisionFtsK/SpoIIIE protein:AAA ATPase OS=Brucella abortus (strain 2308) OX=359391 GN=BAB1_1895 PE=3 SV=1	BAB1_1895	57.99	34.5	29	18	12	3	7	7	0	0	0	2	4	5	0	1	0	6	11	10	2	3	3	7	9	13	0	2	1	4	9	8	2	2	3	5	7	9	0	2	1	0	160520000	104620000	0	0	44041000
Q2YLQ8	Bacterial regulatory protein, GntR family:Aminotransferase, class I and II OS=Brucella abortus (strain 2308) OX=359391 GN=BAB1_1894 PE=4 SV=1	BAB1_1894	53.64	32.9	59	14	14	9	10	15	0	0	0	8	8	7	2	0	0	6	11	11	1	0	1	6	10	10	5	0	0	6	11	11	1	0	1	6	10	10	5	0	0	106140000	143790000	144240000	0	0	0
Q2YLR0	SAM (And some other nucleotide) binding motif OS=Brucella abortus (strain 2308) OX=359391 GN=BAB1_1892 PE=4 SV=1	BAB1_1892	23.786	27.1	14	5	5	2	1	1	0	0	0	5	3	2	0	0	0	4	3	4	1	1	1	5	4	4	2	0	1	4	3	4	1	1	1	5	4	4	2	0	1	77696000	0	80563000	0	0	0
Q2YLR1	Uncharacterized protein OS=Brucella abortus (strain 2308) OX=359391 GN=BAB1_1891 PE=4 SV=1	BAB1_1891	16.369	65.5	93	8	8	6	9	8	10	11	8	9	6	6	7	6	7	8	5	4	7	6	6	7	5	5	7	5	5	8	5	4	7	6	6	7	5	5	7	5	5	413290000	750570000	774810000	703160000	666830000	714070000
Q2YLR2	YCII-related domain OS=Brucella abortus (strain 2308) OX=359391 GN=BAB1_1890 PE=4 SV=1	BAB1_1890	10.359	94.8	124	8	8	14	10	10	21	9	7	10	7	7	12	8	9	6	8	8	7	8	7	7	8	8	6	7	6	6	8	8	7	8	7	7	8	8	6	7	6	4430000000	1210800000	1028400000	11942000000	1476800000	1499300000
Q2YLR3	Glycerol-3-phosphate dehydrogenase [NAD(P)+] OS=Brucella abortus (strain 2308) OX=359391 GN=gpsA PE=3 SV=1	gpsA	33.377	70.9	150	18	18	16	18	15	13	13	10	11	10	11	14	11	8	14	15	13	13	13	11	13	13	14	12	12	12	14	15	13	13	13	11	13	13	14	12	12	12	1282600000	845920000	901850000	1417700000	707170000	726020000
Q2YLR4	Diaminopimelate epimerase OS=Brucella abortus (strain 2308) OX=359391 GN=dapF PE=3 SV=1	dapF	32.31	78.9	166	16	16	11	11	20	7	14	14	12	11	16	11	19	20	10	11	12	7	12	11	10	12	12	8	13	13	10	11	12	7	12	11	10	12	12	8	13	13	412970000	646400000	686420000	271930000	862060000	977070000
Q2YLR6	Outer membrane lipoprotein omp19 OS=Brucella abortus (strain 2308) OX=359391 GN=omp19 PE=3 SV=1	omp19	17.604	48.6	16	5	5	2	0	1	2	1	1	0	1	1	3	2	2	5	5	5	5	5	5	4	5	5	5	5	5	5	5	5	5	5	5	4	5	5	5	5	5	0	0	0	0	0	0
Q2YLR7	ATP/GTP-binding site motif A (P-loop):AFG1-like ATPase OS=Brucella abortus (strain 2308) OX=359391 GN=BAB1_1929 PE=4 SV=1	BAB1_1929	43.817	48.3	65	18	18	9	7	6	3	3	3	9	11	9	4	1	0	12	7	8	6	3	2	9	11	9	6	2	2	12	7	8	6	3	2	9	11	9	6	2	2	125150000	101720000	100880000	58627000	0	43670000
Q2YLR9	Malate dehydrogenase OS=Brucella abortus (strain 2308) OX=359391 GN=mdh PE=1 SV=1	mdh	33.704	86.6	1246	25	25	115	69	71	91	112	104	115	109	97	131	116	116	20	21	21	20	21	20	20	21	23	20	20	21	20	21	21	20	21	20	20	21	23	20	20	21	94209000000	51826000000	51181000000	79042000000	79370000000	77685000000
Q2YLS0	Succinate--CoA ligase [ADP-forming] subunit beta OS=Brucella abortus (strain 2308) OX=359391 GN=sucC PE=3 SV=1	sucC	40.079	78.5	1072	36	36	89	94	83	64	94	86	90	86	99	101	114	72	29	24	23	26	23	26	30	24	24	28	24	26	29	24	23	26	23	26	30	24	24	28	24	26	34700000000	23315000000	24168000000	27956000000	39850000000	38737000000
Q2YLS1	Succinate--CoA ligase [ADP-forming] subunit alpha OS=Brucella abortus (strain 2308) OX=359391 GN=sucD PE=3 SV=1	sucD	31.252	73	858	32	32	87	105	96	72	49	48	76	64	77	100	41	43	25	27	29	24	19	21	25	24	24	24	18	19	25	27	29	24	19	21	25	24	24	24	18	19	28694000000	56109000000	50922000000	26614000000	12089000000	11411000000
Q2YLS2	2-oxoglutarate dehydrogenase E1 component OS=Brucella abortus (strain 2308) OX=359391 GN=sucA PE=3 SV=1	sucA	112.71	68.2	1008	63	63	107	73	81	103	54	53	116	82	69	168	57	45	58	46	46	59	41	44	58	48	47	60	42	38	58	46	46	59	41	44	58	48	47	60	42	38	20776000000	20070000000	17596000000	17519000000	8943800000	8677600000
Q2YLS3	Dihydrolipoyllysine-residue succinyltransferase component of 2-oxoglutarate dehydrogenase complex OS=Brucella abortus (strain 2308) OX=359391 GN=sucB PE=3 SV=1	sucB	42.853	76	919	36	36	105	57	63	68	64	74	108	68	60	119	70	63	32	25	24	28	22	23	32	24	26	31	25	25	32	25	24	28	22	23	32	24	26	31	25	25	25220000000	14629000000	15054000000	21596000000	46358000000	46663000000
Q2YLS6	Uncharacterized protein OS=Brucella abortus (strain 2308) OX=359391 GN=BAB1_1919 PE=4 SV=1	BAB1_1919	19.905	46.7	55	10	10	1	7	8	2	7	6	1	5	5	2	5	6	7	9	9	6	9	9	7	9	9	7	9	9	7	9	9	6	9	9	7	9	9	7	9	9	27978000	390800000	425180000	58103000	945010000	961430000
Q2YLS7	Dihydrolipoyl dehydrogenase OS=Brucella abortus (strain 2308) OX=359391 GN=lpdA-2 PE=3 SV=1	lpdA-2	49.063	60.8	601	28	27	77	47	43	58	38	36	63	41	40	86	36	36	24	22	23	26	21	21	26	22	23	26	21	22	24	22	23	25	21	21	25	22	23	25	21	22	14196000000	10991000000	10930000000	15678000000	8387600000	8269200000
Q2YLS8	Uncharacterized protein OS=Brucella abortus (strain 2308) OX=359391 GN=BAB1_1917 PE=4 SV=1	BAB1_1917	36.709	60.1	112	15	15	9	4	4	9	13	13	6	8	7	5	16	18	9	7	7	9	11	10	8	10	8	7	11	12	9	7	7	9	11	10	8	10	8	7	11	12	332810000	180640000	150090000	356330000	942630000	1024900000
Q2YLS9	Tyrosine recombinase XerC OS=Brucella abortus (strain 2308) OX=359391 GN=xerC PE=3 SV=1	xerC	34.05	48.6	23	11	11	3	4	4	0	0	0	3	4	4	0	1	0	5	6	6	0	1	1	5	6	6	0	1	1	5	6	6	0	1	1	5	6	6	0	1	1	49996000	36058000	19654000	0	0	0
Q2YLT0	Ribosome maturation factor RimM OS=Brucella abortus (strain 2308) OX=359391 GN=rimM PE=3 SV=1	rimM	20.554	59.8	79	10	10	8	12	7	10	5	2	10	4	4	9	4	4	7	7	8	7	4	5	6	6	6	7	3	5	7	7	8	7	4	5	6	6	6	7	3	5	578850000	946800000	999480000	678610000	360690000	345850000
Q2YLT1	tRNA (guanine-N(1)-)-methyltransferase OS=Brucella abortus (strain 2308) OX=359391 GN=trmD PE=3 SV=1	trmD	26.827	59.4	103	14	14	3	13	11	2	10	11	4	12	8	2	13	14	9	12	11	3	11	11	7	12	11	6	10	10	9	12	11	3	11	11	7	12	11	6	10	10	90550000	263650000	199590000	0	678530000	687540000
Q2YLT2	Bacterial regulatory protein LysR, HTH motif:Bacterial regulatory protein, ArsR family OS=Brucella abortus (strain 2308) OX=359391 GN=BAB1_1913 PE=4 SV=1	BAB1_1913	24.382	19	8	4	4	3	0	0	0	0	1	1	1	1	0	1	0	2	1	1	0	1	1	1	1	2	0	1	1	2	1	1	0	1	1	1	1	2	0	1	1	24234000	0	0	0	0	0
Q2YLT4	Antibiotic biosynthesis monooxygenase OS=Brucella abortus (strain 2308) OX=359391 GN=BAB1_1911 PE=4 SV=1	BAB1_1911	13.604	28.3	14	4	4	2	1	2	1	1	1	3	2	1	0	0	0	2	2	2	2	1	1	3	1	1	1	1	0	2	2	2	2	1	1	3	1	1	1	1	0	29861000	0	0	0	0	0
Q2YLT5	Bacterial regulatory protein LysR, HTH motif:LysR substrate binding domain OS=Brucella abortus (strain 2308) OX=359391 GN=BAB1_1953 PE=3 SV=1	BAB1_1953	35.96	33.6	16	7	7	2	2	2	2	1	0	1	1	2	3	0	0	3	3	3	4	3	1	1	3	3	3	1	1	3	3	3	4	3	1	1	3	3	3	1	1	57958000	68887000	78925000	198180000	41576000	0
Q2YLT8	Uncharacterized protein OS=Brucella abortus (strain 2308) OX=359391 GN=BAB1_1948 PE=4 SV=1	BAB1_1948	48.745	34.3	60	15	15	9	8	8	2	2	0	8	6	8	1	6	2	11	9	8	5	4	2	13	7	7	7	7	6	11	9	8	5	4	2	13	7	7	7	7	6	148020000	168400000	147230000	151900000	91072000	95950000
Q2YLU0	Protein translocase subunit SecA OS=Brucella abortus (strain 2308) OX=359391 GN=secA PE=3 SV=1	secA	102.87	66.1	756	62	62	56	53	49	32	81	77	59	64	61	49	84	91	53	50	51	47	53	53	55	52	52	49	51	52	53	50	51	47	53	53	55	52	52	49	51	52	6980500000	6230900000	5975400000	4113300000	19056000000	19207000000
Q2YLU2	Peptidylprolyl isomerase OS=Brucella abortus (strain 2308) OX=359391 GN=BAB1_1944 PE=4 SV=1	BAB1_1944	36.065	72.2	507	29	29	53	37	32	34	53	45	54	27	25	48	51	48	21	21	21	20	23	20	21	20	20	22	20	19	21	21	21	20	23	20	21	20	20	22	20	19	8841600000	3780400000	3802000000	7889100000	11489000000	11357000000
Q2YLU4	Arginine biosynthesis bifunctional protein ArgJ OS=Brucella abortus (strain 2308) OX=359391 GN=argJ PE=3 SV=1	argJ	43.244	83.3	480	32	32	60	35	32	56	29	25	63	34	40	66	19	21	30	22	25	29	23	23	28	25	25	30	24	24	30	22	25	29	23	23	28	25	25	30	24	24	6061300000	3324000000	3461000000	8501700000	3513400000	3392700000
Q2YLU6	NUDIX hydrolase OS=Brucella abortus (strain 2308) OX=359391 GN=BAB1_1940 PE=3 SV=1	BAB1_1940	15.638	55.1	43	7	7	4	8	3	5	3	2	4	4	4	6	0	0	6	5	4	7	2	2	5	4	4	6	2	0	6	5	4	7	2	2	5	4	4	6	2	0	179350000	143700000	137070000	143490000	0	0
Q2YLU8	Hydroxyacylglutathione hydrolase OS=Brucella abortus (strain 2308) OX=359391 GN=gloB PE=3 SV=1	gloB	28.715	58.8	105	10	10	9	7	13	12	5	6	12	7	8	19	2	5	8	8	10	8	5	6	9	10	9	9	6	7	8	8	10	8	5	6	9	10	9	9	6	7	1315300000	536940000	611300000	2184200000	218390000	231650000
Q2YLU9	Probable intracellular septation protein A OS=Brucella abortus (strain 2308) OX=359391 GN=BAB1_1935 PE=3 SV=1	BAB1_1935	24.794	9.5	18	3	3	0	4	2	0	4	2	0	0	1	0	4	1	1	3	3	0	3	3	0	2	2	0	3	3	1	3	3	0	3	3	0	2	2	0	3	3	0	28474000	27267000	0	76780000	83634000
Q2YLV0	Signal recognition particle receptor FtsY OS=Brucella abortus (strain 2308) OX=359391 GN=ftsY PE=3 SV=1	ftsY	49.088	44.7	186	14	14	16	17	15	10	22	22	14	11	15	10	16	18	9	12	12	10	12	11	12	12	12	11	12	12	9	12	12	10	12	11	12	12	12	11	12	12	1004400000	651000000	613070000	634740000	1875300000	1958900000
Q2YLV1	Uncharacterized protein OS=Brucella abortus (strain 2308) OX=359391 GN=BAB1_1933 PE=4 SV=1	BAB1_1933	47.349	20.8	21	7	7	4	0	0	0	1	0	2	6	6	0	1	1	6	3	3	2	1	0	5	5	5	2	2	1	6	3	3	2	1	0	5	5	5	2	2	1	113100000	37776000	43610000	0	0	0
Q2YLV2	ATP/GTP-binding site motif A (P-loop):Pyridoxal-5'-phosphate-dependent enzyme, beta family:Glucose/ribitol dehydrogenase:Cyst OS=Brucella abortus (strain 2308) OX=359391 GN=BAB1_1968 PE=4 SV=1	BAB1_1968	34.163	70.5	170	17	17	25	10	10	13	8	10	32	14	9	13	13	13	15	12	10	14	10	10	16	10	11	14	11	11	15	12	10	14	10	10	16	10	11	14	11	11	2414000000	1167300000	1321500000	1559200000	1817600000	1939800000
Q2YLV3	Universal stress protein OS=Brucella abortus (strain 2308) OX=359391 GN=BAB1_1967 PE=3 SV=1	BAB1_1967	15.467	49	199	7	7	24	9	11	27	12	11	25	10	12	30	16	12	7	6	6	7	6	6	7	6	6	7	6	6	7	6	6	7	6	6	7	6	6	7	6	6	10848000000	2588500000	2427300000	21215000000	4059700000	4104200000
Q2YLV4	Cys/Met metabolism pyridoxal-phosphate-dependent enzymes OS=Brucella abortus (strain 2308) OX=359391 GN=BAB1_1966 PE=3 SV=1	BAB1_1966	45.717	41	59	14	14	10	2	3	12	0	1	10	4	2	14	1	0	13	4	4	11	1	2	11	6	4	13	2	0	13	4	4	11	1	2	11	6	4	13	2	0	187450000	29848000	33848000	350540000	0	24975000
Q2YLV6	Tetracycline resistance protein:NADH-ubiquinone oxidoreductase, chain 4:General substrate transporter:Major facilitator super OS=Brucella abortus (strain 2308) OX=359391 GN=BAB1_1964 PE=4 SV=1	BAB1_1964	46.554	21.4	95	9	9	8	13	12	4	10	12	11	5	6	5	4	5	5	9	8	5	6	7	5	5	6	4	7	7	5	9	8	5	6	7	5	5	6	4	7	7	385760000	1360100000	1443900000	302150000	425090000	429490000
Q2YLV7	Asparaginase/glutaminase OS=Brucella abortus (strain 2308) OX=359391 GN=BAB1_1963 PE=4 SV=1	BAB1_1963	37.492	3.8	0	1	1	0	0	0	0	0	0	0	0	0	0	0	0	0	0	1	0	0	0	0	0	0	0	0	0	0	0	1	0	0	0	0	0	0	0	0	0	0	0	0	0	0	0
Q2YLV8	Bacterial regulatory proteins, AsnC family:Bacterial regulatory protein, GntR family OS=Brucella abortus (strain 2308) OX=359391 GN=BAB1_1962 PE=4 SV=1	BAB1_1962	26.403	59.9	126	14	14	8	13	13	5	9	10	10	16	13	8	12	9	11	12	12	7	9	10	11	13	12	11	10	9	11	12	12	7	9	10	11	13	12	11	10	9	539820000	517550000	524910000	443630000	431550000	471350000
Q2YLW5	Solute-binding protein/glutamate receptor:Bacterial extracellular solute-binding protein, family 3 OS=Brucella abortus (strain 2308) OX=359391 GN=BAB1_1954 PE=4 SV=1	BAB1_1954	30.509	45.6	105	11	11	6	7	10	6	14	11	4	7	6	6	15	13	8	8	8	8	9	9	6	7	6	7	10	9	8	8	8	8	9	9	6	7	6	7	10	9	133280000	343590000	300540000	310930000	1172700000	1208800000
Q2YLW6	Thiamine import ATP-binding protein ThiQ OS=Brucella abortus (strain 2308) OX=359391 GN=thiQ PE=3 SV=1	thiQ	26.187	15.4	32	4	4	4	2	1	6	3	2	2	3	2	2	2	3	2	3	2	3	3	2	3	2	3	3	3	4	2	3	2	3	3	2	3	2	3	3	3	4	264100000	470270000	272640000	315340000	292070000	258090000
Q2YLW8	Thiamine-binding periplasmic protein OS=Brucella abortus (strain 2308) OX=359391 GN=thiB PE=3 SV=1	thiB	36.752	79.9	221	24	24	23	18	15	34	14	14	18	9	6	43	14	13	17	16	15	19	14	14	17	13	11	21	13	13	17	16	15	19	14	14	17	13	11	21	13	13	1666000000	1291200000	1325900000	3696900000	1229600000	1041000000
Q2YLW9	Thiamin pyrophosphokinase, catalytic domain OS=Brucella abortus (strain 2308) OX=359391 GN=BAB1_1769 PE=4 SV=1	BAB1_1769	23.274	19.7	22	3	3	1	7	5	0	0	0	1	2	3	3	0	0	2	3	2	1	2	1	2	2	2	2	2	2	2	3	2	1	2	1	2	2	2	2	2	2	41081000	105900000	111830000	36403000	16439000	0
Q2YLX1	H+-transporting two-sector ATPase, A subunit:ATP/GTP-binding site motif A (P-loop):ABC transporter:AAA ATPase OS=Brucella abortus (strain 2308) OX=359391 GN=BAB1_1766 PE=4 SV=1	BAB1_1766	67.523	57.9	269	35	35	30	19	22	14	16	15	34	32	26	16	23	22	26	22	22	17	22	22	24	28	26	22	23	24	26	22	22	17	22	22	24	28	26	22	23	24	828260000	1049400000	957140000	406250000	1020300000	1060400000
Q2YLX2	UPF0335 protein BAB1_1765 OS=Brucella abortus (strain 2308) OX=359391 GN=BAB1_1765 PE=3 SV=1	BAB1_1765	9.9332	46.5	88	7	7	12	4	3	13	5	5	13	4	3	13	7	6	7	4	4	5	4	4	7	3	3	7	5	5	7	4	4	5	4	4	7	3	3	7	5	5	16083000000	5468000000	4935900000	9590000000	4225400000	3966500000
Q2YLX4	Ribosome-binding ATPase YchF OS=Brucella abortus (strain 2308) OX=359391 GN=ychF PE=3 SV=1	ychF	39.92	65.1	230	21	21	17	17	15	15	20	17	16	16	17	22	31	27	18	16	16	16	17	16	18	16	16	19	18	18	18	16	16	16	17	16	18	16	16	19	18	18	1668100000	951030000	960420000	1664300000	3069000000	3177700000
Q2YLX5	Peptidyl-tRNA hydrolase OS=Brucella abortus (strain 2308) OX=359391 GN=pth PE=3 SV=1	pth	27.567	66.4	135	15	15	16	12	8	11	7	10	16	12	12	10	9	12	12	11	8	10	10	10	12	11	13	11	10	10	12	11	8	10	10	10	12	11	13	11	10	10	317230000	267660000	307830000	272710000	442940000	574390000
Q2YLX6	50S ribosomal protein L25 OS=Brucella abortus (strain 2308) OX=359391 GN=rplY PE=3 SV=1	rplY	22.382	69.1	412	24	24	57	39	36	31	19	18	65	31	38	42	21	15	20	19	20	19	15	14	20	19	19	19	15	15	20	19	20	19	15	14	20	19	19	19	15	15	20798000000	14852000000	14482000000	8266900000	4411500000	4694100000
Q2YLX7	Proline-rich region:ATP/GTP-binding site motif A (P-loop) OS=Brucella abortus (strain 2308) OX=359391 GN=BAB1_1550 PE=4 SV=1	BAB1_1550	55.598	29.6	32	13	13	0	6	8	0	0	0	1	7	10	0	0	0	0	10	10	0	0	0	2	9	12	1	0	0	0	10	10	0	0	0	2	9	12	1	0	0	0	88731000	104620000	0	0	0
Q2YLX8	Ribose-phosphate pyrophosphokinase OS=Brucella abortus (strain 2308) OX=359391 GN=prs PE=3 SV=1	prs	33.331	55.5	106	17	17	19	8	4	18	5	3	13	5	4	21	3	3	17	11	10	17	10	10	16	11	11	17	10	10	17	11	10	17	10	10	16	11	11	17	10	10	1109200000	794720000	997280000	1517800000	392340000	275540000
Q2YLX9	Lipoprotein, putative OS=Brucella abortus (strain 2308) OX=359391 GN=BAB1_1548 PE=4 SV=1	BAB1_1548	19.337	57.1	69	7	7	5	8	7	6	4	4	7	7	6	3	6	6	6	6	5	5	5	5	6	5	5	5	5	4	6	6	5	5	5	5	6	5	5	5	5	4	208010000	391840000	406720000	233390000	260170000	253310000
Q2YLY0	Metallopeptidase family M24 OS=Brucella abortus (strain 2308) OX=359391 GN=BAB1_1547 PE=4 SV=1	BAB1_1547	42.728	55.4	192	20	20	15	26	28	16	6	6	15	20	26	27	3	4	14	18	18	17	8	8	18	15	15	15	7	5	14	18	18	17	8	8	18	15	15	15	7	5	941380000	1293500000	1283800000	972420000	232200000	357640000
Q2YLY1	Polyphenol oxidase OS=Brucella abortus (strain 2308) OX=359391 GN=BAB1_1546 PE=3 SV=1	BAB1_1546	31.027	67.1	158	16	16	15	12	9	18	11	11	15	12	10	22	13	10	11	11	11	12	9	10	11	10	11	12	9	9	11	11	11	12	9	10	11	10	11	12	9	9	4425600000	3849500000	4860900000	5936100000	5332100000	4905300000
Q2YLY2	Uncharacterized protein OS=Brucella abortus (strain 2308) OX=359391 GN=BAB1_1545 PE=4 SV=1	BAB1_1545	39.86	34.5	82	10	10	4	9	7	2	8	11	2	8	8	3	13	7	6	8	8	5	8	7	4	8	7	3	8	8	6	8	8	5	8	7	4	8	7	3	8	8	211310000	219220000	128440000	80838000	442470000	457490000
Q2YLY3	Prolipoprotein diacylglyceryl transferase OS=Brucella abortus (strain 2308) OX=359391 GN=lgt PE=3 SV=1	lgt	31	13.2	16	3	3	0	2	2	1	2	2	0	2	2	2	1	0	2	2	2	2	2	2	2	2	2	2	1	0	2	2	2	2	2	2	2	2	2	2	1	0	0	90060000	78333000	0	0	76713000
Q2YLY4	Uncharacterized protein OS=Brucella abortus (strain 2308) OX=359391 GN=BAB1_1543 PE=4 SV=1	BAB1_1543	11.36	67.9	85	11	11	12	4	5	11	7	4	11	5	4	13	4	5	11	8	8	11	9	8	11	8	8	11	7	8	11	8	8	11	9	8	11	8	8	11	7	8	7439200000	897840000	1007400000	13642000000	1037300000	1301700000
Q2YLY5	UDP-N-acetylglucosamine--N-acetylmuramyl-(pentapeptide) pyrophosphoryl-undecaprenol N-acetylglucosamine transferase OS=Brucella abortus (strain 2308) OX=359391 GN=murG PE=3 SV=1	murG	40.198	66.8	255	20	20	29	23	24	32	15	11	25	22	18	38	9	9	18	14	15	17	12	10	16	14	13	18	9	10	18	14	15	17	12	10	16	14	13	18	9	10	1577900000	745990000	757740000	1892100000	471240000	458300000
Q2YLY6	UDP-N-acetylmuramate--L-alanine ligase OS=Brucella abortus (strain 2308) OX=359391 GN=murC PE=3 SV=1	murC	50.793	53.9	237	23	23	20	17	16	28	16	17	19	18	19	28	19	20	21	17	17	20	16	16	19	17	17	20	16	16	21	17	17	20	16	16	19	17	17	20	16	16	1548000000	1598300000	1594800000	2098200000	2249100000	2259700000
Q2YLY7	UDP-N-acetylenolpyruvoylglucosamine reductase OS=Brucella abortus (strain 2308) OX=359391 GN=murB PE=3 SV=1	murB	34.88	71.7	92	17	17	9	11	7	8	6	5	7	8	7	10	7	7	13	9	9	9	8	8	11	7	7	12	7	7	13	9	9	9	8	8	11	7	7	12	7	7	502720000	568650000	506710000	715220000	434130000	429290000
Q2YLY8	D-alanine--D-alanine ligase OS=Brucella abortus (strain 2308) OX=359391 GN=ddl PE=3 SV=1	ddl	33.444	50	195	13	13	25	24	24	12	8	6	20	16	21	24	7	8	12	12	12	9	8	7	12	11	11	12	5	7	12	12	12	9	8	7	12	11	11	12	5	7	1522400000	825280000	657250000	491330000	341150000	390530000
Q2YLY9	Cell division protein FtsQ OS=Brucella abortus (strain 2308) OX=359391 GN=ftsQ PE=3 SV=1	ftsQ	31.748	34.7	19	8	8	1	4	3	0	0	0	6	3	2	0	0	0	4	4	5	1	0	0	4	4	2	1	0	0	4	4	5	1	0	0	4	4	2	1	0	0	0	53957000	100980000	0	0	0
Q2YLZ0	Cell division protein FtsA OS=Brucella abortus (strain 2308) OX=359391 GN=ftsA PE=3 SV=1	ftsA	46.306	45.5	56	17	17	12	9	7	1	0	0	11	7	7	2	0	0	11	9	8	1	2	1	10	8	7	1	0	1	11	9	8	1	2	1	10	8	7	1	0	1	262640000	128370000	287660000	43228000	15814000	27711000
Q2YLZ1	Cell division protein FtsZ OS=Brucella abortus (strain 2308) OX=359391 GN=ftsZ PE=3 SV=1	ftsZ	60.637	86.6	597	42	42	79	69	59	4	42	52	72	67	74	2	35	42	35	31	30	17	28	30	35	32	32	16	30	28	35	31	30	17	28	30	35	32	32	16	30	28	7715700000	6295800000	6406300000	340230000	3587200000	3935800000
Q2YLZ2	UDP-3-O-acyl-N-acetylglucosamine deacetylase OS=Brucella abortus (strain 2308) OX=359391 GN=lpxC PE=3 SV=1	lpxC	30.853	44.1	143	11	11	12	10	10	8	12	9	20	11	12	13	14	12	11	8	8	9	8	7	10	9	8	9	8	8	11	8	8	9	8	7	10	9	8	9	8	8	540180000	589710000	557850000	444590000	927270000	879650000
Q2YLZ3	Uncharacterized protein OS=Brucella abortus (strain 2308) OX=359391 GN=BAB1_1442 PE=4 SV=1	BAB1_1442	9.9793	8	0	1	1	0	0	0	0	0	0	0	0	0	0	0	0	1	0	0	1	0	0	1	0	0	1	0	0	1	0	0	1	0	0	1	0	0	1	0	0	0	0	0	0	0	0
Q2YLZ4	Outer membrane protein assembly factor BamD OS=Brucella abortus (strain 2308) OX=359391 GN=bamD PE=3 SV=1	bamD	32.082	67.9	253	28	28	25	19	19	24	20	19	17	24	21	21	23	21	26	19	19	22	18	18	26	20	19	27	17	18	26	19	19	22	18	18	26	20	19	27	17	18	4207100000	5316200000	5132000000	5367300000	3532400000	3428000000
Q2YLZ5	DNA repair protein RecN OS=Brucella abortus (strain 2308) OX=359391 GN=recN PE=3 SV=1	recN	60.573	61.5	266	32	32	24	31	27	1	24	19	18	37	37	3	23	22	21	26	26	8	25	22	20	28	29	13	24	23	21	26	26	8	25	22	20	28	29	13	24	23	1252800000	1288000000	1275600000	71857000	867710000	951360000
Q2YLZ6	DNA ligase OS=Brucella abortus (strain 2308) OX=359391 GN=ligA PE=3 SV=1	ligA	78.68	68.4	339	50	50	32	32	40	24	17	26	40	26	28	36	20	18	35	31	33	30	23	26	34	30	28	35	22	21	35	31	33	30	23	26	34	30	28	35	22	21	1432100000	1236500000	1206400000	959820000	843750000	716020000
Q2YLZ7	Uncharacterized protein OS=Brucella abortus (strain 2308) OX=359391 GN=BAB1_1438 PE=4 SV=1	BAB1_1438	27.237	62	159	17	17	7	15	15	5	15	16	7	17	18	5	20	19	10	11	10	7	11	10	8	13	12	9	13	11	10	11	10	7	11	10	8	13	12	9	13	11	239730000	234470000	321730000	201760000	944230000	897720000
Q2YLZ8	30S ribosomal protein S12 OS=Brucella abortus (strain 2308) OX=359391 GN=rpsL PE=3 SV=1	rpsL	13.871	61	78	12	12	12	8	7	5	6	4	11	4	5	8	3	5	8	11	12	6	7	6	9	11	11	7	7	8	8	11	12	6	7	6	9	11	11	7	7	8	1520300000	3959100000	5143300000	731730000	1156000000	1168000000
Q2YLZ9	30S ribosomal protein S7 OS=Brucella abortus (strain 2308) OX=359391 GN=rpsG PE=3 SV=1	rpsG	17.625	80.1	242	19	19	41	18	20	20	8	9	28	20	21	24	15	18	16	15	16	15	10	11	17	15	15	15	14	14	16	15	16	15	10	11	17	15	15	15	14	14	18498000000	4982900000	6677400000	6691000000	3353300000	3255600000
Q2YM00	Elongation factor G OS=Brucella abortus (strain 2308) OX=359391 GN=fusA PE=3 SV=1	fusA	76.234	72.2	869	49	49	127	62	64	78	38	41	131	74	68	120	37	29	44	36	36	41	31	29	43	40	38	44	28	28	44	36	36	41	31	29	43	40	38	44	28	28	27676000000	28780000000	28978000000	20946000000	13001000000	13442000000
Q2YM02	30S ribosomal protein S10 OS=Brucella abortus (strain 2308) OX=359391 GN=rpsJ PE=3 SV=1	rpsJ	11.627	88.2	174	16	16	27	16	14	29	5	3	28	14	13	11	7	7	10	10	10	10	5	6	11	10	11	8	6	8	10	10	10	10	5	6	11	10	11	8	6	8	8554000000	13010000000	12050000000	11495000000	1779300000	1961700000
Q2YM03	50S ribosomal protein L3 OS=Brucella abortus (strain 2308) OX=359391 GN=rplC PE=3 SV=1	rplC	25.063	55.3	96	16	16	14	10	6	4	6	5	18	6	9	7	6	5	13	15	14	13	12	12	13	14	13	13	12	12	13	15	14	13	12	12	13	14	13	13	12	12	3878400000	3593100000	3798600000	1386200000	1075200000	1174500000
Q2YM04	50S ribosomal protein L4 OS=Brucella abortus (strain 2308) OX=359391 GN=rplD PE=3 SV=1	rplD	22.561	51.5	203	13	13	20	19	13	12	16	14	19	24	18	14	20	14	9	11	11	9	10	10	8	11	13	9	11	11	9	11	11	9	10	10	8	11	13	9	11	11	14942000000	13574000000	13815000000	9957300000	11828000000	12489000000
Q2YM05	50S ribosomal protein L23 OS=Brucella abortus (strain 2308) OX=359391 GN=rplW PE=3 SV=1	rplW	10.517	80.4	195	9	9	27	13	18	26	6	7	25	18	20	18	8	9	7	8	8	7	6	7	7	8	8	7	7	7	7	8	8	7	6	7	7	8	8	7	7	7	12300000000	8792400000	11095000000	8018800000	1521900000	1433900000
Q2YM06	50S ribosomal protein L2 OS=Brucella abortus (strain 2308) OX=359391 GN=rplB PE=3 SV=1	rplB	30.167	74.4	389	22	22	55	34	37	27	19	24	47	33	34	43	18	18	15	20	19	14	15	14	13	18	19	15	12	12	15	20	19	14	15	14	13	18	19	15	12	12	10380000000	11934000000	13095000000	1900500000	3072500000	2879200000
Q2YM07	30S ribosomal protein S19 OS=Brucella abortus (strain 2308) OX=359391 GN=rpsS PE=3 SV=1	rpsS	10.444	77.2	213	8	8	23	20	17	40	7	4	20	17	15	21	14	15	8	6	6	8	5	5	8	6	6	8	5	5	8	6	6	8	5	5	8	6	6	8	5	5	12038000000	8299000000	9650300000	20404000000	1442900000	1343300000
Q2YM08	Elongation factor Tu OS=Brucella abortus (strain 2308) OX=359391 GN=tuf1 PE=3 SV=1	tuf1	42.604	76.2	1137	40	40	145	139	123	108	41	39	136	101	87	148	35	35	29	39	39	26	26	26	29	34	33	29	24	23	29	39	39	26	26	26	29	34	33	29	24	23	59153000000	149540000000	169690000000	59553000000	21281000000	19262000000
Q2YM09	Protein translocase subunit SecE OS=Brucella abortus (strain 2308) OX=359391 GN=secE PE=3 SV=1	secE	9.0065	13.9	23	1	1	3	1	1	2	0	1	4	1	2	2	3	3	1	1	1	1	1	1	1	1	1	1	1	1	1	1	1	1	1	1	1	1	1	1	1	1	274460000	0	0	0	0	0
Q2YM10	Transcription termination/antitermination protein NusG OS=Brucella abortus (strain 2308) OX=359391 GN=nusG PE=3 SV=1	nusG	19.668	87.4	328	20	20	40	26	27	25	21	25	42	24	24	28	21	25	17	14	15	16	14	13	16	15	14	16	13	14	17	14	15	16	14	13	16	15	14	16	13	14	6901000000	9168500000	8500600000	6156000000	8430200000	8867800000
Q2YM11	50S ribosomal protein L11 OS=Brucella abortus (strain 2308) OX=359391 GN=rplK PE=3 SV=1	rplK	15.017	76.1	311	11	11	33	25	25	20	26	20	29	35	32	23	21	22	10	11	11	9	8	8	9	11	11	10	9	9	10	11	11	9	8	8	9	11	11	10	9	9	16647000000	15427000000	15371000000	4396200000	6697100000	6358300000
Q2YM12	50S ribosomal protein L1 OS=Brucella abortus (strain 2308) OX=359391 GN=rplA PE=3 SV=1	rplA	24.61	68.2	666	19	19	71	64	75	27	35	36	87	79	78	40	39	35	18	16	16	17	14	14	18	17	16	18	15	15	18	16	16	17	14	14	18	17	16	18	15	15	21475000000	16227000000	15593000000	7356500000	7955200000	8507000000
Q2YM13	50S ribosomal protein L10 OS=Brucella abortus (strain 2308) OX=359391 GN=rplJ PE=3 SV=1	rplJ	17.944	84.3	283	13	13	29	31	29	19	14	15	32	31	30	23	13	17	11	10	10	10	8	8	11	10	10	11	10	9	11	10	10	10	8	8	11	10	10	11	10	9	14519000000	8709100000	12233000000	3689300000	5943600000	8027500000
Q2YM14	50S ribosomal protein L7/L12 OS=Brucella abortus (strain 2308) OX=359391 GN=rplL PE=3 SV=1	rplL	12.546	92.7	1562	14	14	73	197	144	75	181	144	80	166	152	46	159	145	10	11	12	9	11	11	9	10	11	7	11	11	10	11	12	9	11	11	9	10	11	7	11	11	18260000000	22996000000	23507000000	32844000000	28441000000	24063000000
Q2YM15	DNA-directed RNA polymerase subunit beta OS=Brucella abortus (strain 2308) OX=359391 GN=rpoB PE=3 SV=1	rpoB	153.67	71	1379	101	101	164	133	126	57	81	79	144	162	162	118	77	76	89	84	85	72	74	72	89	84	84	82	70	68	89	84	85	72	74	72	89	84	84	82	70	68	25208000000	23949000000	21607000000	7062600000	14447000000	14213000000
Q2YM16	DNA-directed RNA polymerase subunit beta' OS=Brucella abortus (strain 2308) OX=359391 GN=rpoC PE=3 SV=1	rpoC	155.64	73.4	1568	107	107	192	167	171	74	85	73	201	166	167	137	67	68	92	89	87	76	74	75	92	90	89	87	65	65	92	89	87	76	74	75	92	90	89	87	65	65	29622000000	27308000000	27167000000	7507600000	8775600000	9385500000
Q2YM20	Neutral zinc metallopeptidases, zinc-binding region:Putative neutral zinc metallopeptidase OS=Brucella abortus (strain 2308) OX=359391 GN=BAB1_1504 PE=4 SV=1	BAB1_1504	33.189	70.8	164	16	16	13	7	8	17	16	16	10	11	8	30	15	13	14	9	10	14	11	12	14	9	9	15	11	11	14	9	10	14	11	12	14	9	9	15	11	11	420390000	550700000	546710000	678450000	1438500000	1510500000
Q2YM22	Carbamoyl-phosphate synthase small chain OS=Brucella abortus (strain 2308) OX=359391 GN=carA PE=3 SV=1	carA	43.536	69.8	228	19	19	20	20	16	20	13	13	21	22	20	30	18	15	15	15	14	19	15	14	16	14	16	18	15	14	15	15	14	19	15	14	16	14	16	18	15	14	1522800000	1390100000	1506900000	1361800000	1936000000	2131700000
Q2YM23	GatB/Yqey OS=Brucella abortus (strain 2308) OX=359391 GN=BAB1_1501 PE=4 SV=1	BAB1_1501	16.847	58.7	152	10	10	8	15	13	12	14	16	9	11	12	10	18	14	7	10	9	6	10	10	5	10	10	6	10	10	7	10	9	6	10	10	5	10	10	6	10	10	1554500000	1494800000	1379500000	2550600000	2938900000	2553400000
Q2YM24	Na+/Pi-cotransporter OS=Brucella abortus (strain 2308) OX=359391 GN=BAB1_1500 PE=4 SV=1	BAB1_1500	61.312	27.6	138	17	17	15	11	13	13	9	10	10	8	11	24	7	7	10	12	12	10	11	11	9	11	13	13	9	9	10	12	12	10	11	11	9	11	13	13	9	9	725040000	885430000	836210000	763580000	605010000	865850000
Q2YM25	DNA primase OS=Brucella abortus (strain 2308) OX=359391 GN=dnaG PE=3 SV=1	dnaG	71.886	64	254	38	38	17	22	23	7	27	20	23	27	29	10	28	21	22	27	26	19	28	27	24	29	29	24	28	25	22	27	26	19	28	27	24	29	29	24	28	25	1061400000	1363300000	1398900000	746860000	2399400000	2494400000
Q2YM26	RNA polymerase sigma factor RpoD OS=Brucella abortus (strain 2308) OX=359391 GN=rpoD PE=3 SV=1	rpoD	76.531	61.6	533	46	46	40	36	34	26	58	55	39	50	57	34	55	49	37	33	33	34	31	32	35	34	34	35	31	32	37	33	33	34	31	32	35	34	34	35	31	32	4412400000	6085200000	5530100000	3224000000	14924000000	16801000000
Q2YM27	Uncharacterized protein OS=Brucella abortus (strain 2308) OX=359391 GN=BAB1_1497 PE=4 SV=1	BAB1_1497	10.522	79.2	92	8	8	12	13	9	9	5	6	13	8	6	6	4	1	6	6	6	5	5	5	6	6	4	6	4	3	6	6	6	5	5	5	6	6	4	6	4	3	1333700000	777310000	796940000	2016800000	1092000000	789420000
Q2YM28	UPF0260 protein BAB1_1496 OS=Brucella abortus (strain 2308) OX=359391 GN=BAB1_1496 PE=3 SV=1	BAB1_1496	17.516	56.6	62	5	5	4	9	12	0	10	8	3	4	3	0	5	4	3	5	5	0	4	4	2	4	5	0	3	3	3	5	5	0	4	4	2	4	5	0	3	3	189870000	354430000	288250000	0	348430000	322930000
Q2YM29	ATP/GTP-binding site motif A (P-loop):ABC transporter:AAA ATPase OS=Brucella abortus (strain 2308) OX=359391 GN=BAB1_1474 PE=4 SV=1	BAB1_1474	60.844	64.5	374	36	36	36	22	23	33	36	30	30	27	28	40	36	33	26	27	27	24	26	26	26	29	27	25	30	30	26	27	27	24	26	26	26	29	27	25	30	30	4098100000	2586000000	2698300000	3713300000	4747400000	4649500000
Q2YM32	Sugar transporter:Citrate-proton symport:General substrate transporter:Sugar transporter superfamily:Major facilitator superf OS=Brucella abortus (strain 2308) OX=359391 GN=BAB1_1471 PE=4 SV=1	BAB1_1471	48.214	11.3	33	5	5	0	6	5	0	3	4	2	4	5	0	2	2	1	5	5	0	4	4	3	5	5	2	3	3	1	5	5	0	4	4	3	5	5	2	3	3	0	190550000	235620000	0	106520000	132610000
Q2YM33	Uncharacterized protein OS=Brucella abortus (strain 2308) OX=359391 GN=BAB1_1470 PE=4 SV=1	BAB1_1470	11.803	80.4	37	7	7	4	4	3	6	2	2	5	3	2	4	1	1	5	5	4	4	3	3	4	4	4	5	3	2	5	5	4	4	3	3	4	4	4	5	3	2	0	215220000	244950000	0	103470000	95534000
Q2YM34	SAM (And some other nucleotide) binding motif:Generic methyltransferase:Bacterial regulatory protein, ArsR family OS=Brucella abortus (strain 2308) OX=359391 GN=BAB1_1469 PE=4 SV=1	BAB1_1469	37.863	71.8	206	29	29	29	13	15	7	13	16	31	20	21	11	15	15	25	21	21	13	18	20	25	22	22	15	21	19	25	21	21	13	18	20	25	22	22	15	21	19	2088600000	1001700000	959080000	415790000	790500000	885390000
Q2YM35	Methylenetetrahydrofolate reductase OS=Brucella abortus (strain 2308) OX=359391 GN=metF PE=3 SV=1	metF	33.944	70.3	207	22	22	20	16	19	0	18	16	25	24	22	2	22	23	20	13	15	3	15	14	20	16	16	10	15	15	20	13	15	3	15	14	20	16	16	10	15	15	1975500000	862300000	612530000	18513000	514250000	607360000
Q2YM37	Putative peptidoglycan binding domain 1 OS=Brucella abortus (strain 2308) OX=359391 GN=BAB1_1466 PE=4 SV=1	BAB1_1466	44.836	46.3	175	18	18	16	16	13	15	11	10	21	14	18	22	11	8	13	12	11	13	10	8	14	12	11	14	9	9	13	12	11	13	10	8	14	12	11	14	9	9	818320000	866120000	936040000	580870000	699820000	737850000
Q2YM38	Glycoside hydrolase, family 25 OS=Brucella abortus (strain 2308) OX=359391 GN=BAB1_1465 PE=4 SV=1	BAB1_1465	31.75	69	114	17	17	19	17	15	13	1	0	12	12	15	9	1	0	12	12	12	13	3	2	14	13	13	9	5	1	12	12	12	13	3	2	14	13	13	9	5	1	429450000	587970000	492330000	613700000	19089000	24084000
Q2YM39	Antifreeze protein, type I OS=Brucella abortus (strain 2308) OX=359391 GN=BAB1_1464 PE=4 SV=1	BAB1_1464	14.063	34.3	31	2	2	4	1	0	7	1	3	5	1	0	4	3	2	2	1	1	2	2	2	2	2	1	2	2	2	2	1	1	2	2	2	2	2	1	2	2	2	142550000	57539000	52540000	211990000	92423000	78591000
Q2YM40	Heat shock protein DnaJ, N-terminal OS=Brucella abortus (strain 2308) OX=359391 GN=BAB1_1463 PE=4 SV=1	BAB1_1463	26.066	35.6	51	8	8	5	3	5	0	7	6	4	5	5	0	5	6	4	5	7	2	7	7	4	5	6	3	6	4	4	5	7	2	7	7	4	5	6	3	6	4	141020000	104640000	111840000	105990000	184960000	163500000
Q2YM41	Putative peptidoglycan binding domain 1:N-acetylmuramoyl-L-alanine amidase, family 2 OS=Brucella abortus (strain 2308) OX=359391 GN=BAB1_1462 PE=4 SV=1	BAB1_1462	29.713	65.3	173	18	18	14	17	14	4	14	15	15	15	21	21	12	11	13	14	12	11	12	12	15	14	14	13	12	11	13	14	12	11	12	12	15	14	14	13	12	11	793090000	1053900000	1041900000	454550000	819260000	912300000
Q2YM42	Uncharacterized protein OS=Brucella abortus (strain 2308) OX=359391 GN=BAB1_1486 PE=4 SV=1	BAB1_1486	9.8131	27.3	13	2	2	0	1	1	2	2	0	1	2	1	0	2	1	2	2	2	2	1	0	2	2	2	2	2	2	2	2	2	2	1	0	2	2	2	2	2	2	0	0	0	0	0	0
Q2YM44	Isochorismatase hydrolase family OS=Brucella abortus (strain 2308) OX=359391 GN=BAB1_1484 PE=4 SV=1	BAB1_1484	22.95	27.8	2	3	3	1	1	0	0	0	0	0	0	0	0	0	0	2	3	3	0	0	1	0	1	1	1	1	0	2	3	3	0	0	1	0	1	1	1	1	0	0	0	0	0	0	0
Q2YM45	PhnA protein OS=Brucella abortus (strain 2308) OX=359391 GN=BAB1_1483 PE=4 SV=1	BAB1_1483	7.9181	63	42	6	6	5	3	5	7	1	1	5	5	1	5	2	2	4	3	3	6	2	3	5	3	3	5	3	3	4	3	3	6	2	3	5	3	3	5	3	3	0	191260000	196610000	0	0	282030000
Q2YM46	Phthalate dioxygenase reductase:Ferredoxin:Phenol hydroxylase reductase:Oxidoreductase FAD/NAD(P)-binding:Flavoprotein pyridi OS=Brucella abortus (strain 2308) OX=359391 GN=BAB1_1482 PE=4 SV=1	BAB1_1482	41.005	9.4	17	3	3	2	2	4	1	0	0	1	3	2	2	0	0	3	2	2	2	1	0	2	2	2	2	1	1	3	2	2	2	1	0	2	2	2	2	1	1	20058000	23485000	26062000	25993000	0	0
Q2YM48	Esterase/lipase/thioesterase, active site:Prolyl aminopeptidase S33 OS=Brucella abortus (strain 2308) OX=359391 GN=BAB1_1476 PE=4 SV=1	BAB1_1476	34.612	41.4	44	9	9	5	7	7	3	0	0	7	4	4	5	1	1	8	5	5	6	2	2	7	5	4	3	1	2	8	5	5	6	2	2	7	5	4	3	1	2	96113000	66483000	69649000	71261000	0	0
Q2YM50	Purine nucleoside permease OS=Brucella abortus (strain 2308) OX=359391 GN=BAB1_1563 PE=4 SV=1	BAB1_1563	39.053	57.8	92	19	19	13	13	13	0	3	3	13	14	11	1	5	3	14	15	15	0	6	7	16	15	14	3	5	4	14	15	15	0	6	7	16	15	14	3	5	4	434540000	636710000	697680000	0	114750000	95784000
Q2YM51	tRNA (cytidine(34)-2'-O)-methyltransferase OS=Brucella abortus (strain 2308) OX=359391 GN=trmL PE=3 SV=1	trmL	17.64	61.6	45	8	8	8	3	3	1	2	1	8	4	5	4	2	4	6	4	3	6	3	1	8	5	5	6	4	3	6	4	3	6	3	1	8	5	5	6	4	3	120260000	66741000	90133000	121130000	42178000	0
Q2YM52	ABC transporter, transmembrane region:ATP/GTP-binding site motif A (P-loop):ABC transporter:AAA ATPase OS=Brucella abortus (strain 2308) OX=359391 GN=BAB1_1561 PE=4 SV=1	BAB1_1561	69.296	37.5	111	20	19	9	15	16	9	9	7	9	6	11	14	3	3	12	14	16	13	11	10	13	13	14	13	6	6	11	13	15	12	10	10	12	12	13	12	5	5	300250000	308300000	284580000	384510000	164240000	139810000
Q2YM53	Uridine kinase:ABC transporter, transmembrane region:ATP/GTP-binding site motif A (P-loop):ABC transporter:AAA ATPase OS=Brucella abortus (strain 2308) OX=359391 GN=BAB1_1560 PE=4 SV=1	BAB1_1560	68.586	10.8	13	6	5	1	0	2	1	1	2	2	1	0	1	1	1	4	2	2	2	3	2	4	3	2	3	3	2	3	1	1	1	2	2	3	2	1	2	2	1	24173000	0	0	0	0	0
Q2YM54	Ubiquinol-cytochrome c reductase iron-sulfur subunit OS=Brucella abortus (strain 2308) OX=359391 GN=BAB1_1559 PE=4 SV=1	BAB1_1559	19.838	40.6	55	11	11	2	9	7	2	2	2	3	7	7	4	4	6	6	10	10	5	8	8	6	9	10	6	6	7	6	10	10	5	8	8	6	9	10	6	6	7	739860000	3204700000	3175800000	2153900000	1066600000	1228400000
Q2YM55	Cytochrome b OS=Brucella abortus (strain 2308) OX=359391 GN=petB PE=3 SV=1	petB	48.579	21.8	80	11	11	5	11	5	5	8	9	8	8	7	8	3	3	8	9	9	8	9	9	8	9	9	9	6	8	8	9	9	8	9	9	8	9	9	9	6	8	1525100000	1033300000	1040300000	1223700000	936820000	969820000
Q2YM56	Cytochrome c heme-binding site:Ribosomal protein P2:Cytochrome c1 OS=Brucella abortus (strain 2308) OX=359391 GN=BAB1_1557 PE=4 SV=1	BAB1_1557	32.188	51.2	132	9	9	14	6	3	12	15	11	15	8	5	20	10	13	8	7	7	7	8	7	7	7	7	7	7	7	8	7	7	7	8	7	7	7	7	7	7	7	1017200000	705810000	613390000	1677700000	4083100000	3522700000
Q2YM57	Adenine phosphoribosyltransferase OS=Brucella abortus (strain 2308) OX=359391 GN=apt PE=3 SV=2	apt	19.614	66.9	77	12	12	6	10	8	10	4	5	6	5	7	6	3	7	11	8	7	11	6	7	10	9	9	12	8	9	11	8	7	11	6	7	10	9	9	12	8	9	435980000	220460000	228640000	638870000	213480000	157160000
Q2YM58	MaoC-like dehydratase OS=Brucella abortus (strain 2308) OX=359391 GN=BAB1_1555 PE=4 SV=1	BAB1_1555	17.741	71.9	46	8	8	8	2	3	11	1	0	8	2	2	8	0	1	7	4	3	8	3	1	8	2	3	8	1	2	7	4	3	8	3	1	8	2	3	8	1	2	139070000	109600000	98268000	185480000	71847000	0
Q2YM59	MaoC-like dehydratase OS=Brucella abortus (strain 2308) OX=359391 GN=BAB1_1554 PE=4 SV=1	BAB1_1554	18.336	80.7	33	8	8	3	3	3	1	2	4	2	2	3	4	4	2	5	4	6	3	4	4	5	5	4	4	5	5	5	4	6	3	4	4	5	5	4	4	5	5	213180000	58364000	62690000	66258000	78839000	93792000
Q2YM60	SLT domain OS=Brucella abortus (strain 2308) OX=359391 GN=BAB1_1461 PE=4 SV=1	BAB1_1461	22.693	11.2	2	2	2	0	0	0	1	0	0	0	0	0	1	0	0	0	0	0	2	0	0	0	0	0	1	0	0	0	0	0	2	0	0	0	0	0	1	0	0	0	0	0	0	0	0
Q2YM61	Divalent metal cation transporter MntH OS=Brucella abortus (strain 2308) OX=359391 GN=mntH PE=3 SV=1	mntH	49.026	11.6	56	8	8	2	3	6	1	9	9	3	2	2	3	8	8	4	6	6	4	5	7	4	4	3	5	6	5	4	6	6	4	5	7	4	4	3	5	6	5	528400000	337510000	267680000	357680000	866630000	869710000
Q2YM63	Ribosomal RNA small subunit methyltransferase H OS=Brucella abortus (strain 2308) OX=359391 GN=rsmH PE=3 SV=1	rsmH	37.501	67.1	121	22	22	13	6	9	7	14	11	10	7	10	12	11	11	13	13	14	15	16	15	15	16	15	16	15	15	13	13	14	15	16	15	15	16	15	16	15	15	881790000	340090000	325190000	634330000	981490000	1013200000
Q2YM64	Uncharacterized protein OS=Brucella abortus (strain 2308) OX=359391 GN=BAB1_1457 PE=4 SV=1	BAB1_1457	15.245	17.5	5	2	2	1	0	1	0	0	0	2	0	1	0	0	0	1	1	1	1	0	0	2	1	1	0	0	0	1	1	1	1	0	0	2	1	1	0	0	0	0	0	0	0	0	0
Q2YM65	Beta-lactamase, class A:Penicillin-binding protein, transpeptidase domain:ATP/GTP-binding site motif A (P-loop):Penicillin-bi OS=Brucella abortus (strain 2308) OX=359391 GN=BAB1_1456 PE=4 SV=1	BAB1_1456	66.125	12.7	25	8	8	8	4	4	0	0	0	3	3	3	0	0	0	8	4	4	0	1	1	5	3	4	2	2	1	8	4	4	0	1	1	5	3	4	2	2	1	74569000	127640000	150240000	0	0	0
Q2YM66	UDP-N-acetylmuramoyl-L-alanyl-D-glutamate--2,6-diaminopimelate ligase OS=Brucella abortus (strain 2308) OX=359391 GN=murE PE=3 SV=1	murE	51.383	75.4	412	31	31	49	35	40	41	18	20	51	34	33	62	17	12	27	20	24	24	16	15	29	22	23	30	17	14	27	20	24	24	16	15	29	22	23	30	17	14	2902100000	2277400000	2276400000	3897600000	1270500000	1310700000
Q2YM67	UDP-N-acetylmuramoyl-tripeptide--D-alanyl-D-alanine ligase OS=Brucella abortus (strain 2308) OX=359391 GN=murF PE=3 SV=1	murF	51.555	69.6	204	24	24	30	15	17	24	5	7	27	16	16	33	6	8	20	16	18	21	11	13	20	19	17	21	12	13	20	16	18	21	11	13	20	19	17	21	12	13	1487500000	929500000	892440000	1595700000	393410000	424070000
Q2YM69	UDP-N-acetylmuramoylalanine--D-glutamate ligase OS=Brucella abortus (strain 2308) OX=359391 GN=murD PE=3 SV=1	murD	48.693	40	134	16	16	17	8	8	19	6	5	17	10	9	24	5	6	14	11	10	14	10	7	14	10	11	16	10	10	14	11	10	14	10	7	14	10	11	16	10	10	703230000	587590000	579040000	808380000	419940000	403200000
Q2YM70	Cell cycle protein:Phosphopantetheine attachment site OS=Brucella abortus (strain 2308) OX=359391 GN=ftsW PE=3 SV=1	ftsW	41.959	15.6	16	5	5	2	4	2	0	0	1	2	1	3	0	0	1	3	3	2	1	1	1	3	1	3	1	0	1	3	3	2	1	1	1	3	1	3	1	0	1	0	19762000	0	0	0	0
Q2YM71	Uncharacterized protein OS=Brucella abortus (strain 2308) OX=359391 GN=BAB1_1296 PE=4 SV=1	BAB1_1296	45.246	21.1	7	6	6	1	0	0	0	0	0	6	0	0	0	0	0	3	0	0	4	0	0	5	0	0	3	0	0	3	0	0	4	0	0	5	0	0	3	0	0	25843000	0	0	37942000	0	0
Q2YM72	Uncharacterized protein OS=Brucella abortus (strain 2308) OX=359391 GN=BAB1_1295 PE=4 SV=1	BAB1_1295	15.436	46.2	93	7	7	17	5	5	12	4	6	13	4	4	10	5	8	5	5	5	5	4	5	5	5	5	4	5	5	5	5	5	5	4	5	5	5	5	4	5	5	1120000000	238510000	222400000	3585900000	664240000	560060000
Q2YM73	Aminotransferase OS=Brucella abortus (strain 2308) OX=359391 GN=BAB1_1294 PE=3 SV=1	BAB1_1294	44.762	45.1	192	19	19	25	20	21	10	8	6	25	24	23	17	8	5	16	18	17	15	10	9	17	18	18	18	10	11	16	18	17	15	10	9	17	18	18	18	10	11	1124900000	980960000	1013700000	325300000	220860000	253660000
Q2YM74	Homoserine dehydrogenase OS=Brucella abortus (strain 2308) OX=359391 GN=BAB1_1293 PE=3 SV=1	BAB1_1293	46.782	55.1	328	25	25	30	31	33	34	19	21	26	28	36	41	14	15	22	20	20	22	19	21	24	20	21	23	18	18	22	20	20	22	19	21	24	20	21	23	18	18	2241600000	1815400000	1985600000	2550800000	1095600000	996970000
Q2YM75	Fructose-1,6-bisphosphatase OS=Brucella abortus (strain 2308) OX=359391 GN=glpX PE=3 SV=1	glpX	34.974	67.1	222	19	19	22	22	25	15	14	15	16	21	23	24	13	12	17	16	15	15	13	13	16	17	17	16	14	14	17	16	15	15	13	13	16	17	17	16	14	14	943300000	830000000	799670000	784990000	852490000	824520000
Q2YM76	D-alanine--D-alanine ligase OS=Brucella abortus (strain 2308) OX=359391 GN=ddl PE=3 SV=1	ddl	37.513	79.9	201	25	25	26	21	22	5	12	14	31	22	18	6	12	12	20	19	20	11	17	18	22	20	20	13	18	17	20	19	20	11	17	18	22	20	20	13	18	17	1546500000	1387500000	1429900000	393090000	949230000	1036800000
Q2YM77	Phosphoesterase, RecJ-like:Phosphoesterase, DHHA1:Bacterial RecJ exonuclease OS=Brucella abortus (strain 2308) OX=359391 GN=recJ PE=4 SV=1	recJ	62.206	15.8	20	8	8	3	4	5	0	1	1	1	2	2	0	0	1	5	4	6	1	3	3	3	5	5	2	1	2	5	4	6	1	3	3	3	5	5	2	1	2	110640000	124370000	160630000	0	0	0
Q2YM78	Glyoxalase/Bleomycin resistance protein/dioxygenase domain:Glyoxalase I OS=Brucella abortus (strain 2308) OX=359391 GN=gloA PE=4 SV=1	gloA	16.775	87	151	12	12	19	13	11	16	6	6	20	9	14	18	10	9	12	10	10	12	9	9	12	9	10	12	10	9	12	10	10	12	9	9	12	9	10	12	10	9	2967800000	3217400000	3879500000	5813100000	1816500000	1297600000
Q2YM80	Cold-shock DNA-binding domain OS=Brucella abortus (strain 2308) OX=359391 GN=BAB1_1284 PE=4 SV=1	BAB1_1284	21.364	65.3	83	9	9	9	12	13	4	3	3	15	10	7	5	1	1	7	8	9	6	3	4	8	7	8	6	3	2	7	8	9	6	3	4	8	7	8	6	3	2	1173800000	391430000	396430000	273080000	368000000	215660000
Q2YM81	Ferric uptake regulation protein OS=Brucella abortus (strain 2308) OX=359391 GN=fur PE=3 SV=1	fur	17.001	53.9	64	7	7	11	11	10	8	6	5	4	1	1	2	3	2	6	6	6	5	3	3	4	1	1	2	2	2	6	6	6	5	3	3	4	1	1	2	2	2	885880000	548090000	483920000	257640000	123560000	147270000
Q2YM82	Cytochrome c oxidase, subunit I:Cytochrome c oxidase cbb3-type, subunit I OS=Brucella abortus (strain 2308) OX=359391 GN=ccoN PE=3 SV=1	ccoN	61.368	7.4	34	4	4	2	5	3	1	4	4	1	3	1	2	3	5	3	4	4	1	3	4	1	3	3	3	4	3	3	4	4	1	3	4	1	3	3	3	4	3	37808000	178080000	198200000	0	259240000	270680000
Q2YM83	Cytochrome c heme-binding site:Cytochrome C oxidase, mono-heme subunit/FixO OS=Brucella abortus (strain 2308) OX=359391 GN=ccoO PE=4 SV=1	ccoO	27.329	57.6	214	15	15	24	15	15	18	10	12	31	16	17	35	12	9	12	10	10	10	8	7	12	10	10	11	7	8	12	10	10	10	8	7	12	10	10	11	7	8	4113300000	1872900000	1949000000	3417300000	1945200000	2271300000
Q2YM84	Cytochrome c oxidase, cbb3-type, CcoQ subunit OS=Brucella abortus (strain 2308) OX=359391 GN=ccoQ PE=4 SV=1	ccoQ	6.0278	32.7	1	3	3	0	0	0	0	0	0	0	0	0	0	0	1	2	2	2	1	2	2	2	2	2	1	2	3	2	2	2	1	2	2	2	2	2	1	2	3	0	0	0	0	0	0
Q2YM85	Cbb3-type cytochrome c oxidase subunit OS=Brucella abortus (strain 2308) OX=359391 GN=BAB1_0389 PE=3 SV=1	BAB1_0389	31.273	58.2	253	16	16	22	12	15	21	22	31	23	14	15	36	21	21	14	12	11	13	12	13	14	11	13	14	13	13	14	12	11	13	12	13	14	11	13	14	13	13	3372800000	729930000	615290000	3913000000	2717200000	3058200000
Q2YM86	4Fe-4S ferredoxin, iron-sulfur binding domain OS=Brucella abortus (strain 2308) OX=359391 GN=BAB1_0388 PE=4 SV=1	BAB1_0388	58.213	50.6	111	20	20	12	13	13	0	6	9	20	11	12	1	5	9	15	11	10	4	9	9	16	12	11	7	9	8	15	11	10	4	9	9	16	12	11	7	9	8	554960000	320730000	324060000	21418000	341280000	376910000
Q2YM87	Nitrogen fixation protein FixH OS=Brucella abortus (strain 2308) OX=359391 GN=BAB1_0387 PE=4 SV=1	BAB1_0387	18.117	13.3	12	2	2	1	2	1	0	0	1	1	2	1	2	0	1	1	1	1	0	2	1	1	1	2	1	1	1	1	1	1	0	2	1	1	1	2	1	1	1	0	0	0	0	0	0
Q2YM88	Cation-transporting ATPase A, P type:Copper-transporting ATPase:ATPase, E1-E2 type:Mercury scavenger protein:Haloacid dehalog OS=Brucella abortus (strain 2308) OX=359391 GN=BAB1_0386 PE=3 SV=1	BAB1_0386	81.042	13.6	10	8	8	2	0	0	0	1	0	2	3	2	0	0	0	4	0	0	0	1	0	4	4	3	0	0	0	4	0	0	0	1	0	4	4	3	0	0	0	0	0	0	0	0	0
Q2YM90	MOFRL OS=Brucella abortus (strain 2308) OX=359391 GN=BAB1_0384 PE=4 SV=1	BAB1_0384	44.333	50.2	77	15	15	6	8	6	4	4	4	8	9	5	11	6	6	11	8	8	12	6	7	13	7	7	12	7	6	11	8	8	12	6	7	13	7	7	12	7	6	144850000	126020000	134180000	130380000	128610000	106920000
Q2YM91	Amidohydrolase OS=Brucella abortus (strain 2308) OX=359391 GN=BAB1_0383 PE=4 SV=1	BAB1_0383	48.409	59.2	119	17	17	14	13	14	16	0	0	9	12	15	21	3	2	11	11	11	13	2	4	11	11	13	13	3	2	11	11	11	13	2	4	11	11	13	13	3	2	180550000	398960000	376980000	375620000	0	36382000
Q2YM92	ATP synthase subunit a OS=Brucella abortus (strain 2308) OX=359391 GN=atpB PE=3 SV=1	atpB	26.979	14.9	18	4	4	1	4	4	2	0	0	2	4	1	0	0	0	2	3	3	2	3	2	2	3	3	2	1	1	2	3	3	2	3	2	2	3	3	2	1	1	0	65115000	79124000	0	18655000	12530000
Q2YM93	ATP synthase protein I OS=Brucella abortus (strain 2308) OX=359391 GN=BAB1_0410 PE=3 SV=1	BAB1_0410	14.09	40.9	16	6	6	0	1	1	1	3	3	1	1	2	0	1	2	0	1	1	2	5	5	1	2	3	0	4	4	0	1	1	2	5	5	1	2	3	0	4	4	0	0	0	0	156580000	157800000
Q2YM97	Heat shock protein Hsp70 OS=Brucella abortus (strain 2308) OX=359391 GN=BAB1_0406 PE=4 SV=1	BAB1_0406	48.51	30.1	25	11	11	1	6	4	0	2	0	2	5	4	0	1	0	7	7	5	2	3	1	5	7	6	2	2	1	7	7	5	2	3	1	5	7	6	2	2	1	59200000	78190000	93023000	0	33530000	0
Q2YM98	GTPase Der OS=Brucella abortus (strain 2308) OX=359391 GN=der PE=3 SV=1	der	53.297	63.1	192	28	28	22	19	20	6	11	12	20	20	18	26	9	9	24	20	20	16	12	13	25	21	21	24	12	11	24	20	20	16	12	13	25	21	21	24	12	11	924780000	928810000	1069800000	807180000	1134100000	921760000
Q2YM99	Uncharacterized protein OS=Brucella abortus (strain 2308) OX=359391 GN=BAB1_0404 PE=4 SV=1	BAB1_0404	23.666	70.4	201	15	15	16	13	11	9	22	22	23	17	13	20	16	19	13	12	10	10	13	13	12	13	12	12	12	13	13	12	10	10	13	13	12	13	12	12	12	13	2098800000	1871700000	1595300000	1767600000	7878900000	7662400000
Q2YMA0	Polysaccharide deacetylase OS=Brucella abortus (strain 2308) OX=359391 GN=BAB1_0403 PE=4 SV=1	BAB1_0403	36.902	49.1	77	15	15	5	11	9	0	6	6	7	16	13	0	2	2	8	13	12	3	8	8	7	15	14	4	6	5	8	13	12	3	8	8	7	15	14	4	6	5	187660000	803350000	801010000	168520000	346190000	214380000
Q2YMA1	Bacteroid development protein BacA OS=Brucella abortus (strain 2308) OX=359391 GN=bacA PE=4 SV=1	bacA	47.379	23.6	65	10	10	7	7	8	1	7	7	7	5	6	3	3	4	6	6	7	2	6	7	6	6	7	3	3	3	6	6	7	2	6	7	6	6	7	3	3	3	291640000	1171100000	1089800000	79673000	428780000	413330000
Q2YMA3	Conserved domain protein OS=Brucella abortus (strain 2308) OX=359391 GN=BAB1_0400 PE=4 SV=1	BAB1_0400	37.298	29.7	120	9	9	14	12	12	8	8	9	14	12	9	12	5	5	8	7	7	6	6	6	9	7	7	9	7	6	8	7	7	6	6	6	9	7	7	9	7	6	2096500000	1471600000	1469100000	517490000	780970000	1022800000
Q2YMA4	Uncharacterized protein OS=Brucella abortus (strain 2308) OX=359391 GN=BAB1_0399 PE=1 SV=1	BAB1_0399	13.458	75.9	117	12	12	17	8	9	15	8	8	15	4	8	13	7	5	9	8	8	11	8	7	9	8	7	8	6	7	9	8	8	11	8	7	9	8	7	8	6	7	1165200000	754490000	776070000	2551500000	1236500000	1340800000
Q2YMA6	DSBA oxidoreductase:Twin-arginine translocation pathway signal OS=Brucella abortus (strain 2308) OX=359391 GN=BAB1_0395 PE=4 SV=1	BAB1_0395	22.225	59.8	72	14	14	10	10	10	11	3	3	10	5	4	4	0	2	10	11	11	9	5	6	10	10	7	9	2	6	10	11	11	9	5	6	10	10	7	9	2	6	456390000	493340000	611790000	441460000	45008000	95675000
Q2YMA8	TPR repeat OS=Brucella abortus (strain 2308) OX=359391 GN=BAB1_0430 PE=4 SV=1	BAB1_0430	69.316	74.4	438	45	45	42	31	36	25	40	35	36	30	37	33	51	42	36	31	33	34	30	33	33	34	34	33	32	31	36	31	33	34	30	33	33	34	34	33	32	31	3118800000	2089900000	1939900000	2234000000	3283500000	3101800000
Q2YMA9	Polyprenyl synthetase OS=Brucella abortus (strain 2308) OX=359391 GN=BAB1_0429 PE=3 SV=1	BAB1_0429	36.351	58.2	210	18	18	21	23	19	7	16	12	29	16	16	16	19	16	16	14	15	9	10	10	13	12	12	14	11	11	16	14	15	9	10	10	13	12	12	14	11	11	1019400000	1287400000	1177700000	404240000	1687900000	1579900000
Q2YMB0	Uncharacterized protein OS=Brucella abortus (strain 2308) OX=359391 GN=BAB1_0428 PE=4 SV=1	BAB1_0428	8.5358	17.3	22	2	2	3	2	3	0	2	2	3	1	1	0	2	3	2	1	1	1	1	1	2	1	1	1	1	1	2	1	1	1	1	1	2	1	1	1	1	1	54489000	0	0	0	0	0
Q2YMB1	SAM (And some other nucleotide) binding motif:Site-specific DNA-methyltransferase (Cytosine-N4-specific):N-6 Adenine-specific OS=Brucella abortus (strain 2308) OX=359391 GN=BAB1_0427 PE=3 SV=1	BAB1_0427	26.086	57.5	70	12	12	8	6	9	9	1	1	12	8	8	8	0	0	8	6	8	9	1	2	9	7	7	9	0	0	8	6	8	9	1	2	9	7	7	9	0	0	195450000	123660000	90369000	97279000	0	0
Q2YMB3	Na(+)/H(+) antiporter NhaA OS=Brucella abortus (strain 2308) OX=359391 GN=nhaA PE=3 SV=2	nhaA	78.586	31.5	189	23	23	22	12	11	15	14	13	22	10	11	30	20	9	18	11	11	16	11	11	18	11	11	17	11	12	18	11	11	16	11	11	18	11	11	17	11	12	2378500000	2299200000	2254000000	1830000000	1623700000	1391200000
Q2YMB4	Uncharacterized protein OS=Brucella abortus (strain 2308) OX=359391 GN=BAB1_0424 PE=4 SV=1	BAB1_0424	8.4195	13.7	2	1	1	0	0	0	0	0	0	0	1	0	0	1	0	0	0	0	0	0	0	0	1	0	0	1	0	0	0	0	0	0	0	0	1	0	0	1	0	0	0	0	0	0	0
Q2YMB5	4-diphosphocytidyl-2-C-methyl-D-erythritol kinase OS=Brucella abortus (strain 2308) OX=359391 GN=ispE PE=3 SV=1	ispE	31.188	38.8	49	7	7	11	7	6	1	0	1	10	4	5	3	1	0	7	5	5	4	0	1	6	5	5	5	1	1	7	5	5	4	0	1	6	5	5	5	1	1	115650000	70487000	75793000	24256000	0	0
Q2YMB8	Uncharacterized protein OS=Brucella abortus (strain 2308) OX=359391 GN=BAB1_0420 PE=4 SV=1	BAB1_0420	9.6807	42.9	39	4	3	5	1	1	12	2	2	4	1	1	8	1	1	3	2	2	4	3	3	4	3	2	4	2	2	2	1	1	3	2	2	3	2	1	3	1	1	372820000	0	0	10715000000	0	22918000
Q2YMC0	Uncharacterized protein OS=Brucella abortus (strain 2308) OX=359391 GN=BAB1_0418 PE=4 SV=1	BAB1_0418	9.3695	74.4	31	4	3	3	0	0	11	1	1	3	0	0	8	2	2	3	3	3	3	3	3	3	3	1	4	3	3	2	2	2	2	2	2	2	2	0	3	2	2	0	0	0	31234000000	0	0
Q2YMC1	Uncharacterized protein OS=Brucella abortus (strain 2308) OX=359391 GN=BAB1_0417 PE=4 SV=1	BAB1_0417	18.016	48.2	21	6	6	2	1	1	1	2	4	1	1	2	1	1	4	2	2	3	1	3	3	2	2	3	1	3	4	2	2	3	1	3	3	2	2	3	1	3	4	0	0	0	0	0	66267000
Q2YMC3	Ribonuclease HII OS=Brucella abortus (strain 2308) OX=359391 GN=rnhB PE=3 SV=1	rnhB	23.332	53.2	30	9	9	4	6	6	0	0	0	4	5	5	0	0	0	4	7	7	0	0	0	4	7	7	1	0	0	4	7	7	0	0	0	4	7	7	1	0	0	92322000	90515000	65290000	0	0	0
Q2YMC4	ATP synthase subunit b 2 OS=Brucella abortus (strain 2308) OX=359391 GN=atpF2 PE=3 SV=1	atpF2	17.538	61.6	155	12	12	22	8	8	13	16	8	15	9	7	16	16	17	9	10	7	8	11	8	9	10	9	8	10	9	9	10	7	8	11	8	9	10	9	8	10	9	2027000000	1755100000	2355600000	1029400000	9743100000	15460000000
Q2YMC5	ATP synthase subunit b 1 OS=Brucella abortus (strain 2308) OX=359391 GN=atpF1 PE=3 SV=1	atpF1	21.896	31.2	99	7	7	13	7	7	5	8	10	8	5	6	12	10	8	7	7	7	6	7	7	6	7	7	6	7	7	7	7	7	6	7	7	6	7	7	6	7	7	3421900000	1397300000	1383100000	2001400000	6859900000	6677200000
Q2YMC6	ATP synthase subunit c OS=Brucella abortus (strain 2308) OX=359391 GN=atpE PE=3 SV=1	atpE	7.6589	14.7	0	1	1	0	0	0	0	0	0	0	0	0	0	0	0	1	1	1	1	1	1	1	1	1	1	1	1	1	1	1	1	1	1	1	1	1	1	1	1	0	0	0	0	0	0
Q2YMC7	Phosphoglycerate/bisphosphoglycerate mutase OS=Brucella abortus (strain 2308) OX=359391 GN=BAB1_0448 PE=4 SV=1	BAB1_0448	22.641	87.8	133	14	14	10	11	13	14	8	7	9	13	12	13	12	11	8	8	8	11	7	6	9	8	8	11	7	6	8	8	8	11	7	6	9	8	8	11	7	6	614870000	360270000	312890000	1047200000	295180000	300640000
Q2YMC8	Enoyl-[acyl-carrier-protein] reductase [NADH] OS=Brucella abortus (strain 2308) OX=359391 GN=fabI-1 PE=3 SV=1	fabI-1	29.208	72.4	284	19	19	38	21	25	28	14	12	37	22	21	42	11	13	16	15	14	17	14	14	19	14	14	16	14	14	16	15	14	17	14	14	19	14	14	16	14	14	4939300000	2934500000	3545900000	4428100000	1033200000	1214000000
Q2YMC9	Heat shock protein DnaJ, N-terminal:Chaperone DnaJ, C-terminal:Heat shock protein DnaJ OS=Brucella abortus (strain 2308) OX=359391 GN=BAB1_0446 PE=4 SV=1	BAB1_0446	33.663	69.6	308	25	25	33	26	24	16	25	30	31	25	21	18	30	29	21	19	18	14	17	18	21	19	17	20	19	18	21	19	18	14	17	18	21	19	17	20	19	18	3769500000	4454900000	3967300000	1535000000	10810000000	16791000000
Q2YMD0	Uncharacterized protein OS=Brucella abortus (strain 2308) OX=359391 GN=BAB1_0445 PE=4 SV=1	BAB1_0445	16.916	52.6	23	5	5	3	3	5	2	0	3	1	0	1	0	4	1	3	3	3	1	0	2	3	1	1	0	3	2	3	3	3	1	0	2	3	1	1	0	3	2	70340000	58207000	64767000	0	0	0
Q2YMD1	Pyridoxine/pyridoxamine 5'-phosphate oxidase OS=Brucella abortus (strain 2308) OX=359391 GN=pdxH PE=3 SV=1	pdxH	23.866	73.6	176	19	19	25	15	12	25	4	5	23	15	15	32	2	3	16	14	13	15	6	8	14	14	13	15	5	7	16	14	13	15	6	8	14	14	13	15	5	7	3044500000	1204200000	1182900000	3850500000	265750000	175350000
Q2YMD2	4-hydroxybenzoate octaprenyltransferase OS=Brucella abortus (strain 2308) OX=359391 GN=ubiA PE=3 SV=1	ubiA	36.739	12	7	3	3	1	2	1	2	0	0	1	0	0	0	0	0	1	2	1	2	0	0	1	1	1	0	0	0	1	2	1	2	0	0	1	1	1	0	0	0	0	11026000	9322200	0	0	0
Q2YMD3	Phosphoribosylamine--glycine ligase OS=Brucella abortus (strain 2308) OX=359391 GN=purD PE=3 SV=1	purD	44.97	52.2	156	21	21	12	16	13	8	8	13	14	18	20	19	10	5	15	11	14	13	9	10	18	12	15	16	10	7	15	11	14	13	9	10	18	12	15	16	10	7	512770000	512840000	553990000	549480000	217050000	240480000
Q2YMD4	GGDEF OS=Brucella abortus (strain 2308) OX=359391 GN=BAB1_0441 PE=4 SV=1	BAB1_0441	42.509	7.9	3	2	2	1	1	1	0	0	0	0	0	0	0	0	0	1	1	1	0	0	0	1	0	0	0	0	0	1	1	1	0	0	0	1	0	0	0	0	0	0	0	2135500	0	0	0
Q2YMD5	Acyl-CoA dehydrogenase, C-terminal:Acyl-CoA dehydrogenase, central domain OS=Brucella abortus (strain 2308) OX=359391 GN=BAB1_0440 PE=3 SV=1	BAB1_0440	63.276	59.8	322	29	29	24	21	25	27	25	25	21	27	24	34	33	36	25	26	26	24	24	25	27	26	26	28	24	24	25	26	26	24	24	25	27	26	26	28	24	24	1944100000	1667100000	1604700000	2633700000	3359600000	3409600000
Q2YMD6	Enoyl-CoA hydratase/isomerase OS=Brucella abortus (strain 2308) OX=359391 GN=BAB1_0439 PE=4 SV=1	BAB1_0439	26.814	30.4	32	8	8	5	3	5	4	1	2	1	3	4	2	1	1	6	5	6	4	2	3	5	6	5	4	2	2	6	5	6	4	2	3	5	6	5	4	2	2	215070000	141320000	158600000	278770000	0	0
Q2YMD8	Uncharacterized protein OS=Brucella abortus (strain 2308) OX=359391 GN=BAB1_0437 PE=4 SV=1	BAB1_0437	9.5188	24.4	8	3	3	1	1	1	0	1	1	0	0	1	0	1	1	3	2	3	1	3	2	3	3	3	2	2	3	3	2	3	1	3	2	3	3	3	2	2	3	0	0	0	0	0	0
Q2YMD9	Plasmid stabilization system OS=Brucella abortus (strain 2308) OX=359391 GN=BAB1_0436 PE=4 SV=1	BAB1_0436	12.09	69.5	67	6	6	8	6	7	8	4	4	6	3	6	7	4	4	5	5	5	5	4	4	5	3	5	4	2	2	5	5	5	5	4	4	5	3	5	4	2	2	134600000	119640000	110120000	181650000	51173000	62494000
Q2YME0	RNA-binding region RNP-1 (RNA recognition motif):FAD linked oxidase, C-terminal:FAD linked oxidase, N-terminal OS=Brucella abortus (strain 2308) OX=359391 GN=BAB1_0435 PE=4 SV=1	BAB1_0435	50.6	54	223	23	23	13	20	20	17	18	17	16	20	26	23	17	16	16	19	16	13	15	16	17	16	19	16	16	18	16	19	16	13	15	16	17	16	19	16	16	18	863760000	876450000	918030000	915310000	814180000	794220000
Q2YME1	Threonylcarbamoyl-AMP synthase OS=Brucella abortus (strain 2308) OX=359391 GN=BAB1_0434 PE=3 SV=1	BAB1_0434	33.679	83	94	20	20	8	11	10	8	5	5	11	4	5	10	10	7	10	10	11	14	8	10	11	11	10	12	12	9	10	10	11	14	8	10	11	11	10	12	12	9	361240000	379380000	340780000	449190000	154870000	124580000
Q2YME2	Glycine--tRNA ligase beta subunit OS=Brucella abortus (strain 2308) OX=359391 GN=glyS PE=3 SV=1	glyS	85.368	61.8	609	49	49	42	44	47	39	58	61	39	58	47	60	60	54	40	35	37	39	37	37	37	39	39	39	40	39	40	35	37	39	37	37	37	39	39	39	40	39	2304500000	5078800000	5724200000	3535200000	8054200000	8068800000
Q2YME4	Glycine--tRNA ligase alpha subunit OS=Brucella abortus (strain 2308) OX=359391 GN=glyQ PE=3 SV=1	glyQ	34.945	55.8	171	15	15	16	16	13	14	11	10	13	16	16	23	13	10	11	11	11	8	10	10	11	12	12	11	11	10	11	11	11	8	10	10	11	12	12	11	11	10	1403600000	959100000	914630000	897420000	519090000	510620000
Q2YME5	Peptidoglycan-binding LysM OS=Brucella abortus (strain 2308) OX=359391 GN=BAB1_0467 PE=4 SV=1	BAB1_0467	42.063	58.9	132	19	19	12	7	8	7	14	15	13	13	12	5	13	13	14	14	13	10	15	16	15	17	16	9	15	15	14	14	13	10	15	16	15	17	16	9	15	15	600820000	561390000	526750000	284560000	975110000	1084800000
Q2YME6	Uncharacterized protein OS=Brucella abortus (strain 2308) OX=359391 GN=BAB1_0466 PE=4 SV=1	BAB1_0466	12.878	64.5	9	5	5	2	0	0	1	0	0	2	0	0	4	0	0	5	4	4	5	4	4	5	4	4	5	4	4	5	4	4	5	4	4	5	4	4	5	4	4	0	0	0	0	0	0
Q2YME7	Cytokinin riboside 5'-monophosphate phosphoribohydrolase OS=Brucella abortus (strain 2308) OX=359391 GN=BAB1_0465 PE=3 SV=1	BAB1_0465	21.973	53.5	148	13	13	13	12	13	12	9	8	20	12	15	14	7	13	12	9	9	8	9	8	12	9	9	11	9	9	12	9	9	8	9	8	12	9	9	11	9	9	724580000	978660000	793090000	539170000	626900000	728320000
Q2YME8	SAM (And some other nucleotide) binding motif OS=Brucella abortus (strain 2308) OX=359391 GN=BAB1_0464 PE=3 SV=1	BAB1_0464	45.053	54	64	17	17	5	10	13	5	1	1	8	5	8	6	1	1	11	11	12	9	1	1	11	9	7	11	1	2	11	11	12	9	1	1	11	9	7	11	1	2	147370000	155070000	165810000	98673000	0	0
Q2YME9	Cell division protein FtsJ:RNA-binding S4:Hemolysin A OS=Brucella abortus (strain 2308) OX=359391 GN=tlyA PE=4 SV=1	tlyA	27.306	34.8	15	6	6	2	3	1	0	0	1	1	2	3	0	1	1	4	3	2	0	1	2	3	2	3	1	1	2	4	3	2	0	1	2	3	2	3	1	1	2	70536000	0	0	0	0	0
Q2YMF0	1-deoxy-D-xylulose-5-phosphate synthase OS=Brucella abortus (strain 2308) OX=359391 GN=dxs PE=3 SV=1	dxs	69.239	33	92	17	17	2	12	8	5	5	8	8	16	14	2	7	5	8	12	12	6	8	8	10	15	15	8	8	7	8	12	12	6	8	8	10	15	15	8	8	7	185480000	306650000	273640000	222280000	149700000	128290000
Q2YMF2	Ribosomal protein P2 OS=Brucella abortus (strain 2308) OX=359391 GN=BAB1_0460 PE=4 SV=1	BAB1_0460	18.031	25.7	9	3	3	2	1	0	1	0	1	3	1	0	0	0	0	3	2	2	2	2	2	3	2	2	1	1	1	3	2	2	2	2	2	3	2	2	1	1	1	0	0	0	0	0	0
Q2YMF5	Exodeoxyribonuclease 7 small subunit OS=Brucella abortus (strain 2308) OX=359391 GN=xseB PE=3 SV=1	xseB	9.4215	69	76	8	8	7	7	7	14	5	6	6	4	2	10	4	4	7	6	6	7	5	5	6	5	6	6	4	4	7	6	6	7	5	5	6	5	6	6	4	4	1241600000	564110000	584350000	6137300000	961890000	906150000
Q2YMF6	Histone deacetylase family OS=Brucella abortus (strain 2308) OX=359391 GN=BAB1_0456 PE=4 SV=1	BAB1_0456	37.378	4.7	1	1	1	0	0	0	0	1	0	0	0	0	0	0	0	0	0	0	0	1	0	0	0	0	0	0	0	0	0	0	0	1	0	0	0	0	0	0	0	0	0	0	0	0	0
Q2YMF7	3,4-dihydroxy-2-butanone 4-phosphate synthase OS=Brucella abortus (strain 2308) OX=359391 GN=ribB PE=3 SV=1	ribB	40.755	77.9	297	28	28	33	29	29	25	18	15	27	27	31	36	15	12	23	18	20	21	15	16	20	18	19	23	17	15	23	18	20	21	15	16	20	18	19	23	17	15	2504300000	2079900000	1864800000	2290700000	1143300000	1136700000
Q2YMF8	Chorismate synthase OS=Brucella abortus (strain 2308) OX=359391 GN=aroC PE=3 SV=1	aroC	38.987	51.9	175	20	20	21	12	17	14	13	12	19	19	17	15	7	9	16	15	16	12	13	13	17	16	16	17	13	14	16	15	16	12	13	13	17	16	16	17	13	14	1436800000	1001600000	1007700000	652140000	791480000	733360000
Q2YMF9	Uncharacterized protein OS=Brucella abortus (strain 2308) OX=359391 GN=BAB1_0453 PE=4 SV=1	BAB1_0453	9.1394	67.5	189	7	7	10	17	13	28	14	19	14	11	8	17	16	22	6	5	5	6	5	5	6	5	5	7	5	5	6	5	5	6	5	5	6	5	5	7	5	5	3090600000	1363700000	1440300000	22009000000	4674400000	4827000000
Q2YMG1	Uncharacterized protein OS=Brucella abortus (strain 2308) OX=359391 GN=BAB1_0451 PE=4 SV=1	BAB1_0451	6.5575	33.9	3	3	3	2	0	0	1	0	0	0	0	0	0	0	0	2	1	1	3	0	0	2	1	0	2	0	0	2	1	1	3	0	0	2	1	0	2	0	0	140690000	0	0	74492000	0	0
Q2YMG3	ATP/GTP-binding site motif A (P-loop):Cold-shock DNA-binding domain OS=Brucella abortus (strain 2308) OX=359391 GN=BAB1_0449 PE=4 SV=1	BAB1_0449	7.301	76.8	81	5	5	19	4	3	14	2	3	21	1	1	10	2	1	5	4	4	5	3	2	5	4	4	4	3	2	5	4	4	5	3	2	5	4	4	4	3	2	9817500000	200880000	251020000	7528600000	108550000	214060000
Q2YMG5	Acyl carrier protein OS=Brucella abortus (strain 2308) OX=359391 GN=acpP PE=3 SV=1	acpP	8.3011	16.7	275	2	2	13	23	23	43	18	21	15	12	14	19	42	32	2	2	2	2	2	2	2	2	2	2	2	2	2	2	2	2	2	2	2	2	2	2	2	2	3457300000	7968800000	8497400000	10761000000	8630900000	7923000000
Q2YMG6	Short-chain dehydrogenase/reductase SDR:Glucose/ribitol dehydrogenase OS=Brucella abortus (strain 2308) OX=359391 GN=fabG PE=1 SV=1	fabG	25.959	68.2	261	19	19	33	21	20	23	11	11	33	21	25	36	12	15	18	14	13	17	12	13	19	15	14	17	11	11	18	14	13	17	12	13	19	15	14	17	11	11	7116000000	4176700000	3932300000	5238500000	2186600000	2427400000
Q2YMG7	Malonyl CoA-acyl carrier protein transacylase OS=Brucella abortus (strain 2308) OX=359391 GN=fabD PE=3 SV=1	fabD	32.318	53.2	109	10	10	14	5	7	8	8	9	11	6	8	10	11	12	10	9	9	9	9	9	10	8	9	10	9	9	10	9	9	9	9	9	10	8	9	10	9	9	1946800000	1767000000	1681000000	1978300000	6064800000	5758900000
Q2YMG9	30S ribosomal protein S6 OS=Brucella abortus (strain 2308) OX=359391 GN=rpsF PE=3 SV=1	rpsF	17.096	68.2	115	11	11	18	10	10	15	3	3	16	8	8	10	7	7	9	10	10	9	9	9	8	9	9	9	9	8	9	10	10	9	9	9	8	9	9	9	9	8	4031800000	3998400000	3324800000	3325100000	380530000	377620000
Q2YMH0	30S ribosomal protein S18 OS=Brucella abortus (strain 2308) OX=359391 GN=rpsR PE=3 SV=1	rpsR	9.5623	47.6	33	6	6	3	4	2	2	2	2	3	3	2	4	3	3	5	6	6	5	5	5	5	6	5	5	6	5	5	6	6	5	5	5	5	6	5	5	6	5	4210000000	979260000	1498600000	1269400000	57714000	64686000
Q2YMH2	50S ribosomal protein L9 OS=Brucella abortus (strain 2308) OX=359391 GN=rplI PE=3 SV=1	rplI	20.97	73.5	305	21	21	20	37	38	9	25	24	29	27	29	19	20	28	14	20	20	14	18	16	14	19	19	13	18	17	14	20	20	14	18	16	14	19	19	13	18	17	10549000000	18083000000	12000000000	4344700000	15870000000	13397000000
Q2YMH3	SAM (And some other nucleotide) binding motif:Generic methyltransferase:Cyclopropane-fatty-acyl-phospholipid synthase OS=Brucella abortus (strain 2308) OX=359391 GN=cfa PE=4 SV=1	cfa	48.291	51.4	134	21	21	14	8	8	17	7	4	17	11	13	25	5	5	16	10	13	15	8	8	18	13	11	17	5	6	16	10	13	15	8	8	18	13	11	17	5	6	413610000	204970000	202950000	745790000	145360000	123690000
Q2YMH4	Replicative DNA helicase OS=Brucella abortus (strain 2308) OX=359391 GN=BAB1_0475 PE=3 SV=1	BAB1_0475	55.737	47.7	108	20	20	13	13	11	0	3	3	19	15	20	0	5	6	13	14	12	6	5	5	16	14	15	5	6	6	13	14	12	6	5	5	16	14	15	5	6	6	430340000	170380000	163990000	15269000	20405000	63856000
Q2YMH5	DNA repair protein RadA OS=Brucella abortus (strain 2308) OX=359391 GN=radA PE=3 SV=1	radA	49.023	47.3	97	17	17	12	8	14	5	3	3	15	11	8	12	2	4	9	13	14	10	8	9	10	15	12	11	6	6	9	13	14	10	8	9	10	15	12	11	6	6	376070000	421210000	384810000	288110000	247020000	288330000
Q2YMH6	Colicin V production protein OS=Brucella abortus (strain 2308) OX=359391 GN=BAB1_0473 PE=4 SV=1	BAB1_0473	20.559	35.4	51	5	5	4	6	5	0	4	6	2	5	5	4	5	5	4	4	4	3	4	4	3	4	4	3	4	4	4	4	4	3	4	4	3	4	4	3	4	4	117270000	385020000	345580000	0	1215100000	1352100000
Q2YMH7	Amidophosphoribosyltransferase OS=Brucella abortus (strain 2308) OX=359391 GN=purF PE=3 SV=1	purF	52.792	49.7	108	18	18	11	11	11	8	5	5	22	10	7	18	0	0	17	10	9	12	7	5	17	10	10	15	5	1	17	10	9	12	7	5	17	10	10	15	5	1	503790000	334320000	404570000	331560000	62605000	93008000
Q2YMH8	Short-chain dehydrogenase/reductase SDR:Glucose/ribitol dehydrogenase OS=Brucella abortus (strain 2308) OX=359391 GN=BAB1_0471 PE=3 SV=1	BAB1_0471	26.673	79.3	157	18	18	20	15	14	16	7	9	22	11	13	19	7	4	16	14	13	14	8	9	15	13	13	16	11	7	16	14	13	14	8	9	15	13	13	16	11	7	650580000	564990000	616890000	971990000	301820000	379230000
Q2YMH9	CDP-alcohol phosphatidyltransferase:CDP-diacylglycerol--serine O-phosphatidyltransferase OS=Brucella abortus (strain 2308) OX=359391 GN=pssA PE=3 SV=1	pssA	30.121	7.2	2	2	2	1	0	0	1	0	0	0	0	0	0	0	0	2	2	2	1	1	1	1	2	1	1	2	1	2	2	2	1	1	1	1	2	1	1	2	1	0	0	0	0	0	0
Q2YMI0	Phosphatidylserine decarboxylase proenzyme OS=Brucella abortus (strain 2308) OX=359391 GN=psd PE=3 SV=1	psd	25.807	60.8	157	15	15	16	10	10	39	11	9	12	10	7	22	6	5	12	10	11	12	10	10	11	10	10	11	8	10	12	10	11	12	10	10	11	10	10	11	8	10	1691500000	1211600000	1244400000	4043700000	1805300000	1669800000
Q2YMI1	ABC transporter, transmembrane region:ATP/GTP-binding site motif A (P-loop):ABC transporter:AAA ATPase OS=Brucella abortus (strain 2308) OX=359391 GN=BAB1_0468 PE=4 SV=1	BAB1_0468	69.985	29.9	70	16	16	6	9	11	3	3	5	6	6	7	8	3	3	9	10	10	9	7	7	7	7	8	8	4	5	9	10	10	9	7	7	7	7	8	8	4	5	204240000	148240000	121760000	93068000	78089000	73742000
Q2YMI2	Alkyl hydroperoxide reductase/ Thiol specific antioxidant/ Mal allergen OS=Brucella abortus (strain 2308) OX=359391 GN=BAB1_0504 PE=4 SV=1	BAB1_0504	16.669	77	460	11	11	51	39	33	49	26	31	38	33	29	55	38	38	10	9	9	10	8	8	10	7	8	10	9	8	10	9	9	10	8	8	10	7	8	10	9	8	19677000000	12076000000	11836000000	37288000000	15654000000	19050000000
Q2YMI3	Ribonuclease H OS=Brucella abortus (strain 2308) OX=359391 GN=rnhA PE=3 SV=1	rnhA	17.172	48.7	21	6	6	3	0	2	1	2	2	5	1	2	1	0	2	4	0	2	2	2	3	4	2	3	3	3	2	4	0	2	2	2	3	4	2	3	3	3	2	69680000	0	0	44721000	0	59439000
Q2YMI4	Homoserine kinase OS=Brucella abortus (strain 2308) OX=359391 GN=thrB PE=3 SV=1	thrB	36.645	38	25	11	11	3	5	5	0	0	0	5	3	3	0	1	0	5	5	5	2	1	1	5	5	6	3	2	1	5	5	5	2	1	1	5	5	6	3	2	1	0	71514000	66913000	0	0	0
Q2YMI5	4-hydroxy-3-methylbut-2-enyl diphosphate reductase OS=Brucella abortus (strain 2308) OX=359391 GN=lytB PE=3 SV=1	lytB	40.948	34.9	44	11	11	8	6	6	0	1	1	6	6	6	1	1	2	9	7	6	3	4	2	8	7	7	3	2	3	9	7	6	3	4	2	8	7	7	3	2	3	231160000	174090000	189420000	0	87059000	0
Q2YMI9	Cytochrome c oxidase subunit 2 OS=Brucella abortus (strain 2308) OX=359391 GN=BAB1_0492 PE=3 SV=1	BAB1_0492	31.443	12.7	8	3	3	0	2	1	2	0	0	0	1	1	0	1	0	1	1	1	1	1	1	0	1	1	1	2	1	1	1	1	1	1	1	0	1	1	1	2	1	0	0	0	0	0	0
Q2YMJ0	Uncharacterized protein OS=Brucella abortus (strain 2308) OX=359391 GN=BAB1_0491 PE=4 SV=1	BAB1_0491	20.507	37.4	114	5	5	15	8	7	13	9	7	10	7	6	12	8	12	5	5	5	5	5	5	5	5	5	5	4	5	5	5	5	5	5	5	5	5	5	5	4	5	4693400000	2331100000	2278300000	5208600000	5087600000	4028100000
Q2YMJ1	Modulator of DNA gyrase OS=Brucella abortus (strain 2308) OX=359391 GN=BAB1_0490 PE=4 SV=1	BAB1_0490	50.152	74.7	178	31	31	30	20	28	10	3	5	26	20	18	13	3	2	24	26	25	15	10	15	21	26	26	19	10	9	24	26	25	15	10	15	21	26	26	19	10	9	943710000	1029300000	945040000	433280000	116760000	134230000
Q2YMJ2	Guanylate kinase OS=Brucella abortus (strain 2308) OX=359391 GN=gmk PE=3 SV=1	gmk	25.222	50.9	94	11	11	12	11	9	14	5	3	12	5	6	12	2	3	10	9	8	10	6	5	10	8	8	9	6	6	10	9	8	10	6	5	10	8	8	9	6	6	2391600000	605080000	461740000	2020300000	261870000	211740000
Q2YMJ3	Uncharacterized protein OS=Brucella abortus (strain 2308) OX=359391 GN=BAB1_0488 PE=4 SV=1	BAB1_0488	32.632	67.6	274	21	21	15	24	23	24	28	28	17	18	17	24	27	29	16	20	20	17	21	20	15	19	18	17	20	20	16	20	20	17	21	20	15	19	18	17	20	20	3112900000	994070000	1058100000	2463400000	3868500000	3337400000
Q2YMJ4	Endolytic murein transglycosylase OS=Brucella abortus (strain 2308) OX=359391 GN=mltG PE=3 SV=1	mltG	44.826	74.3	269	26	26	22	17	25	12	23	20	27	19	21	22	33	28	19	18	18	13	18	18	19	18	19	16	22	19	19	18	18	13	18	18	19	18	19	16	22	19	1409500000	1148500000	1042100000	877980000	1789300000	1759900000
Q2YMJ5	3-oxoacyl-[acyl-carrier-protein] synthase 2 OS=Brucella abortus (strain 2308) OX=359391 GN=BAB1_0486 PE=3 SV=1	BAB1_0486	44.088	70.7	318	26	26	34	32	27	24	13	13	31	34	35	34	20	21	20	19	19	19	19	17	21	19	19	20	17	18	20	19	19	19	19	17	21	19	19	20	17	18	2775000000	4800400000	4960200000	3186600000	2304400000	2684300000
Q2YMJ6	Chromosome partition protein Smc OS=Brucella abortus (strain 2308) OX=359391 GN=smc PE=3 SV=1	smc	127.34	50.4	357	53	53	18	25	26	5	52	45	11	33	38	11	43	50	28	38	37	12	46	41	23	40	42	19	36	39	28	38	37	12	46	41	23	40	42	19	36	39	702540000	688300000	602610000	305220000	2040200000	2078900000
Q2YMJ7	DSBA oxidoreductase:Twin-arginine translocation pathway signal OS=Brucella abortus (strain 2308) OX=359391 GN=BAB1_0521 PE=4 SV=1	BAB1_0521	23.781	80.2	315	16	16	25	26	25	23	27	32	20	20	17	31	37	32	13	10	12	13	13	13	12	10	13	12	13	11	13	10	12	13	13	13	12	10	13	12	13	11	13120000000	11300000000	11307000000	12493000000	31574000000	33098000000
Q2YMK1	Haloacid dehalogenase-like hydrolase:HAD-superfamily hydrolase, subfamily IA, variant 3 OS=Brucella abortus (strain 2308) OX=359391 GN=BAB1_0517 PE=4 SV=1	BAB1_0517	23.3	83.9	91	11	11	19	10	8	4	3	3	14	6	7	5	5	7	9	7	8	7	4	3	10	7	6	4	5	4	9	7	8	7	4	3	10	7	6	4	5	4	471150000	223940000	228010000	121650000	90085000	79305000
Q2YMK4	Haloacid dehalogenase/epoxide hydrolase:Haloacid dehalogenase-like hydrolase:HAD-superfamily hydrolase, subfamily IA, variant OS=Brucella abortus (strain 2308) OX=359391 GN=BAB1_0514 PE=4 SV=1	BAB1_0514	24.396	41.7	95	8	8	2	11	11	2	9	10	6	13	12	3	8	8	7	8	8	2	6	6	7	8	8	4	7	6	7	8	8	2	6	6	7	8	8	4	7	6	232370000	320010000	321920000	128070000	482060000	628470000
Q2YMK5	Uncharacterized protein OS=Brucella abortus (strain 2308) OX=359391 GN=BAB1_0513 PE=4 SV=1	BAB1_0513	6.7998	75.4	47	3	3	4	4	5	4	4	4	5	3	2	0	6	6	3	2	2	3	2	2	3	2	2	2	2	2	3	2	2	3	2	2	3	2	2	2	2	2	461440000	441470000	531670000	300140000	666200000	616770000
Q2YMK6	EAL domain OS=Brucella abortus (strain 2308) OX=359391 GN=BAB1_0512 PE=4 SV=1	BAB1_0512	60.239	23.5	14	8	8	2	0	0	3	0	0	3	1	0	5	0	0	3	1	2	3	1	1	3	1	0	6	0	0	3	1	2	3	1	1	3	1	0	6	0	0	37759000	0	0	37808000	0	0
Q2YMK7	Lipoprotein, putative OS=Brucella abortus (strain 2308) OX=359391 GN=BAB1_0511 PE=4 SV=1	BAB1_0511	20.774	62	153	12	12	15	12	17	12	14	12	12	14	12	13	11	9	11	9	10	11	9	9	11	10	9	12	9	9	11	9	10	11	9	9	11	10	9	12	9	9	1820700000	2163700000	1913800000	2120100000	2921500000	2622200000
Q2YMK8	Serine/threonine dehydratase, pyridoxal-phosphate attachment site:Pyridoxal-5'-phosphate-dependent enzyme, beta family:Threon OS=Brucella abortus (strain 2308) OX=359391 GN=BAB1_0510 PE=4 SV=1	BAB1_0510	50.138	53.8	365	22	22	26	34	30	20	38	34	23	30	36	31	31	32	19	18	18	18	19	19	21	18	18	21	19	20	19	18	18	18	19	19	21	18	18	21	19	20	1941800000	2044000000	2029900000	2351700000	3030100000	3060800000
Q2YMK9	Insulinase-like peptidase, family M16:Peptidase M16 inactive OS=Brucella abortus (strain 2308) OX=359391 GN=BAB1_0509 PE=3 SV=1	BAB1_0509	47.793	49.1	199	19	19	24	27	28	1	13	7	19	23	25	9	12	11	16	15	15	9	13	12	16	15	16	12	10	9	16	15	15	9	13	12	16	15	16	12	10	9	723510000	1105800000	1070400000	132610000	691380000	712770000
Q2YML0	GCN5-related N-acetyltransferase OS=Brucella abortus (strain 2308) OX=359391 GN=BAB1_0508 PE=4 SV=1	BAB1_0508	23.65	56.8	22	8	8	4	3	5	1	0	0	4	2	2	1	0	0	5	5	3	4	0	0	5	3	3	5	0	0	5	5	3	4	0	0	5	3	3	5	0	0	80745000	38320000	23654000	23403000	0	0
Q2YML1	PAS domain:GGDEF:PAS-associated C-terminal domain:PAC motif:EAL domain OS=Brucella abortus (strain 2308) OX=359391 GN=BAB1_0507 PE=4 SV=1	BAB1_0507	106.34	40.6	207	36	36	32	35	32	2	5	8	31	25	27	7	2	1	28	29	29	5	11	11	26	26	26	12	8	8	28	29	29	5	11	11	26	26	26	12	8	8	827590000	949270000	1049500000	9291100	54281000	68940000
Q2YML2	UPF0301 protein BAB1_0506 OS=Brucella abortus (strain 2308) OX=359391 GN=BAB1_0506 PE=3 SV=1	BAB1_0506	22.05	26	30	5	5	3	4	4	0	2	3	2	3	3	1	2	3	3	4	4	1	2	3	3	3	4	2	2	4	3	4	4	1	2	3	3	3	4	2	2	4	131050000	145630000	136230000	0	0	0
Q2YML3	Ribosomal protein S7 OS=Brucella abortus (strain 2308) OX=359391 GN=BAB1_0505 PE=4 SV=1	BAB1_0505	28.216	63.9	123	12	12	11	21	17	1	10	9	17	10	12	3	6	6	10	6	8	5	6	6	12	6	7	5	6	5	10	6	8	5	6	6	12	6	7	5	6	5	343200000	1188200000	1080400000	59261000	445930000	487580000
Q2YML4	Formyl transferase, N-terminal OS=Brucella abortus (strain 2308) OX=359391 GN=BAB1_0540 PE=4 SV=1	BAB1_0540	29.128	63.3	218	16	16	23	17	16	28	13	8	21	18	16	38	11	9	13	13	13	14	13	14	14	14	13	14	11	12	13	13	13	14	13	14	14	14	13	14	11	12	4830100000	2172000000	2062000000	4679500000	526570000	591240000
Q2YMM0	Polysaccharide biosynthesis protein CapD OS=Brucella abortus (strain 2308) OX=359391 GN=BAB1_0534 PE=4 SV=1	BAB1_0534	69.119	35.9	116	19	19	13	16	15	8	5	5	13	8	10	14	5	4	14	15	16	9	11	13	14	13	14	11	9	9	14	15	16	9	11	13	14	13	14	11	9	9	437240000	263110000	311850000	267660000	134240000	108580000
Q2YMM2	5-hydroxyisourate hydrolase OS=Brucella abortus (strain 2308) OX=359391 GN=BAB1_0532 PE=1 SV=1	BAB1_0532	13.033	91.5	240	9	9	28	14	14	46	14	12	24	13	11	39	12	13	9	5	5	9	5	5	9	5	5	9	5	6	9	5	5	9	5	5	9	5	5	9	5	6	2811000000	1506500000	1701900000	8639300000	2561200000	2515300000
Q2YMM3	Ureidoglycolate lyase OS=Brucella abortus (strain 2308) OX=359391 GN=allA PE=3 SV=1	allA	19.042	70.4	65	11	11	6	5	5	6	4	3	7	8	7	2	5	7	8	7	6	7	5	3	7	6	8	5	7	6	8	7	6	7	5	3	7	6	8	5	7	6	296130000	134230000	135060000	310910000	74013000	89317000
Q2YMM5	Beta-lactamase-like OS=Brucella abortus (strain 2308) OX=359391 GN=BAB1_0529 PE=4 SV=1	BAB1_0529	32.524	53.5	45	11	11	10	2	4	5	1	1	12	1	1	4	2	2	7	2	4	5	3	2	6	2	1	5	5	4	7	2	4	5	3	2	6	2	1	5	5	4	256900000	0	0	134950000	0	0
Q2YMM6	Uncharacterized protein OS=Brucella abortus (strain 2308) OX=359391 GN=BAB1_0528 PE=4 SV=1	BAB1_0528	29.092	34.7	59	8	8	3	6	4	4	6	7	5	6	5	7	2	4	5	6	6	5	6	6	4	6	7	5	3	4	5	6	6	5	6	6	4	6	7	5	3	4	125410000	168610000	150330000	188290000	148140000	165240000
Q2YMM7	Uncharacterized protein OS=Brucella abortus (strain 2308) OX=359391 GN=BAB1_0527 PE=4 SV=1	BAB1_0527	13.556	39.8	9	3	3	2	1	1	0	0	0	4	0	1	0	0	0	3	3	3	0	2	2	2	3	3	0	2	2	3	3	3	0	2	2	2	3	3	0	2	2	0	0	0	0	0	0
Q2YMM8	Polysaccharide deacetylase OS=Brucella abortus (strain 2308) OX=359391 GN=BAB1_0526 PE=4 SV=1	BAB1_0526	29.155	48.9	116	14	14	13	13	12	12	5	6	16	6	9	14	4	6	12	10	10	9	7	7	12	8	8	10	6	8	12	10	10	9	7	7	12	8	8	10	6	8	678880000	1033500000	938290000	740370000	229580000	281990000
Q2YMM9	Pyruvate, phosphate dikinase OS=Brucella abortus (strain 2308) OX=359391 GN=ppdK PE=3 SV=1	ppdK	96.297	69.1	924	53	53	77	77	74	76	70	68	76	91	97	92	60	66	46	47	47	41	42	41	47	45	45	44	40	40	46	47	47	41	42	41	47	45	45	44	40	40	5835200000	5895700000	5779500000	5193700000	6712400000	5998700000
Q2YMN0	Glyoxalase family protein OS=Brucella abortus (strain 2308) OX=359391 GN=BAB1_0524 PE=4 SV=1	BAB1_0524	12.116	38.9	27	4	4	1	3	4	2	2	3	1	1	2	1	3	4	1	4	4	3	3	3	2	3	3	2	3	3	1	4	4	3	3	3	2	3	3	2	3	3	0	94431000	105320000	0	141980000	161480000
Q2YMN5	Glycosyl transferase, group 1 OS=Brucella abortus (strain 2308) OX=359391 GN=BAB1_0553 PE=4 SV=1	BAB1_0553	41.984	53.5	104	20	20	14	18	21	0	1	0	10	20	17	0	2	1	17	16	17	2	6	3	13	16	15	4	4	4	17	16	17	2	6	3	13	16	15	4	4	4	405850000	745230000	756870000	5727800	29976000	47323000
Q2YMP3	GDP-mannose 4,6-dehydratase OS=Brucella abortus (strain 2308) OX=359391 GN=gmd PE=3 SV=1	gmd	41.062	67.7	313	21	21	34	32	23	34	18	15	33	25	28	52	9	10	19	15	16	20	14	15	19	15	15	20	13	13	19	15	16	20	14	15	19	15	15	20	13	13	6038700000	7854600000	7661200000	9473400000	2727300000	2557300000
Q2YMP4	DegT/DnrJ/EryC1/StrS aminotransferase OS=Brucella abortus (strain 2308) OX=359391 GN=BAB1_0544 PE=3 SV=1	BAB1_0544	40.497	58	165	19	19	20	25	21	10	4	5	20	11	16	25	4	4	16	18	18	11	13	10	17	17	16	16	10	9	16	18	18	11	13	10	17	17	16	16	10	9	1424700000	1466000000	1526400000	1401200000	391830000	391310000
Q2YMP5	Transport permease protein OS=Brucella abortus (strain 2308) OX=359391 GN=rfbD PE=3 SV=1	rfbD	29.319	11.9	3	3	3	2	0	0	0	0	0	0	0	0	1	0	0	3	1	1	1	1	1	3	1	1	2	1	1	3	1	1	1	1	1	3	1	1	2	1	1	30947000	0	0	0	0	0
Q2YMP6	ATP/GTP-binding site motif A (P-loop):ABC transporter:AAA ATPase OS=Brucella abortus (strain 2308) OX=359391 GN=BAB1_0542 PE=4 SV=1	BAB1_0542	27.098	59.5	115	13	13	20	11	8	10	5	7	14	7	6	12	9	6	10	10	10	11	9	10	12	10	10	11	8	7	10	10	10	11	9	10	12	10	10	11	8	7	829900000	1351900000	1199200000	649940000	447360000	428450000
Q2YMP7	Perosamine synthetase WbkB OS=Brucella abortus (strain 2308) OX=359391 GN=BAB1_0541 PE=4 SV=1	BAB1_0541	32.322	3.9	3	1	1	1	0	0	0	0	0	1	0	0	1	0	0	1	0	0	1	0	0	1	0	0	1	0	0	1	0	0	1	0	0	1	0	0	1	0	0	0	0	0	0	0	0
Q2YMP8	NAD/NADP-dependent betaine aldehyde dehydrogenase OS=Brucella abortus (strain 2308) OX=359391 GN=betB PE=3 SV=1	betB	52.035	53.6	285	20	20	31	21	22	34	13	14	25	22	23	56	10	14	16	13	14	16	13	12	15	14	14	19	11	11	16	13	14	16	13	12	15	14	14	19	11	11	1684700000	1067700000	1190800000	2636100000	507040000	610360000
Q2YMQ0	Bacterial regulatory protein LacI, HTH motif:Periplasmic binding protein/LacI transcriptional regulator OS=Brucella abortus (strain 2308) OX=359391 GN=BAB1_0572 PE=4 SV=1	BAB1_0572	37.171	30.6	45	8	8	1	4	5	2	3	5	3	7	6	3	4	2	3	7	6	2	4	5	3	7	7	4	4	4	3	7	6	2	4	5	3	7	7	4	4	4	83443000	84431000	127840000	163190000	78095000	69521000
Q2YMQ1	Xylulose kinase OS=Brucella abortus (strain 2308) OX=359391 GN=xylB PE=3 SV=1	xylB	51.299	50.9	57	17	17	3	12	10	5	2	1	4	7	7	6	0	0	6	11	11	6	3	4	4	9	10	8	0	0	6	11	11	6	3	4	4	9	10	8	0	0	45286000	219230000	210740000	0	30084000	73244000
Q2YMQ2	Xylose isomerase OS=Brucella abortus (strain 2308) OX=359391 GN=xylA PE=3 SV=1	xylA	49.003	71.5	171	28	28	22	18	19	20	6	4	21	11	13	30	3	4	19	17	19	19	9	11	20	16	16	25	7	8	19	17	19	19	9	11	20	16	16	25	7	8	1048000000	1069300000	1002800000	1232700000	618500000	376900000
Q2YMQ3	IolE protein OS=Brucella abortus (strain 2308) OX=359391 GN=BAB1_0568 PE=4 SV=1	BAB1_0568	39.254	27.1	47	9	9	5	6	4	0	3	5	2	8	7	0	4	3	6	5	5	2	2	3	4	4	4	1	3	3	6	5	5	2	2	3	4	4	4	1	3	3	86450000	118180000	109320000	0	84264000	52037000
Q2YMQ4	Periplasmic binding protein/LacI transcriptional regulator OS=Brucella abortus (strain 2308) OX=359391 GN=rbsB-1 PE=4 SV=1	rbsB-1	34.613	46.9	119	16	16	17	10	9	2	12	12	14	6	8	3	12	14	12	10	10	6	12	10	12	11	10	7	13	13	12	10	10	6	12	10	12	11	10	7	13	13	851520000	1202300000	1089100000	155070000	2550300000	2568200000
Q2YMQ5	Tetracycline resistance protein TetB:Bacterial inner-membrane translocator OS=Brucella abortus (strain 2308) OX=359391 GN=rbsC-1 PE=3 SV=1	rbsC-1	34.991	3.9	4	1	1	0	0	1	0	1	1	0	0	1	0	0	0	0	1	1	0	1	1	0	0	1	0	0	0	0	1	1	0	1	1	0	0	1	0	0	0	0	6977500	0	0	0	0
Q2YMQ6	ATP/GTP-binding site motif A (P-loop):ABC transporter:AAA ATPase OS=Brucella abortus (strain 2308) OX=359391 GN=BAB1_0565 PE=4 SV=1	BAB1_0565	55.096	22.1	27	9	9	5	4	5	2	1	1	3	2	2	1	1	0	4	4	4	4	1	2	3	3	3	4	1	0	4	4	4	4	1	2	3	3	3	4	1	0	40352000	24154000	29980000	17932000	0	0
Q2YMQ8	Glycosyl transferase, group 1 OS=Brucella abortus (strain 2308) OX=359391 GN=BAB1_0563 PE=4 SV=1	BAB1_0563	41.199	39	76	13	13	8	10	9	4	2	3	7	9	10	4	6	4	10	9	8	7	6	6	8	10	9	6	6	5	10	9	8	7	6	6	8	10	9	6	6	5	480180000	740000000	740030000	87580000	472230000	693770000
Q2YMQ9	Mannose-6-phosphate isomerase, type II:Nucleotidyl transferase:Mannose-1-phosphate guanylyltransferase/mannose-6-phosphate is OS=Brucella abortus (strain 2308) OX=359391 GN=BAB1_0561 PE=3 SV=1	BAB1_0561	52.356	57.4	157	24	24	21	15	14	15	8	7	18	10	11	26	4	8	19	14	14	18	8	8	18	13	13	17	7	6	19	14	14	18	8	8	18	13	13	17	7	6	1008300000	770410000	707020000	511840000	285140000	341560000
Q2YMR0	Phosphoglucomutase/phosphomannomutase:Phosphogluc omutase/phosphomannomutase alpha/beta/alpha domain I:Phosphoglucomutase/phos OS=Brucella abortus (strain 2308) OX=359391 GN=BAB1_0560 PE=3 SV=1	BAB1_0560	46.653	9.1	6	2	2	0	0	2	0	0	0	0	2	2	0	0	0	0	0	1	0	0	0	0	2	1	0	0	0	0	0	1	0	0	0	0	2	1	0	0	0	0	0	0	0	0	0
Q2YMR3	Transcriptional regulatory protein MucR OS=Brucella abortus (strain 2308) OX=359391 GN=BAB1_0594 PE=4 SV=1	BAB1_0594	16.024	62.7	418	17	17	41	28	28	41	30	32	36	34	28	46	39	35	15	11	11	15	12	12	14	12	13	14	12	12	15	11	11	15	12	12	14	12	13	14	12	12	15217000000	6423600000	6696500000	15683000000	10564000000	10550000000
Q2YMR4	Esterase/lipase/thioesterase, active site:Prolyl oligopeptidase:Prolyl oligopeptidase serine protease (S9A):Prolyl endopeptid OS=Brucella abortus (strain 2308) OX=359391 GN=BAB1_0593 PE=4 SV=1	BAB1_0593	78.273	59.7	321	38	38	30	31	30	27	15	14	34	33	31	39	19	18	29	26	26	26	20	23	31	26	29	32	22	20	29	26	26	26	20	23	31	26	29	32	22	20	1557800000	2498600000	2135000000	1682100000	763110000	625160000
Q2YMR6	Superoxide dismutase OS=Brucella abortus (strain 2308) OX=359391 GN=BAB1_0591 PE=3 SV=1	BAB1_0591	22.54	60.3	290	15	15	27	34	29	20	21	19	24	23	20	21	26	26	13	10	9	12	7	7	13	8	8	11	7	7	13	10	9	12	7	7	13	8	8	11	7	7	31076000000	51434000000	35450000000	30254000000	32903000000	36270000000
Q2YMR7	Haloacid dehalogenase/epoxide hydrolase:Haloacid dehalogenase-like hydrolase:HAD-superfamily hydrolase, subfamily IA, variant 2 OS=Brucella abortus (strain 2308) OX=359391 GN=BAB1_0590 PE=4 SV=1	BAB1_0590	24.414	49.8	58	8	8	7	10	6	8	3	2	6	1	1	11	2	1	7	8	7	8	4	5	8	5	6	8	2	2	7	8	7	8	4	5	8	5	6	8	2	2	575100000	713910000	667680000	558680000	172240000	138490000
Q2YMR8	ErfK/YbiS/YcfS/YnhG:Twin-arginine translocation pathway signal OS=Brucella abortus (strain 2308) OX=359391 GN=BAB1_0589 PE=4 SV=1	BAB1_0589	26.258	51.3	140	12	12	16	12	11	16	6	6	17	16	15	15	5	5	11	10	10	11	9	10	11	10	10	12	10	10	11	10	10	11	9	10	11	10	10	12	10	10	5217600000	3501800000	3598600000	3532500000	474770000	451740000
Q2YMR9	ATP/GTP-binding site motif A (P-loop) OS=Brucella abortus (strain 2308) OX=359391 GN=BAB1_0588 PE=4 SV=1	BAB1_0588	54.102	56.1	329	25	25	32	24	26	20	31	28	23	29	25	29	33	29	23	19	20	22	18	20	22	18	19	23	21	19	23	19	20	22	18	20	22	18	19	23	21	19	1737600000	1669000000	1647600000	1951800000	5158900000	4328700000
Q2YMS0	Uncharacterized protein OS=Brucella abortus (strain 2308) OX=359391 GN=BAB1_0587 PE=4 SV=1	BAB1_0587	12.051	47.5	64	5	5	8	3	2	19	1	1	8	1	1	16	2	2	4	4	3	5	4	3	4	3	3	4	4	4	4	4	3	5	4	3	4	3	3	4	4	4	5430800000	0	0	19371000000	213310000	0
Q2YMS1	Mg2+ transporter protein, CorA-like OS=Brucella abortus (strain 2308) OX=359391 GN=BAB1_0583 PE=3 SV=1	BAB1_0583	36.522	42.4	62	11	11	9	7	6	7	1	2	7	6	6	11	0	0	9	8	7	7	4	4	9	7	7	9	3	1	9	8	7	7	4	4	9	7	7	9	3	1	466560000	172580000	178820000	276730000	70515000	68128000
Q2YMS2	Transcriptional regulator AbrB:SpoVT/AbrB-like domain OS=Brucella abortus (strain 2308) OX=359391 GN=BAB1_0582 PE=4 SV=1	BAB1_0582	8.74	50	10	4	4	1	1	1	1	1	1	0	1	1	0	1	1	2	2	3	4	2	2	3	3	2	2	3	2	2	2	3	4	2	2	3	3	2	2	3	2	0	0	0	0	0	0
Q2YMS3	Death-on-curing family protein OS=Brucella abortus (strain 2308) OX=359391 GN=BAB1_0581 PE=4 SV=1	BAB1_0581	14.296	32.6	32	5	5	4	3	3	2	3	2	3	1	3	2	4	2	2	3	4	1	3	2	3	2	3	2	3	2	2	3	4	1	3	2	3	2	3	2	3	2	0	36416000	41376000	0	25391000	27151000
Q2YMS4	Prokaryotic transcription elongation factor GreA/GreB OS=Brucella abortus (strain 2308) OX=359391 GN=BAB1_0580 PE=4 SV=1	BAB1_0580	17.26	82.7	165	14	14	16	13	15	16	16	13	18	8	10	13	15	12	13	10	10	11	10	9	12	10	10	10	9	10	13	10	10	11	10	9	12	10	10	10	9	10	420300000	1073800000	1214700000	2240900000	1726500000	1590400000
Q2YMS5	Uncharacterized protein OS=Brucella abortus (strain 2308) OX=359391 GN=BAB1_0579 PE=4 SV=1	BAB1_0579	35.618	62.6	82	15	15	2	10	13	3	5	8	4	9	6	7	7	8	5	11	12	5	8	7	6	10	10	6	7	10	5	11	12	5	8	7	6	10	10	6	7	10	468970000	658320000	677680000	393450000	510780000	453640000
Q2YMS6	HTH-type transcriptional regulator BetI OS=Brucella abortus (strain 2308) OX=359391 GN=betI PE=3 SV=1	betI	21.678	40.4	25	6	6	1	5	7	1	1	1	0	2	4	1	1	1	1	6	6	1	1	1	0	5	6	1	1	1	1	6	6	1	1	1	0	5	6	1	1	1	0	108600000	115060000	0	0	0
Q2YMT5	Glycosyl transferase, family 51:Penicillin-binding protein, transpeptidase domain OS=Brucella abortus (strain 2308) OX=359391 GN=BAB1_0607 PE=4 SV=1	BAB1_0607	79.715	27.9	40	16	16	5	4	7	3	0	0	5	6	5	5	0	0	11	9	9	7	3	3	10	11	11	8	1	0	11	9	9	7	3	3	10	11	11	8	1	0	86769000	98891000	154560000	62791000	0	0
Q2YMT6	Uncharacterized protein OS=Brucella abortus (strain 2308) OX=359391 GN=BAB1_0606 PE=4 SV=1	BAB1_0606	21.801	44.8	35	7	7	7	3	2	4	1	1	4	2	2	9	0	0	6	3	4	5	1	1	5	4	3	5	0	0	6	3	4	5	1	1	5	4	3	5	0	0	127170000	87818000	76846000	106170000	0	0
Q2YMT7	Uncharacterized protein OS=Brucella abortus (strain 2308) OX=359391 GN=BAB1_0605 PE=4 SV=1	BAB1_0605	20.068	43.3	42	6	6	3	4	4	3	4	5	6	2	2	4	2	3	5	5	5	3	5	5	4	4	5	4	3	4	5	5	5	3	5	5	4	4	5	4	3	4	83242000	117380000	118640000	97156000	136720000	161350000
Q2YMT8	Uncharacterized protein OS=Brucella abortus (strain 2308) OX=359391 GN=BAB1_0604 PE=4 SV=1	BAB1_0604	39.044	26.8	16	9	9	0	0	1	0	2	3	1	3	4	0	1	1	2	3	2	0	2	4	2	6	5	0	1	1	2	3	2	0	2	4	2	6	5	0	1	1	0	30838000	28324000	0	0	0
Q2YMT9	Uncharacterized protein OS=Brucella abortus (strain 2308) OX=359391 GN=BAB1_0603 PE=4 SV=1	BAB1_0603	13.014	60.9	56	6	6	7	3	4	12	2	2	8	3	6	6	1	2	6	1	3	6	1	1	6	3	4	5	2	2	6	1	3	6	1	1	6	3	4	5	2	2	78198000	60860000	60177000	586860000	39768000	50521000
Q2YMU0	Putative peptidoglycan binding domain 1 OS=Brucella abortus (strain 2308) OX=359391 GN=BAB1_0602 PE=4 SV=1	BAB1_0602	35.952	29.6	9	5	5	0	2	1	0	0	0	1	2	2	1	0	0	3	3	3	0	0	1	3	2	2	1	0	1	3	3	3	0	0	1	3	2	2	1	0	1	0	13386000	12262000	0	0	0
Q2YMU1	ATP-binding region, ATPase-like:Histidine kinase A, N-terminal:Bacterial sensor protein, C-terminal:Histidine kinase OS=Brucella abortus (strain 2308) OX=359391 GN=BAB1_0601 PE=4 SV=1	BAB1_0601	64.798	9.7	13	5	5	3	1	0	1	1	2	2	1	1	0	1	0	3	2	2	1	1	3	3	2	2	0	1	2	3	2	2	1	1	3	3	2	2	0	1	2	0	10966000	0	0	0	5982000
Q2YMU3	Uncharacterized protein OS=Brucella abortus (strain 2308) OX=359391 GN=BAB1_0599 PE=4 SV=1	BAB1_0599	15.863	55.3	165	10	10	14	10	8	12	19	16	13	10	7	21	17	18	10	8	8	8	9	8	10	8	8	9	8	8	10	8	8	8	9	8	10	8	8	9	8	8	876380000	667010000	641610000	1077700000	2684300000	2628500000
Q2YMU7	Cytochrome c-type biogenesis protein CcmE OS=Brucella abortus (strain 2308) OX=359391 GN=ccmE PE=3 SV=1	ccmE	17.976	53.9	89	9	9	9	7	5	2	10	8	8	9	7	2	12	10	7	7	7	4	8	7	7	8	7	3	7	7	7	7	7	4	8	7	7	8	7	3	7	7	454340000	283600000	297940000	108870000	594380000	597220000
Q2YMU8	TPR repeat OS=Brucella abortus (strain 2308) OX=359391 GN=BAB1_0631 PE=4 SV=1	BAB1_0631	40.845	54.4	172	21	21	14	15	14	3	14	22	13	18	17	5	20	17	15	18	18	9	19	19	12	18	18	8	16	16	15	18	18	9	19	19	12	18	18	8	16	16	773080000	797360000	648940000	353740000	2179100000	2030900000
Q2YMU9	Outer membrane lipoprotein-related protein OS=Brucella abortus (strain 2308) OX=359391 GN=BAB1_0630 PE=4 SV=1	BAB1_0630	16.806	68.9	84	8	8	8	6	5	6	8	7	10	5	7	9	6	7	7	6	6	7	6	6	7	6	6	7	6	6	7	6	6	7	6	6	7	6	6	7	6	6	750400000	453070000	461590000	1296200000	1249900000	1166400000
Q2YMV0	ATP-binding region, ATPase-like:Histidine kinase, HAMP region:Histidine kinase A, N-terminal:Bacterial sensor protein, C-term OS=Brucella abortus (strain 2308) OX=359391 GN=BAB1_0629 PE=4 SV=1	BAB1_0629	47.285	35	69	13	13	5	11	10	3	2	6	4	6	9	8	3	2	5	9	10	6	5	6	6	7	8	8	5	5	5	9	10	6	5	6	6	7	8	8	5	5	216020000	285160000	235400000	179830000	131920000	134540000
Q2YMV1	Response regulator receiver:Transcriptional regulatory protein, C terminal:Sugar transporter superfamily OS=Brucella abortus (strain 2308) OX=359391 GN=BAB1_0628 PE=4 SV=1	BAB1_0628	25.56	57.6	160	14	14	13	11	13	7	12	13	14	12	13	11	22	19	11	9	11	9	10	10	10	10	10	11	11	11	11	9	11	9	10	10	10	10	10	11	11	11	684290000	383900000	388590000	387990000	971780000	1062200000
Q2YMV2	Uncharacterized protein OS=Brucella abortus (strain 2308) OX=359391 GN=BAB1_0627 PE=4 SV=1	BAB1_0627	10.036	36.7	38	5	5	4	0	0	17	1	1	4	0	0	8	1	2	4	0	0	5	2	3	4	2	2	4	1	1	4	0	0	5	2	3	4	2	2	4	1	1	1082700000	0	0	3656100000	0	0
Q2YMV8	Uncharacterized protein OS=Brucella abortus (strain 2308) OX=359391 GN=BAB1_0617 PE=4 SV=1	BAB1_0617	14.784	13.1	8	2	2	1	0	0	0	1	1	1	1	1	0	1	1	1	2	2	0	1	1	1	1	2	1	1	1	1	2	2	0	1	1	1	1	2	1	1	1	0	0	0	0	0	0
Q2YMW1	Uncharacterized protein OS=Brucella abortus (strain 2308) OX=359391 GN=BAB1_0650 PE=4 SV=1	BAB1_0650	11.864	70.4	203	14	14	14	12	12	27	23	20	9	9	10	12	29	26	6	10	9	7	11	11	7	8	8	7	13	12	6	10	9	7	11	11	7	8	8	7	13	12	3910000000	2700500000	2665400000	12056000000	8236100000	15549000000
Q2YMW2	Glutathione S-transferase, N-terminal:Glutathione S-transferase, C-terminal OS=Brucella abortus (strain 2308) OX=359391 GN=BAB1_0649 PE=3 SV=1	BAB1_0649	27.003	36.9	35	9	9	5	3	3	0	3	3	6	3	3	0	3	3	6	8	7	2	7	7	8	7	7	4	8	6	6	8	7	2	7	7	8	7	7	4	8	6	396900000	284720000	273530000	0	138490000	165290000
Q2YMW4	AMP nucleosidase OS=Brucella abortus (strain 2308) OX=359391 GN=amn PE=3 SV=1	amn	55.909	66	357	27	27	32	32	29	41	21	15	36	34	34	62	13	8	25	17	17	24	15	15	25	19	19	25	12	13	25	17	17	24	15	15	25	19	19	25	12	13	1706300000	1500800000	1481500000	3276600000	925940000	879870000
Q2YMW5	Endonuclease/exonuclease/phosphatase family OS=Brucella abortus (strain 2308) OX=359391 GN=BAB1_0646 PE=4 SV=1	BAB1_0646	35.279	18.3	33	4	4	2	5	6	1	2	2	0	5	5	1	2	2	2	4	4	2	2	2	1	4	4	2	2	2	2	4	4	2	2	2	1	4	4	2	2	2	128790000	128780000	129880000	72717000	68827000	67127000
Q2YMW6	NAD binding site:ATP/GTP-binding site motif A (P-loop):Aromatic-ring hydroxylase:Electron transfer flavoprotein-ubiquinone ox OS=Brucella abortus (strain 2308) OX=359391 GN=BAB1_0645 PE=4 SV=1	BAB1_0645	61.024	67.5	239	28	28	30	17	15	24	11	13	23	17	16	46	13	14	25	18	18	25	17	16	24	17	18	26	18	16	25	18	18	25	17	16	24	17	18	26	18	16	2087200000	1675300000	1650500000	3135300000	1216400000	1338600000
Q2YMW7	ATP/GTP-binding site motif A (P-loop):Uracil-DNA glycosylase superfamily:Phage SPO1 DNA polymerase-related protein OS=Brucella abortus (strain 2308) OX=359391 GN=BAB1_0644 PE=4 SV=1	BAB1_0644	31.627	82.4	200	23	23	9	18	15	12	22	16	13	17	18	17	21	22	16	11	13	14	17	17	15	14	15	16	17	14	16	11	13	14	17	17	15	14	15	16	17	14	335220000	432020000	379810000	527760000	1594400000	1396100000
Q2YMW8	General substrate transporter:Major facilitator superfamily (MFS) OS=Brucella abortus (strain 2308) OX=359391 GN=BAB1_0643 PE=4 SV=1	BAB1_0643	45.027	7.7	6	3	3	2	1	0	1	0	0	2	0	0	0	0	0	2	1	0	1	1	0	2	0	0	1	0	0	2	1	0	1	1	0	2	0	0	1	0	0	20519000	0	0	0	0	0
Q2YMX0	Membrane alanine aminopeptidase:Neutral zinc metallopeptidases, zinc-binding region OS=Brucella abortus (strain 2308) OX=359391 GN=pepN PE=4 SV=1	pepN	98.014	70.9	682	56	56	65	56	53	51	47	52	66	56	60	76	53	47	47	45	45	45	43	41	47	48	47	51	39	41	47	45	45	45	43	41	47	48	47	51	39	41	3725500000	3658100000	3840300000	3580800000	3923000000	4114100000
Q2YMX1	PAS domain:PAC motif:ATP-binding region, ATPase-like:Histidine kinase A, N-terminal:Bacterial sensor protein, C-terminal:Hist OS=Brucella abortus (strain 2308) OX=359391 GN=BAB1_0640 PE=4 SV=1	BAB1_0640	86.481	11.1	8	8	8	1	1	0	0	0	0	3	1	1	1	0	0	6	3	4	3	1	1	3	3	3	4	1	1	6	3	4	3	1	1	3	3	3	4	1	1	62387000	0	0	0	0	0
Q2YMX2	Glycosyl transferase, family 25:O-antigen polymerase OS=Brucella abortus (strain 2308) OX=359391 GN=BAB1_0639 PE=4 SV=1	BAB1_0639	79.123	20.8	41	12	12	3	7	6	1	1	4	5	4	5	2	2	1	8	8	8	8	5	5	7	7	7	4	4	2	8	8	8	8	5	5	7	7	7	4	4	2	79415000	47080000	55613000	56774000	74559000	72642000
Q2YMX3	Bifunctional glutamine synthetase adenylyltransferase/adenylyl-removing enzyme OS=Brucella abortus (strain 2308) OX=359391 GN=glnE PE=3 SV=1	glnE	109.49	46.9	296	41	41	24	33	28	8	24	24	17	36	41	13	29	19	27	36	35	18	29	28	21	34	36	19	27	27	27	36	35	18	29	28	21	34	36	19	27	27	1053800000	1256700000	1252600000	738130000	1792800000	1672300000
Q2YMX4	ATP-binding region, ATPase-like:Histidine kinase, HAMP region:Histidine kinase A, N-terminal:Bacterial sensor protein, C-term OS=Brucella abortus (strain 2308) OX=359391 GN=BAB1_0637 PE=4 SV=1	BAB1_0637	50.916	47.5	90	19	19	10	8	10	4	3	5	11	12	8	10	5	4	17	14	14	11	11	10	14	15	13	14	9	12	17	14	14	11	11	10	14	15	13	14	9	12	753370000	791830000	999800000	418900000	530540000	714180000
Q2YMX5	Response regulator receiver:Transcriptional regulatory protein, C terminal OS=Brucella abortus (strain 2308) OX=359391 GN=BAB1_0636 PE=4 SV=1	BAB1_0636	26.279	75.7	210	18	18	20	18	16	17	14	14	21	19	16	17	21	17	14	13	14	12	11	11	17	14	14	12	13	12	14	13	14	12	11	11	17	14	14	12	13	12	2620200000	1166700000	1129800000	1872500000	1256600000	922020000
Q2YMX6	Probable periplasmic serine endoprotease DegP-like OS=Brucella abortus (strain 2308) OX=359391 GN=htrA PE=3 SV=1	htrA	53.482	57.7	478	38	38	47	35	34	34	36	36	46	32	37	51	44	46	33	30	30	32	32	34	33	31	30	31	32	34	33	30	30	32	32	34	33	31	30	31	32	34	24168000000	12129000000	12617000000	26665000000	22970000000	21210000000
Q2YMX7	Cytochrome c-type biogenesis protein OS=Brucella abortus (strain 2308) OX=359391 GN=BAB1_0634 PE=3 SV=1	BAB1_0634	17.479	39.9	65	6	6	5	5	5	3	5	7	4	7	6	5	6	7	4	5	4	4	5	6	4	4	4	4	6	6	4	5	4	4	5	6	4	4	4	4	6	6	459860000	275730000	255630000	152280000	697680000	835130000
Q2YMX8	Cytochrome c assembly protein:Cytochrome c-type biogenesis protein:Cytochrome c-type biogenesis protein CcmF OS=Brucella abortus (strain 2308) OX=359391 GN=BAB1_0633 PE=4 SV=1	BAB1_0633	71.347	12.8	35	10	10	2	4	5	1	3	4	3	5	4	1	2	1	4	7	7	3	5	5	4	6	6	5	4	3	4	7	7	3	5	5	4	6	6	5	4	3	57187000	90913000	126230000	0	63643000	67288000
Q2YMX9	Uracil-DNA glycosylase superfamily OS=Brucella abortus (strain 2308) OX=359391 GN=BAB1_0668 PE=4 SV=1	BAB1_0668	24.468	43.5	40	8	8	5	4	6	3	1	0	6	4	4	3	2	2	7	6	7	3	2	2	6	6	6	5	3	3	7	6	7	3	2	2	6	6	6	5	3	3	211370000	86093000	67152000	124170000	0	0
Q2YMY0	SsrA-binding protein OS=Brucella abortus (strain 2308) OX=359391 GN=smpB PE=3 SV=1	smpB	18.57	19	14	4	4	1	1	2	3	1	1	1	0	1	1	1	1	4	2	3	3	2	2	4	2	3	2	2	2	4	2	3	3	2	2	4	2	3	2	2	2	8091100	0	0	101380000	0	0
Q2YMY1	4-hydroxy-tetrahydrodipicolinate synthase OS=Brucella abortus (strain 2308) OX=359391 GN=dapA PE=3 SV=1	dapA	31.612	69.3	237	16	16	26	14	13	15	19	18	27	18	18	24	19	26	15	10	11	13	12	12	15	12	11	13	12	12	15	10	11	13	12	12	15	12	11	13	12	12	2127200000	2646200000	2515200000	1869200000	1916700000	2089200000
Q2YMY4	Conserved domain protein OS=Brucella abortus (strain 2308) OX=359391 GN=BAB1_0663 PE=4 SV=1	BAB1_0663	24.44	58.5	211	12	12	11	11	10	7	27	29	14	13	16	22	24	27	8	8	9	9	10	10	9	10	10	10	10	10	8	8	9	9	10	10	9	10	10	10	10	10	920090000	727840000	788710000	1087200000	4585400000	3780300000
Q2YMY6	Uncharacterized protein OS=Brucella abortus (strain 2308) OX=359391 GN=BAB1_0661 PE=4 SV=1	BAB1_0661	23.726	71.8	144	13	13	11	13	9	12	13	14	10	12	18	9	13	10	9	11	9	9	12	11	9	11	11	8	11	11	9	11	9	9	12	11	9	11	11	8	11	11	835400000	552580000	583950000	1244200000	877820000	943130000
Q2YMY7	Porin Omp2b OS=Brucella abortus (strain 2308) OX=359391 GN=omp2b PE=3 SV=2	omp2b	38.722	50.6	335	13	9	13	27	22	8	46	39	10	36	35	15	42	42	12	9	9	9	10	10	8	10	10	10	12	10	8	6	6	6	7	7	6	7	7	7	8	7	2201300000	46899000000	51697000000	1482400000	141650000000	135750000000
Q2YMY8	Porin Omp2a OS=Brucella abortus (strain 2308) OX=359391 GN=omp2a PE=3 SV=1	omp2a	34.534	23.1	11	7	3	0	0	0	0	1	2	0	1	2	0	3	2	4	4	5	3	6	6	2	6	5	4	7	6	0	1	2	0	3	3	0	3	2	1	3	3	0	0	0	0	0	0
Q2YMZ0	Aminotransferase, class-II:Aminotransferase, class I and II OS=Brucella abortus (strain 2308) OX=359391 GN=BAB1_0657 PE=3 SV=1	BAB1_0657	40.735	73.2	248	23	23	26	19	17	17	22	17	20	18	21	25	23	23	20	19	19	18	18	17	18	17	19	20	20	19	20	19	19	18	18	17	18	17	19	20	20	19	2138400000	1219300000	1292200000	2572300000	3925100000	3905500000
Q2YMZ2	Antifreeze protein, type I OS=Brucella abortus (strain 2308) OX=359391 GN=BAB1_0655 PE=4 SV=1	BAB1_0655	22.066	61.6	386	15	15	36	24	28	28	39	34	28	22	24	42	49	32	13	9	10	11	12	11	11	10	10	10	12	12	13	9	10	11	12	11	11	10	10	10	12	12	5283000000	3251300000	3154400000	6628700000	15711000000	17587000000
Q2YMZ5	Uncharacterized protein OS=Brucella abortus (strain 2308) OX=359391 GN=BAB1_0652 PE=4 SV=1	BAB1_0652	9.656	38.8	5	3	3	3	0	0	0	0	0	2	0	0	0	0	0	3	0	0	0	0	0	3	0	1	0	0	0	3	0	0	0	0	0	3	0	1	0	0	0	21513000	0	0	0	0	0
Q2YMZ7	Uncharacterized protein OS=Brucella abortus (strain 2308) OX=359391 GN=BAB1_0686 PE=4 SV=1	BAB1_0686	22.855	35.4	37	9	9	6	3	7	0	1	2	6	3	2	4	2	1	5	6	6	2	2	3	4	5	5	3	3	2	5	6	6	2	2	3	4	5	5	3	3	2	115720000	77957000	71517000	60467000	48358000	29114000
Q2YMZ8	Tyrosine specific protein phosphatase and dual specificity protein phosphatase OS=Brucella abortus (strain 2308) OX=359391 GN=BAB1_0685 PE=4 SV=1	BAB1_0685	18.366	40.8	14	5	5	2	3	2	2	1	0	2	1	0	0	0	1	3	2	2	3	1	0	3	1	1	2	1	1	3	2	2	3	1	0	3	1	1	2	1	1	0	26654000	31329000	0	0	0
Q2YMZ9	DNA repair protein RecO OS=Brucella abortus (strain 2308) OX=359391 GN=recO PE=3 SV=1	recO	27.668	18.6	6	3	3	2	1	1	0	0	0	1	0	0	1	0	0	2	1	1	0	0	0	1	0	0	2	0	0	2	1	1	0	0	0	1	0	0	2	0	0	33219000	0	0	0	0	0
Q2YN00	GTPase Era OS=Brucella abortus (strain 2308) OX=359391 GN=era PE=3 SV=1	era	34.684	62.1	101	17	17	13	11	9	9	6	6	9	10	7	12	5	4	13	14	14	10	8	8	12	12	12	12	6	6	13	14	14	10	8	8	12	12	12	12	6	6	525470000	366830000	340040000	648900000	147590000	175090000
Q2YN02	Ribonuclease 3 OS=Brucella abortus (strain 2308) OX=359391 GN=rnc PE=3 SV=1	rnc	27.22	38.8	126	8	8	11	12	12	6	13	13	9	9	12	7	11	11	7	7	6	4	7	6	7	6	7	5	7	7	7	7	6	4	7	6	7	6	7	5	7	7	663610000	534250000	687190000	308920000	1417000000	1396700000
Q2YN03	Signal peptidase I OS=Brucella abortus (strain 2308) OX=359391 GN=BAB1_0680 PE=3 SV=1	BAB1_0680	29.084	65.4	163	18	18	15	14	11	16	12	11	15	14	15	19	8	13	15	13	13	14	12	13	15	14	14	15	11	12	15	13	13	14	12	13	15	14	14	15	11	12	1521300000	1668200000	1622800000	2292600000	1656900000	1642000000
Q2YN04	Holo-[acyl-carrier-protein] synthase OS=Brucella abortus (strain 2308) OX=359391 GN=acpS PE=3 SV=1	acpS	14.645	41.8	54	6	6	6	4	3	11	3	2	4	2	3	8	3	5	5	5	4	5	5	3	4	5	5	4	4	4	5	5	4	5	5	3	4	5	5	4	4	4	276560000	230080000	219670000	776050000	189580000	188960000
Q2YN08	Coproporphyrinogen-III oxidase OS=Brucella abortus (strain 2308) OX=359391 GN=BAB1_0675 PE=3 SV=1	BAB1_0675	49.099	59.7	354	26	26	36	19	20	41	26	23	35	20	17	63	27	27	21	17	16	22	15	16	23	16	16	21	17	18	21	17	16	22	15	16	23	16	16	21	17	18	3561800000	1313500000	1220300000	5115800000	1330700000	1166600000
Q2YN09	Cyclic nucleotide-binding domain:Bacterial regulatory protein, Crp family OS=Brucella abortus (strain 2308) OX=359391 GN=BAB1_0674 PE=4 SV=1	BAB1_0674	27.553	38.7	28	10	10	0	1	2	0	1	3	1	10	8	2	0	0	1	3	4	1	1	3	3	9	8	5	0	0	1	3	4	1	1	3	3	9	8	5	0	0	0	24562000	21274000	0	0	0
Q2YN10	Orotate phosphoribosyltransferase OS=Brucella abortus (strain 2308) OX=359391 GN=pyrE PE=3 SV=1	pyrE	20.733	68.2	125	15	15	16	12	13	11	6	7	13	8	9	16	7	7	12	10	10	9	8	9	11	10	9	11	8	7	12	10	10	9	8	9	11	10	9	11	8	7	976960000	616540000	605040000	969720000	459440000	437210000
Q2YN11	GTP pyrophosphokinase rsh OS=Brucella abortus (strain 2308) OX=359391 GN=rsh PE=3 SV=1	rsh	83.855	64	463	48	48	34	33	29	36	43	42	35	34	37	41	49	50	34	34	31	31	34	36	31	34	35	31	35	35	34	34	31	31	34	36	31	34	35	31	35	35	1797700000	1598100000	1614200000	1961700000	7496200000	7808100000
Q2YN12	DNA-directed RNA polymerase subunit omega OS=Brucella abortus (strain 2308) OX=359391 GN=rpoZ PE=3 SV=1	rpoZ	14.514	64.7	210	14	14	29	19	22	8	12	11	17	18	19	17	23	15	13	10	11	6	9	9	11	10	10	9	9	9	13	10	11	6	9	9	11	10	10	9	9	9	2556400000	4442700000	4326500000	2727300000	4833400000	4929600000
Q2YN14	Uncharacterized protein OS=Brucella abortus (strain 2308) OX=359391 GN=BAB1_0669 PE=4 SV=1	BAB1_0669	22.018	59.2	251	14	14	22	13	14	20	19	23	27	21	20	20	30	22	12	9	9	11	9	9	13	9	9	12	10	9	12	9	9	11	9	9	13	9	9	12	10	9	4048300000	2643300000	2367100000	3091000000	5415100000	5309100000
Q2YN15	Ribosomal RNA small subunit methyltransferase A OS=Brucella abortus (strain 2308) OX=359391 GN=rsmA PE=3 SV=1	rsmA	30.306	52.5	70	12	12	10	8	6	5	2	4	7	9	8	7	2	2	10	7	6	7	3	5	11	7	7	8	4	2	10	7	6	7	3	5	11	7	7	8	4	2	178680000	269260000	130350000	137880000	27240000	60943000
Q2YN16	Peptidase M23/M37 OS=Brucella abortus (strain 2308) OX=359391 GN=BAB1_0703 PE=4 SV=1	BAB1_0703	61.859	8.8	4	4	4	0	0	0	1	1	0	0	0	0	0	1	1	0	0	0	1	1	1	0	1	1	0	3	2	0	0	0	1	1	1	0	1	1	0	3	2	0	0	0	0	0	0
Q2YN18	HMG-CoA lyase-like:Alpha-isopropylmalate/homocitrate synthase:Aldehyde dehydrogenase:2-isopropylmalate synthase/homocitrate s OS=Brucella abortus (strain 2308) OX=359391 GN=BAB1_0701 PE=3 SV=1	BAB1_0701	58.118	49	95	25	25	14	9	13	4	5	2	17	9	10	6	3	3	20	14	14	7	7	5	19	15	13	13	4	5	20	14	14	7	7	5	19	15	13	13	4	5	408520000	222710000	244280000	94088000	95450000	102360000
Q2YN22	Cysteine--tRNA ligase OS=Brucella abortus (strain 2308) OX=359391 GN=cysS PE=3 SV=1	cysS	56.283	84	269	38	38	14	25	25	9	27	28	18	29	30	15	23	26	20	32	33	18	29	29	22	31	34	24	32	29	20	32	33	18	29	29	22	31	34	24	32	29	1247200000	1558400000	1506000000	795420000	2171000000	2111800000
Q2YN24	Uncharacterized protein OS=Brucella abortus (strain 2308) OX=359391 GN=BAB1_0695 PE=4 SV=1	BAB1_0695	6.1009	63.6	26	5	5	1	4	6	6	0	1	1	1	1	2	2	1	4	4	4	5	3	3	5	2	4	5	5	5	4	4	4	5	3	3	5	2	4	5	5	5	174520000	514390000	498610000	2791000000	59897000	0
Q2YN26	Putative SOS response-associated peptidase OS=Brucella abortus (strain 2308) OX=359391 GN=BAB1_0693 PE=3 SV=1	BAB1_0693	28.997	48.6	45	11	11	4	3	5	0	6	3	6	3	5	0	6	4	6	8	8	1	4	4	7	7	7	1	4	5	6	8	8	1	4	4	7	7	7	1	4	5	113530000	93910000	116490000	0	101990000	85523000
Q2YN27	NUDIX hydrolase OS=Brucella abortus (strain 2308) OX=359391 GN=BAB1_0692 PE=4 SV=1	BAB1_0692	16.211	75.5	40	6	6	2	4	5	4	3	3	2	4	5	3	2	3	3	4	4	4	4	4	4	4	4	3	3	3	3	4	4	4	4	4	4	4	4	3	3	3	72522000	92269000	69425000	99323000	60259000	64696000
Q2YN28	Uncharacterized protein OS=Brucella abortus (strain 2308) OX=359391 GN=BAB1_0691 PE=4 SV=1	BAB1_0691	14.256	44.9	42	5	5	2	6	7	3	3	4	4	3	4	1	3	2	4	5	5	3	2	2	4	3	3	2	3	3	4	5	5	3	2	2	4	3	3	2	3	3	80501000	71303000	51312000	238690000	101430000	133500000
Q2YN29	Uncharacterized protein OS=Brucella abortus (strain 2308) OX=359391 GN=BAB1_0690 PE=4 SV=1	BAB1_0690	9.9072	14.8	7	1	1	0	1	1	0	0	0	1	1	1	0	1	1	1	1	1	0	1	1	1	1	1	0	1	1	1	1	1	0	1	1	1	1	1	0	1	1	0	0	0	0	0	0
Q2YN30	Uncharacterized protein OS=Brucella abortus (strain 2308) OX=359391 GN=BAB1_0689 PE=4 SV=1	BAB1_0689	27.676	35.8	50	8	8	3	8	7	0	6	8	2	5	4	0	4	3	3	7	6	0	6	7	5	5	5	1	5	5	3	7	6	0	6	7	5	5	5	1	5	5	87183000	177790000	173640000	0	301630000	432390000
Q2YN31	Dihydroorotase OS=Brucella abortus (strain 2308) OX=359391 GN=pyrC-1 PE=4 SV=1	pyrC-1	48.838	78.6	417	30	30	47	38	38	45	17	21	44	36	37	58	21	15	26	23	23	22	17	19	27	24	23	28	16	16	26	23	23	22	17	19	27	24	23	28	16	16	2318000000	3933600000	3297100000	3666900000	1838300000	1547700000
Q2YN32	Glycine cleavage T protein (Aminomethyl transferase) OS=Brucella abortus (strain 2308) OX=359391 GN=BAB1_0687 PE=3 SV=1	BAB1_0687	31.094	37.3	54	9	9	3	4	5	3	6	5	4	8	6	7	2	1	5	8	8	6	6	8	4	7	8	7	4	4	5	8	8	6	6	8	4	7	8	7	4	4	352030000	266300000	260420000	255920000	87489000	109500000
Q2YN33	OmpA-like transmembrane domain OS=Brucella abortus (strain 2308) OX=359391 GN=BAB1_0722 PE=4 SV=1	BAB1_0722	23.151	70.9	648	24	24	16	48	52	31	80	83	14	69	71	16	83	85	16	20	20	18	19	20	14	20	20	14	19	20	16	20	20	18	19	20	14	20	20	14	19	20	987040000	17860000000	21428000000	3019700000	84062000000	98084000000
Q2YN35	UvrABC system protein C OS=Brucella abortus (strain 2308) OX=359391 GN=uvrC PE=3 SV=1	uvrC	68.025	30.6	112	16	16	10	10	15	1	13	10	7	11	13	4	11	7	10	11	14	2	10	10	10	14	15	8	10	10	10	11	14	2	10	10	10	14	15	8	10	10	166930000	226220000	265740000	0	365660000	333310000
Q2YN36	CDP-alcohol phosphatidyltransferase:NADH-ubiquinone oxidoreductase, chain 4:CDP-diacylglycerol--glycerol-3-phosphate 3-phosph OS=Brucella abortus (strain 2308) OX=359391 GN=pgsA PE=3 SV=1	pgsA	21.459	18.6	22	4	4	1	2	2	1	3	3	2	2	2	1	2	1	2	2	2	3	3	3	3	2	2	3	3	2	2	2	2	3	3	3	3	2	2	3	3	2	0	147720000	153040000	121740000	264140000	488670000
Q2YN37	ThiamineS OS=Brucella abortus (strain 2308) OX=359391 GN=moaD PE=4 SV=1	moaD	9.4686	90.6	26	6	6	7	1	2	7	0	0	5	0	0	4	0	0	4	4	4	4	3	3	4	3	3	4	3	3	4	4	4	4	3	3	4	3	3	4	3	3	966570000	0	0	1513800000	0	0
Q2YN38	Molybdopterin biosynthesis MoaE OS=Brucella abortus (strain 2308) OX=359391 GN=moaE PE=4 SV=1	moaE	18.396	83.4	89	11	11	14	7	5	5	5	7	9	5	5	13	8	6	8	8	7	8	7	6	9	6	8	10	7	6	8	8	7	8	7	6	9	6	8	10	7	6	309390000	266050000	254290000	241510000	267870000	253510000
Q2YN39	Uncharacterized protein OS=Brucella abortus (strain 2308) OX=359391 GN=BAB1_0716 PE=4 SV=1	BAB1_0716	28.681	24	33	3	3	4	5	3	2	3	1	5	3	4	0	2	1	2	2	2	2	2	2	3	2	2	2	2	2	2	2	2	2	2	2	3	2	2	2	2	2	94243000	152660000	80396000	27432000	160890000	0
Q2YN40	Nucleoside diphosphate kinase OS=Brucella abortus (strain 2308) OX=359391 GN=ndk PE=3 SV=1	ndk	15.278	42.1	402	11	11	41	30	31	24	33	30	50	31	29	37	30	36	11	9	9	9	9	8	11	7	8	9	8	9	11	9	9	9	9	8	11	7	8	9	8	9	17831000000	18946000000	20156000000	8107900000	14936000000	18164000000
Q2YN41	DinB OS=Brucella abortus (strain 2308) OX=359391 GN=BAB1_0714 PE=4 SV=1	BAB1_0714	19.976	58.8	41	8	8	4	4	3	6	2	0	6	4	5	7	0	0	6	4	5	6	2	1	6	5	5	7	2	3	6	4	5	6	2	1	6	5	5	7	2	3	80475000	130940000	87931000	282140000	82506000	0
Q2YN42	ATP/GTP-binding site motif A (P-loop):ABC transporter:AAA ATPase OS=Brucella abortus (strain 2308) OX=359391 GN=BAB1_0713 PE=4 SV=1	BAB1_0713	69.553	52.3	132	24	24	14	15	13	4	12	9	10	23	14	3	8	7	18	16	17	13	12	13	13	19	19	9	12	11	18	16	17	13	12	13	13	19	19	9	12	11	451900000	381840000	346320000	228980000	277820000	308860000
Q2YN43	Uncharacterized protein OS=Brucella abortus (strain 2308) OX=359391 GN=BAB1_0712 PE=4 SV=1	BAB1_0712	20.524	59.4	51	8	8	5	5	5	2	4	3	5	5	6	4	3	4	6	6	7	3	5	5	5	7	7	5	6	6	6	6	7	3	5	5	5	7	7	5	6	6	176620000	334590000	347660000	99151000	181210000	193410000
Q2YN44	DNA polymerase III chi subunit, HolC OS=Brucella abortus (strain 2308) OX=359391 GN=BAB1_0711 PE=4 SV=1	BAB1_0711	17.187	55.7	32	7	7	5	2	2	5	1	1	5	1	1	4	1	4	5	5	4	5	3	3	5	3	3	5	4	6	5	5	4	5	3	3	5	3	3	5	4	6	339190000	278980000	358980000	365090000	0	0
Q2YN45	Probable cytosol aminopeptidase OS=Brucella abortus (strain 2308) OX=359391 GN=pepA PE=3 SV=1	pepA	52.545	73.4	613	38	38	51	27	31	36	74	66	52	41	40	51	71	73	33	29	29	31	30	29	35	30	30	32	30	30	33	29	29	31	30	29	35	30	30	32	30	30	8759200000	6819400000	6868600000	7580900000	50698000000	53577000000
Q2YN46	Predicted permease YjgP/YjgQ family OS=Brucella abortus (strain 2308) OX=359391 GN=BAB1_0709 PE=4 SV=1	BAB1_0709	44.723	37.3	42	12	12	10	5	4	3	1	1	5	2	3	5	2	1	11	5	6	6	3	3	10	4	4	9	4	3	11	5	6	6	3	3	10	4	4	9	4	3	457330000	341750000	369980000	313120000	0	0
Q2YN47	Predicted permease YjgP/YjgQ family OS=Brucella abortus (strain 2308) OX=359391 GN=BAB1_0708 PE=4 SV=1	BAB1_0708	40.172	29.8	63	10	10	3	10	7	6	4	4	11	5	5	6	1	1	6	6	7	6	4	5	8	6	5	5	1	2	6	6	7	6	4	5	8	6	5	5	1	2	117200000	220910000	219850000	123470000	136710000	203110000
Q2YN48	LPS-assembly protein LptD OS=Brucella abortus (strain 2308) OX=359391 GN=lptD PE=3 SV=1	lptD	88.561	56.4	264	43	43	18	37	31	21	17	21	23	21	23	15	20	17	31	35	35	28	32	31	36	33	34	32	31	31	31	35	35	28	32	31	36	33	34	32	31	31	836390000	7062900000	6871800000	1783200000	3817500000	3849600000
Q2YN49	Peptidyl-prolyl cis-trans isomerase, putative OS=Brucella abortus (strain 2308) OX=359391 GN=BAB1_0706 PE=4 SV=1	BAB1_0706	35.19	71.7	276	25	25	38	25	27	19	18	14	42	22	20	29	11	11	20	20	21	19	20	21	20	20	21	18	17	16	20	20	21	19	20	21	20	20	21	18	17	16	5256500000	3471000000	3109700000	4234800000	1528800000	1503700000
Q2YN50	4-hydroxythreonine-4-phosphate dehydrogenase OS=Brucella abortus (strain 2308) OX=359391 GN=pdxA PE=3 SV=1	pdxA	36.178	76.4	168	20	20	22	20	18	6	13	10	22	13	19	13	5	7	15	14	14	14	10	9	14	14	14	12	10	10	15	14	14	14	10	9	14	14	14	12	10	10	493090000	593150000	554770000	491520000	337370000	352680000
Q2YN51	ETC complex I subunit conserved region OS=Brucella abortus (strain 2308) OX=359391 GN=BAB1_0739 PE=4 SV=1	BAB1_0739	11.954	72.3	264	9	9	35	21	22	32	13	11	33	22	20	19	17	19	8	6	7	8	6	5	9	6	6	9	6	6	8	6	7	8	6	5	9	6	6	9	6	6	3629800000	3381900000	3824200000	3899400000	881640000	1080200000
Q2YN54	Short-chain dehydrogenase/reductase SDR:Glucose/ribitol dehydrogenase OS=Brucella abortus (strain 2308) OX=359391 GN=BAB1_0736 PE=4 SV=1	BAB1_0736	24.947	69.2	112	16	16	16	7	9	13	5	5	18	6	9	15	4	5	15	13	14	14	12	10	16	13	13	13	11	11	15	13	14	14	12	10	16	13	13	13	11	11	1901100000	721410000	855850000	2205900000	326390000	184400000
Q2YN55	Proline-rich region:Proline-rich extensin OS=Brucella abortus (strain 2308) OX=359391 GN=BAB1_0735 PE=4 SV=1	BAB1_0735	26.899	5.7	6	1	1	1	1	1	0	0	0	1	1	1	0	0	0	1	1	1	0	0	0	1	1	1	0	0	0	1	1	1	0	0	0	1	1	1	0	0	0	0	0	0	0	0	0
Q2YN56	UDP-glucose 4-epimerase OS=Brucella abortus (strain 2308) OX=359391 GN=BAB1_0734 PE=4 SV=1	BAB1_0734	30.907	45	57	11	11	8	8	9	5	1	2	7	2	5	10	0	0	9	8	8	6	2	2	8	5	6	7	0	0	9	8	8	6	2	2	8	5	6	7	0	0	759620000	803150000	590640000	400500000	0	0
Q2YN57	Uncharacterized protein OS=Brucella abortus (strain 2308) OX=359391 GN=BAB1_0733 PE=4 SV=1	BAB1_0733	68.266	34.4	154	17	17	10	15	16	6	21	14	13	9	10	9	15	16	13	14	15	6	13	13	13	12	10	12	13	13	13	14	15	6	13	13	13	12	10	12	13	13	585250000	721090000	559370000	807420000	777620000	773080000
Q2YN59	Phosphoribosylformylglycinamidine cyclo-ligase OS=Brucella abortus (strain 2308) OX=359391 GN=purM PE=3 SV=1	purM	37.447	73	285	19	19	21	26	24	19	27	25	21	27	25	25	22	23	17	15	16	15	16	17	16	16	16	16	16	15	17	15	16	15	16	17	16	16	16	16	16	15	1354100000	1696600000	1739200000	1086200000	2245600000	1955100000
Q2YN60	Phosphoribosylglycinamide formyltransferase OS=Brucella abortus (strain 2308) OX=359391 GN=purN PE=3 SV=1	purN	19.968	45.5	27	5	5	5	3	2	3	1	1	2	2	2	3	2	1	5	3	2	4	1	1	4	2	2	5	2	2	5	3	2	4	1	1	4	2	2	5	2	2	99418000	125900000	134100000	68401000	0	0
Q2YN61	Uncharacterized protein OS=Brucella abortus (strain 2308) OX=359391 GN=BAB1_0729 PE=4 SV=1	BAB1_0729	17.65	74.7	100	12	12	7	8	7	9	5	4	10	9	9	14	10	8	11	9	9	10	9	9	12	9	9	11	9	9	11	9	9	10	9	9	12	9	9	11	9	9	3568300000	1289900000	2113300000	1255200000	2554600000	3050800000
Q2YN62	Immunoglobulin/major histocompatibility complex:Prokaryotic molybdopterin oxidoreductase:Molybdopterin oxidoreductase:Molydop OS=Brucella abortus (strain 2308) OX=359391 GN=BAB1_0728 PE=3 SV=1	BAB1_0728	78.252	16.7	18	7	7	2	2	1	0	0	0	8	2	1	0	0	2	3	2	3	0	1	2	6	4	2	1	3	3	3	2	3	0	1	2	6	4	2	1	3	3	29993000	0	0	0	0	61310000
Q2YN64	Ribosomal RNA large subunit methyltransferase J OS=Brucella abortus (strain 2308) OX=359391 GN=rlmJ PE=3 SV=1	rlmJ	32.895	50.7	86	13	13	3	5	9	4	7	8	4	13	12	7	8	6	9	9	8	8	8	7	5	11	11	8	9	9	9	9	8	8	8	7	5	11	11	8	9	9	175440000	154400000	185270000	161100000	175520000	125370000
Q2YN65	Uncharacterized protein OS=Brucella abortus (strain 2308) OX=359391 GN=BAB1_0725 PE=4 SV=1	BAB1_0725	17.172	55.1	173	9	9	15	18	14	5	15	14	17	17	13	11	17	17	8	7	7	7	7	7	8	7	7	6	7	7	8	7	7	7	7	7	8	7	7	6	7	7	1154200000	1201300000	1117900000	544250000	1888400000	1773000000
Q2YN67	Aminoacyl-tRNA synthetase, class I:Glutathione S-transferase, N-terminal OS=Brucella abortus (strain 2308) OX=359391 GN=BAB1_0723 PE=4 SV=1	BAB1_0723	22.722	69.3	186	10	10	26	14	9	24	14	12	16	11	14	21	11	14	10	8	8	10	8	8	10	9	9	10	8	8	10	8	8	10	8	8	10	9	9	10	8	8	1618500000	636270000	659740000	2356100000	2535100000	2420000000
Q2YN69	Uncharacterized protein OS=Brucella abortus (strain 2308) OX=359391 GN=BAB1_0751 PE=4 SV=1	BAB1_0751	7.5245	67.7	22	4	4	4	2	5	1	1	0	2	3	2	0	1	1	4	3	3	2	1	1	3	3	4	2	2	1	4	3	3	2	1	1	3	3	4	2	2	1	126430000	48392000	62063000	30428000	0	0
Q2YN70	Uncharacterized protein OS=Brucella abortus (strain 2308) OX=359391 GN=BAB1_0750 PE=4 SV=1	BAB1_0750	68.772	3.1	8	2	2	0	0	1	0	1	1	0	1	2	0	1	1	0	2	2	1	1	1	0	1	2	1	1	1	0	2	2	1	1	1	0	1	2	1	1	1	0	248930000	231720000	0	0	0
Q2YN74	Helix-turn-helix motif OS=Brucella abortus (strain 2308) OX=359391 GN=BAB1_0744 PE=4 SV=1	BAB1_0744	29.19	55.3	28	11	11	3	1	3	0	1	0	10	4	6	0	0	0	7	2	3	1	1	0	9	5	6	1	0	0	7	2	3	1	1	0	9	5	6	1	0	0	85558000	33384000	87149000	0	0	0
Q2YN75	GCN5-related N-acetyltransferase OS=Brucella abortus (strain 2308) OX=359391 GN=BAB1_0743 PE=4 SV=1	BAB1_0743	57.734	14.1	11	6	6	1	0	2	0	0	0	0	4	4	0	0	0	2	1	2	0	0	0	1	6	5	1	0	0	2	1	2	0	0	0	1	6	5	1	0	0	21624000	0	8918300	0	0	0
Q2YN76	ATP/GTP-binding site motif A (P-loop) OS=Brucella abortus (strain 2308) OX=359391 GN=BAB1_0742 PE=4 SV=1	BAB1_0742	19.102	30.2	16	5	5	0	3	2	0	0	0	3	5	3	0	0	0	1	4	2	1	0	0	2	5	4	0	0	0	1	4	2	1	0	0	2	5	4	0	0	0	0	75731000	70238000	0	0	0
Q2YN78	Uncharacterized protein OS=Brucella abortus (strain 2308) OX=359391 GN=BAB1_0740 PE=4 SV=1	BAB1_0740	21.882	76	110	15	15	14	16	16	0	3	3	19	17	13	1	4	4	12	12	12	3	6	6	13	12	12	6	6	7	12	12	12	3	6	6	13	12	12	6	6	7	1380600000	1404500000	1501900000	0	110270000	130970000
Q2YN79	Polyphosphate kinase OS=Brucella abortus (strain 2308) OX=359391 GN=ppk PE=3 SV=1	ppk	84.123	38.9	100	27	27	14	12	12	5	5	3	15	10	13	11	0	0	16	15	15	9	4	2	18	14	16	14	2	1	16	15	15	9	4	2	18	14	16	14	2	1	225850000	201430000	189660000	131090000	87736000	0
Q2YN80	Uncharacterized protein OS=Brucella abortus (strain 2308) OX=359391 GN=BAB1_0771 PE=4 SV=1	BAB1_0771	9.2633	91.7	70	3	3	12	5	5	7	6	4	11	3	4	7	3	3	3	3	3	3	2	2	3	2	2	3	2	2	3	3	3	3	2	2	3	2	2	3	2	2	882920000	693540000	764220000	1072900000	4849500000	4771900000
Q2YN81	NAD binding site:Flavoprotein monooxygenase:Adrenodoxin reductase:Aromatic-ring hydroxylase OS=Brucella abortus (strain 2308) OX=359391 GN=BAB1_0770 PE=4 SV=1	BAB1_0770	43.533	56.6	169	20	20	19	18	13	21	8	11	18	11	13	30	3	4	18	14	13	15	12	11	16	13	14	17	8	9	18	14	13	15	12	11	16	13	14	17	8	9	685020000	1118900000	1265300000	1101200000	449100000	499230000
Q2YN82	ATP/GTP-binding site motif A (P-loop):ABC transporter:AAA ATPase OS=Brucella abortus (strain 2308) OX=359391 GN=BAB1_0769 PE=4 SV=1	BAB1_0769	28.526	41	29	8	6	2	4	5	2	0	0	5	3	5	3	0	0	2	5	6	2	3	2	6	6	5	3	1	0	1	3	4	1	2	1	5	4	3	2	0	0	35782000	54197000	115780000	71798000	22119000	30728000
Q2YN86	PA-phosphatase related phosphoesterase OS=Brucella abortus (strain 2308) OX=359391 GN=BAB1_0761 PE=4 SV=1	BAB1_0761	28.013	19.2	9	4	4	0	2	2	0	0	2	0	0	2	0	0	1	0	3	3	0	1	3	0	2	3	0	2	1	0	3	3	0	1	3	0	2	3	0	2	1	0	39775000	51032000	0	0	26827000
Q2YN87	Cys/Met metabolism pyridoxal-phosphate-dependent enzymes:Cystathionine beta-lyase, bacterial OS=Brucella abortus (strain 2308) OX=359391 GN=BAB1_0760 PE=3 SV=1	BAB1_0760	42.443	53	132	14	14	12	17	15	13	7	6	14	14	13	15	2	4	12	11	13	11	8	8	12	11	11	12	6	7	12	11	13	11	8	8	12	11	11	12	6	7	598590000	530850000	494280000	777910000	284450000	247510000
Q2YN89	Uncharacterized protein OS=Brucella abortus (strain 2308) OX=359391 GN=BAB1_0758 PE=4 SV=1	BAB1_0758	8.2867	53.7	508	3	3	11	43	34	40	64	61	16	32	29	28	76	74	2	2	2	2	2	3	2	2	2	2	3	3	2	2	2	2	2	3	2	2	2	2	3	3	12811000000	14023000000	16140000000	13430000000	39198000000	33116000000
Q2YN91	Uncharacterized protein OS=Brucella abortus (strain 2308) OX=359391 GN=BAB1_0756 PE=4 SV=1	BAB1_0756	31.793	37.9	8	8	8	2	2	1	1	0	0	0	0	0	2	0	0	4	2	1	3	0	0	2	0	0	5	0	0	4	2	1	3	0	0	2	0	0	5	0	0	53857000	0	0	33042000	0	0
Q2YN92	Riboflavin synthase OS=Brucella abortus (strain 2308) OX=359391 GN=ribE PE=1 SV=1	ribE	22.223	54	228	12	12	28	22	22	36	6	10	33	10	16	32	5	8	12	7	7	12	7	7	12	8	8	12	8	7	12	7	7	12	7	7	12	8	8	12	8	7	4985600000	5346300000	8553200000	5522200000	1067900000	1036700000
Q2YN93	Riboflavin biosynthesis protein RibD OS=Brucella abortus (strain 2308) OX=359391 GN=ribD PE=3 SV=1	ribD	39.321	58.7	208	22	22	32	15	15	22	8	8	35	14	17	31	6	5	18	14	16	19	10	11	19	17	17	19	7	6	18	14	16	19	10	11	19	17	17	19	7	6	1640700000	1180100000	1059700000	793550000	373840000	401800000
Q2YN94	Transcriptional repressor NrdR OS=Brucella abortus (strain 2308) OX=359391 GN=nrdR PE=3 SV=1	nrdR	17.933	65.2	359	12	12	22	23	23	27	44	47	20	20	25	30	41	37	11	10	10	12	10	11	11	11	11	11	10	10	11	10	10	12	10	11	11	11	11	11	10	10	5502300000	3201900000	2961200000	8843300000	10564000000	8722000000
Q2YN95	Serine hydroxymethyltransferase OS=Brucella abortus (strain 2308) OX=359391 GN=glyA PE=3 SV=1	glyA	47.16	61.2	274	28	28	29	20	19	22	19	22	27	23	21	33	18	21	25	22	22	23	21	22	25	25	24	25	20	21	25	22	22	23	21	22	25	25	24	25	20	21	4107100000	3129400000	2860500000	4252000000	5172900000	5599100000
Q2YN97	Putative peptidoglycan binding domain 1:Twin-arginine translocation pathway signal OS=Brucella abortus (strain 2308) OX=359391 GN=BAB1_0785 PE=4 SV=1	BAB1_0785	48.194	62.4	168	23	23	13	23	21	4	11	11	14	18	22	5	13	13	20	22	22	14	15	16	19	22	22	17	14	15	20	22	22	14	15	16	19	22	22	17	14	15	2290800000	3093400000	3036700000	174040000	662340000	593610000
Q2YN99	Bacterial regulatory protein, MarR family OS=Brucella abortus (strain 2308) OX=359391 GN=BAB1_0783 PE=4 SV=1	BAB1_0783	22.897	28.6	7	5	5	2	0	0	0	0	0	3	2	0	0	0	0	3	2	2	1	0	0	3	3	2	1	2	1	3	2	2	1	0	0	3	3	2	1	2	1	48851000	0	0	0	0	0
Q2YNA1	Enoyl-CoA hydratase/isomerase OS=Brucella abortus (strain 2308) OX=359391 GN=BAB1_0781 PE=4 SV=1	BAB1_0781	37.801	73.9	251	18	18	26	23	22	20	19	22	16	19	17	26	25	16	14	13	13	14	13	12	14	13	13	14	14	13	14	13	13	14	13	12	14	13	13	14	14	13	2551000000	3376500000	3832800000	2449300000	3605100000	3266200000
Q2YNA2	Delta-aminolevulinic acid dehydratase OS=Brucella abortus (strain 2308) OX=359391 GN=hemB PE=3 SV=1	hemB	38.068	73.3	362	21	21	17	24	23	15	43	42	22	33	28	29	45	41	17	17	19	18	17	17	17	18	17	19	17	17	17	17	19	18	17	17	17	18	17	19	17	17	1828200000	1688300000	1591900000	2223600000	5205200000	5732700000
Q2YNA3	Uncharacterized protein OS=Brucella abortus (strain 2308) OX=359391 GN=BAB1_0779 PE=4 SV=1	BAB1_0779	17.447	26.3	31	4	4	5	5	3	3	2	0	3	2	1	6	0	1	3	3	3	2	3	1	2	3	2	4	0	1	3	3	3	2	3	1	2	3	2	4	0	1	141000000	113690000	102800000	100100000	0	0
Q2YNA4	Aspartate/glutamate leucyltransferase OS=Brucella abortus (strain 2308) OX=359391 GN=bpt PE=3 SV=1	bpt	28.714	44.2	47	10	10	12	8	8	0	0	0	7	6	6	0	0	0	8	8	8	3	1	1	8	8	7	2	0	0	8	8	8	3	1	1	8	8	7	2	0	0	462020000	171370000	136050000	41661000	0	0
Q2YNA5	DNA topoisomerase 4 subunit A OS=Brucella abortus (strain 2308) OX=359391 GN=parC PE=3 SV=1	parC	86.383	62.2	418	45	44	34	36	42	16	37	32	36	46	46	34	28	31	36	33	35	28	31	31	35	34	35	34	29	28	36	33	34	28	30	30	35	33	34	34	28	27	1521700000	1890300000	1875200000	1282200000	1753100000	1534100000
Q2YNA6	Uncharacterized protein OS=Brucella abortus (strain 2308) OX=359391 GN=BAB1_0776 PE=4 SV=1	BAB1_0776	42.738	68.6	244	26	26	30	14	18	8	24	25	23	17	20	8	31	26	23	19	21	17	20	21	24	20	20	17	19	19	23	19	21	17	20	21	24	20	20	17	19	19	1944500000	1958800000	1888500000	519890000	4718800000	4548800000
Q2YNA7	Aspartate--tRNA(Asp/Asn) ligase OS=Brucella abortus (strain 2308) OX=359391 GN=aspS PE=3 SV=1	aspS	67.254	65.5	448	40	40	52	35	42	49	20	24	48	40	43	58	21	16	33	30	31	30	20	22	32	29	31	34	17	15	33	30	31	30	20	22	32	29	31	34	17	15	3856900000	5371200000	5189700000	3028700000	1398500000	1331900000
Q2YNA8	Ribonuclease D OS=Brucella abortus (strain 2308) OX=359391 GN=rnd PE=3 SV=1	rnd	43.2	45.5	247	18	18	20	16	15	14	21	23	22	23	23	28	23	19	15	15	15	14	15	15	14	15	15	16	15	15	15	15	15	14	15	15	14	15	15	16	15	15	1100400000	1033200000	1190700000	851790000	3255100000	3165400000
Q2YNA9	Lipocalin-related protein and Bos/Can/Equ allergen:Ppx/GppA phosphatase OS=Brucella abortus (strain 2308) OX=359391 GN=BAB1_0773 PE=4 SV=1	BAB1_0773	55.838	67.4	141	25	25	21	12	12	15	6	6	12	10	12	26	5	4	22	16	18	15	7	9	19	14	14	19	8	7	22	16	18	15	7	9	19	14	14	19	8	7	700290000	391610000	372850000	644080000	285110000	265490000
Q2YNB0	Heme A synthase OS=Brucella abortus (strain 2308) OX=359391 GN=ctaA PE=3 SV=1	ctaA	40.048	19	44	6	6	2	5	4	3	6	3	1	4	4	5	4	3	2	3	4	3	5	4	2	5	3	3	4	3	2	3	4	3	5	4	2	5	3	3	4	3	45020000	48845000	60018000	57153000	72111000	74109000
Q2YNB2	Conserved domain protein OS=Brucella abortus (strain 2308) OX=359391 GN=BAB1_0805 PE=4 SV=1	BAB1_0805	23.495	23.6	25	4	4	1	2	2	3	2	2	2	2	2	3	2	2	3	3	3	4	3	3	3	3	3	4	3	3	3	3	3	4	3	3	3	3	3	4	3	3	82184000	57577000	52970000	133650000	45959000	54551000
Q2YNB3	Polysaccharide export protein OS=Brucella abortus (strain 2308) OX=359391 GN=BAB1_0804 PE=4 SV=1	BAB1_0804	21.186	65.1	157	11	11	13	23	22	14	7	9	13	15	12	15	7	7	7	10	10	7	8	8	8	10	9	7	7	9	7	10	10	7	8	8	8	10	9	7	7	9	905200000	1289300000	1270900000	2105200000	1708300000	1884400000
Q2YNB5	Bacterial sugar transferase OS=Brucella abortus (strain 2308) OX=359391 GN=BAB1_0802 PE=4 SV=1	BAB1_0802	57.667	14.3	9	6	6	2	1	1	1	0	0	2	0	0	2	0	0	1	2	2	3	0	0	3	1	0	3	0	0	1	2	2	3	0	0	3	1	0	3	0	0	0	0	0	0	0	0
Q2YNB7	Bacterial regulatory protein, MerR family OS=Brucella abortus (strain 2308) OX=359391 GN=BAB1_0800 PE=4 SV=1	BAB1_0800	20.41	69.4	175	16	16	26	10	8	25	8	11	24	8	8	26	10	11	15	8	8	14	7	7	15	8	8	15	7	7	15	8	8	14	7	7	15	8	8	15	7	7	2878300000	1583700000	1468700000	2998600000	6320900000	8831100000
Q2YNB8	Integration host factor subunit alpha OS=Brucella abortus (strain 2308) OX=359391 GN=ihfA PE=3 SV=1	ihfA	11.972	43	135	7	7	13	6	8	18	10	9	15	9	7	15	14	11	5	5	5	4	4	4	5	6	5	5	6	6	5	5	5	4	4	4	5	6	5	5	6	6	8464900000	2942000000	3010900000	22253000000	15430000000	12357000000
Q2YNB9	3-oxoacyl-[acyl-carrier-protein] synthase 3 OS=Brucella abortus (strain 2308) OX=359391 GN=fabH PE=3 SV=1	fabH	34.448	51.1	185	15	15	17	32	22	12	9	11	18	20	16	21	3	4	13	13	13	11	10	10	11	12	12	13	3	3	13	13	13	11	10	10	11	12	12	13	3	3	1813600000	1525600000	1578700000	617520000	419490000	344570000
Q2YNC0	Phosphate acyltransferase OS=Brucella abortus (strain 2308) OX=359391 GN=plsX PE=3 SV=1	plsX	36.969	75.7	233	20	20	23	21	26	9	18	15	16	22	20	22	21	20	18	13	13	13	12	12	15	14	14	18	11	10	18	13	13	13	12	12	15	14	14	18	11	10	488890000	702380000	752390000	660240000	1039000000	905360000
Q2YNC1	Uncharacterized protein OS=Brucella abortus (strain 2308) OX=359391 GN=BAB1_0796 PE=4 SV=1	BAB1_0796	20.354	31.9	105	5	5	6	12	17	2	13	15	5	7	9	2	7	10	4	4	4	3	4	4	3	4	4	4	4	5	4	4	4	3	4	4	3	4	4	4	4	5	676270000	506210000	679870000	494610000	1415100000	949620000
Q2YNC2	Ubiquinol-cytochrome C chaperone OS=Brucella abortus (strain 2308) OX=359391 GN=BAB1_0795 PE=4 SV=1	BAB1_0795	20.732	47.3	37	6	6	6	3	3	2	2	2	6	3	4	3	2	1	4	5	4	4	3	4	5	4	5	5	2	3	4	5	4	4	3	4	5	4	5	5	2	3	168690000	147600000	115800000	129990000	75249000	62860000
Q2YNC3	SmpA/OmlA OS=Brucella abortus (strain 2308) OX=359391 GN=BAB1_0794 PE=4 SV=1	BAB1_0794	18.683	41.9	81	9	9	12	7	4	12	2	3	14	5	5	10	3	4	8	7	6	8	4	5	8	6	6	8	6	5	8	7	6	8	4	5	8	6	6	8	6	5	2398100000	2480100000	2168900000	3726400000	464270000	1019000000
Q2YNC4	K(+)-insensitive pyrophosphate-energized proton pump OS=Brucella abortus (strain 2308) OX=359391 GN=hppA PE=3 SV=1	hppA	73.34	22	142	18	18	10	18	14	10	17	11	9	11	11	14	8	9	12	16	16	12	17	16	10	17	14	14	13	14	12	16	16	12	17	16	10	17	14	14	13	14	980010000	1036800000	995510000	800840000	975300000	932170000
Q2YNC5	Transcription antitermination protein NusB OS=Brucella abortus (strain 2308) OX=359391 GN=nusB PE=3 SV=1	nusB	18.951	60.8	154	13	13	14	13	12	13	10	11	19	10	12	13	13	14	11	10	10	11	9	10	12	9	9	11	9	9	11	10	10	11	9	10	12	9	9	11	9	9	1757600000	1030600000	1250700000	2260900000	1454800000	1424000000
Q2YNC6	6,7-dimethyl-8-ribityllumazine synthase 1 OS=Brucella abortus (strain 2308) OX=359391 GN=ribH1 PE=1 SV=1	ribH1	16.791	52.9	147	5	5	9	14	16	12	15	12	9	13	13	10	13	11	4	4	4	4	4	4	4	5	4	4	4	4	4	4	4	4	4	4	4	5	4	4	4	4	1399800000	1965800000	1778900000	1514600000	3597300000	3109800000
Q2YNC7	NADH-quinone oxidoreductase subunit C OS=Brucella abortus (strain 2308) OX=359391 GN=nuoC PE=3 SV=1	nuoC	23.309	64.9	261	14	14	27	24	19	23	16	13	33	16	20	34	19	17	13	10	10	11	9	9	14	10	10	13	9	10	13	10	10	11	9	9	14	10	10	13	9	10	4846600000	3627200000	4291800000	1400100000	3522400000	3562500000
Q2YNC8	NADH-quinone oxidoreductase subunit B OS=Brucella abortus (strain 2308) OX=359391 GN=nuoB PE=3 SV=1	nuoB	21.036	49.7	77	7	7	15	10	6	7	2	1	9	7	9	9	1	1	7	5	6	5	3	3	7	5	5	7	4	4	7	5	6	5	3	3	7	5	5	7	4	4	292250000	350190000	480830000	144690000	0	0
Q2YNC9	NADH-quinone oxidoreductase subunit A OS=Brucella abortus (strain 2308) OX=359391 GN=nuoA PE=3 SV=1	nuoA	13.796	12.4	0	1	1	0	0	0	0	0	0	0	0	0	0	0	0	1	1	1	1	1	1	1	1	1	1	1	1	1	1	1	1	1	1	1	1	1	1	1	1	0	0	0	0	0	0
Q2YND2	Uncharacterized protein OS=Brucella abortus (strain 2308) OX=359391 GN=BAB1_0819 PE=4 SV=1	BAB1_0819	14.511	60.9	50	7	7	6	4	6	4	3	3	6	4	4	6	3	1	5	6	6	4	5	5	4	6	6	5	5	4	5	6	6	4	5	5	4	6	6	5	5	4	305680000	256060000	224340000	449800000	90696000	75001000
Q2YND4	Uncharacterized protein OS=Brucella abortus (strain 2308) OX=359391 GN=BAB1_0817 PE=4 SV=1	BAB1_0817	14.443	84	203	14	14	16	25	29	13	18	13	14	19	20	11	13	12	10	10	8	11	9	9	10	9	9	9	10	8	10	10	8	11	9	9	10	9	9	9	10	8	1531300000	2669700000	2805600000	1508500000	1677700000	1805900000
Q2YND5	Uncharacterized protein OS=Brucella abortus (strain 2308) OX=359391 GN=BAB1_0816 PE=4 SV=1	BAB1_0816	19.11	39.1	29	6	6	5	3	3	2	1	1	5	3	3	2	0	1	4	3	4	4	3	3	4	4	4	2	2	2	4	3	4	4	3	3	4	4	4	2	2	2	35314000	0	0	21083000	0	0
Q2YND6	Cys/Met metabolism pyridoxal-phosphate-dependent enzymes:O-acetylhomoserine/O-acetylserine sulfhydrylase OS=Brucella abortus (strain 2308) OX=359391 GN=BAB1_0813 PE=3 SV=1	BAB1_0813	45.722	64.4	419	25	25	47	32	37	39	19	23	50	33	41	54	23	21	21	21	21	19	18	17	20	19	19	21	16	16	21	21	21	19	18	17	20	19	19	21	16	16	6199900000	5404100000	5253600000	6659400000	1674100000	1762000000
Q2YND7	Phenylacetic acid degradation-related protein:Thioesterase superfamily OS=Brucella abortus (strain 2308) OX=359391 GN=BAB1_0812 PE=4 SV=1	BAB1_0812	15.663	15.5	1	2	2	0	0	0	0	0	0	1	0	0	0	0	0	1	1	2	0	1	1	1	2	2	1	1	1	1	1	2	0	1	1	1	2	2	1	1	1	0	25142000	0	0	0	0
Q2YND8	50S ribosomal protein L13 OS=Brucella abortus (strain 2308) OX=359391 GN=rplM PE=3 SV=1	rplM	17.301	63	147	10	10	20	12	11	13	4	5	22	15	12	15	9	9	9	6	6	8	6	6	10	6	6	8	6	6	9	6	6	8	6	6	10	6	6	8	6	6	3279900000	4594600000	4731900000	1866900000	351470000	405780000
Q2YND9	30S ribosomal protein S9 OS=Brucella abortus (strain 2308) OX=359391 GN=rpsI PE=3 SV=1	rpsI	17.173	71.5	163	11	11	17	19	19	7	9	12	15	14	17	11	11	12	10	9	10	9	9	9	10	10	10	9	9	8	10	9	10	9	9	9	10	10	10	9	9	8	8510500000	15515000000	14360000000	6763900000	17976000000	13859000000
Q2YNE0	Putative agmatinase:Arginase/agmatinase/formiminoglutamase OS=Brucella abortus (strain 2308) OX=359391 GN=BAB1_0809 PE=3 SV=1	BAB1_0809	34.253	54.7	39	13	13	10	5	5	0	0	0	3	4	6	1	2	3	7	4	6	4	2	2	4	6	7	6	3	4	7	4	6	4	2	2	4	6	7	6	3	4	216840000	179150000	206820000	132120000	0	0
Q2YNE1	N-acetyl-gamma-glutamyl-phosphate reductase OS=Brucella abortus (strain 2308) OX=359391 GN=argC PE=3 SV=1	argC	33.796	72.6	352	19	19	29	26	26	23	34	36	24	29	28	28	34	35	17	17	17	18	17	17	18	17	17	18	17	17	17	17	17	18	17	17	18	17	17	18	17	17	1906400000	5689200000	5670600000	3789200000	8187500000	7410600000
Q2YNE2	Uncharacterized protein OS=Brucella abortus (strain 2308) OX=359391 GN=BAB1_0843 PE=4 SV=1	BAB1_0843	46.178	46.7	109	19	19	13	13	11	7	5	6	10	9	12	15	3	5	12	13	13	9	6	7	12	12	11	11	6	5	12	13	13	9	6	7	12	12	11	11	6	5	568580000	473360000	485080000	521250000	407240000	494980000
Q2YNE3	Proline--tRNA ligase OS=Brucella abortus (strain 2308) OX=359391 GN=proS PE=3 SV=1	proS	49.506	77.4	399	29	29	44	38	39	42	15	15	46	35	30	63	15	17	26	24	25	27	20	22	27	24	24	27	19	15	26	24	25	27	20	22	27	24	24	27	19	15	4601100000	4332300000	4466700000	4959000000	1545800000	1444900000
Q2YNE7	Glyoxalase/Bleomycin resistance protein/dioxygenase domain OS=Brucella abortus (strain 2308) OX=359391 GN=BAB1_0838 PE=4 SV=1	BAB1_0838	14.335	70.9	104	7	7	10	7	5	21	6	4	15	5	6	13	6	6	6	4	4	7	4	4	6	4	4	5	4	4	6	4	4	7	4	4	6	4	4	5	4	4	771410000	1954600000	1022900000	814680000	1179400000	1240600000
Q2YNE8	Beta-lactamase-like OS=Brucella abortus (strain 2308) OX=359391 GN=BAB1_0837 PE=4 SV=1	BAB1_0837	61.271	59.1	229	24	24	27	19	18	19	15	19	24	18	20	27	11	12	18	13	15	15	13	12	17	12	15	17	11	11	18	13	15	15	13	12	17	12	15	17	11	11	1440100000	1322200000	1284600000	1362900000	894110000	746010000
Q2YNE9	Biotin protein ligase, C-terminal:Biotin/lipoate A/B protein ligase domain:Biotin--acetyl-CoA-carboxylase ligase OS=Brucella abortus (strain 2308) OX=359391 GN=BAB1_0836 PE=4 SV=1	BAB1_0836	28.33	27.2	37	5	5	4	5	7	3	1	1	3	4	5	2	0	2	4	5	5	4	1	3	4	5	5	4	1	3	4	5	5	4	1	3	4	5	5	4	1	3	131480000	114190000	70813000	59112000	0	43534000
Q2YNF0	NADH-quinone oxidoreductase subunit N OS=Brucella abortus (strain 2308) OX=359391 GN=nuoN PE=3 SV=1	nuoN	50.701	5.4	19	3	3	2	2	3	1	2	1	3	1	1	1	1	1	3	1	1	2	1	1	2	1	1	2	1	1	3	1	1	2	1	1	2	1	1	2	1	1	39417000	0	0	38509000	0	0
Q2YNF1	NADH/Ubiquinone/plastoquinone (Complex I):NADH-ubiquinone oxidoreductase, chain 4 OS=Brucella abortus (strain 2308) OX=359391 GN=nuoM PE=4 SV=1	nuoM	55.399	5.8	35	5	5	1	5	5	2	2	4	2	3	3	3	3	2	2	3	3	2	3	4	2	3	3	2	2	2	2	3	3	2	3	4	2	3	3	2	2	2	0	225150000	213170000	0	130160000	212580000
Q2YNF2	NADH-Ubiquinone oxidoreductase (Complex I), chain 5/L, N-terminal:NADH/Ubiquinone/plastoquinone (Complex I):NADH-ubiquinone o OS=Brucella abortus (strain 2308) OX=359391 GN=BAB1_0833 PE=4 SV=1	BAB1_0833	72.806	11.8	33	6	6	2	2	5	2	3	4	2	2	2	3	3	3	3	6	6	4	5	5	3	5	5	3	5	5	3	6	6	4	5	5	3	5	5	3	5	5	738360000	495330000	421580000	340220000	249720000	268590000
Q2YNF3	NADH-quinone oxidoreductase subunit K OS=Brucella abortus (strain 2308) OX=359391 GN=nuoK PE=3 SV=1	nuoK	10.942	12.7	8	2	2	0	2	1	0	1	1	0	1	1	0	1	0	0	2	2	0	1	1	0	1	1	0	1	1	0	2	2	0	1	1	0	1	1	0	1	1	0	94079000	94530000	0	0	0
Q2YNF4	Photosynthetic reaction centre protein:NADH-ubiquinone/plastoquinone oxidoreductase, chain 6 OS=Brucella abortus (strain 2308) OX=359391 GN=nuoJ PE=3 SV=1	nuoJ	22.231	16.1	34	4	4	4	3	2	4	3	4	2	2	2	4	2	2	4	2	2	4	2	3	3	2	2	4	2	2	4	2	2	4	2	3	3	2	2	4	2	2	1294800000	0	837300000	3327700000	766280000	863970000
Q2YNF5	NADH-quinone oxidoreductase subunit I OS=Brucella abortus (strain 2308) OX=359391 GN=nuoI PE=3 SV=1	nuoI	18.519	79.1	96	14	14	11	7	6	5	9	11	8	8	7	6	11	7	10	11	10	6	10	10	9	11	10	9	9	9	10	11	10	6	10	10	9	11	10	9	9	9	1561600000	1363600000	1291200000	731030000	2660800000	2638700000
Q2YNF6	NADH-quinone oxidoreductase subunit H OS=Brucella abortus (strain 2308) OX=359391 GN=nuoH PE=3 SV=1	nuoH	38.428	11.2	36	5	5	2	4	4	3	4	3	3	4	3	2	2	2	3	2	2	2	2	2	2	2	3	4	2	2	3	2	2	2	2	2	2	2	3	4	2	2	58416000	104340000	141430000	40983000	98167000	81415000
Q2YNF7	NADH-quinone oxidoreductase OS=Brucella abortus (strain 2308) OX=359391 GN=nuoG PE=3 SV=1	nuoG	74.515	77.7	686	49	49	72	50	49	35	59	52	80	77	63	60	45	44	48	39	41	39	40	39	43	40	39	42	39	39	48	39	41	39	40	39	43	40	39	42	39	39	10170000000	7614300000	7047200000	2942900000	9959000000	10332000000
Q2YNF8	NADH-quinone oxidoreductase subunit F OS=Brucella abortus (strain 2308) OX=359391 GN=BAB1_0827 PE=3 SV=1	BAB1_0827	48.022	69.2	281	27	27	33	36	34	10	21	20	27	33	27	16	12	12	24	20	20	17	13	15	25	21	20	20	17	14	24	20	20	17	13	15	25	21	20	20	17	14	2381500000	3319700000	3258900000	588190000	1665000000	1229100000
Q2YNF9	NADH dehydrogenase (Ubiquinone), 24 kDa subunit OS=Brucella abortus (strain 2308) OX=359391 GN=nuoE PE=4 SV=1	nuoE	25.911	88.2	348	17	17	40	33	30	21	24	30	40	29	27	26	26	22	16	12	12	12	11	11	13	11	11	15	10	8	16	12	12	12	11	11	13	11	11	15	10	8	3857200000	7003700000	6670100000	1394400000	5990200000	6052600000
Q2YNG0	NADH-quinone oxidoreductase subunit D OS=Brucella abortus (strain 2308) OX=359391 GN=nuoD PE=3 SV=1	nuoD	45.026	75.5	373	26	26	41	34	31	25	22	21	44	41	32	43	24	15	26	21	21	25	17	19	26	21	21	25	18	18	26	21	21	25	17	19	26	21	21	25	18	18	5631900000	6873100000	6614400000	2430500000	1560200000	1567500000
Q2YNG1	Phosphoribosylaminoimidazole-succinocarboxamide synthase OS=Brucella abortus (strain 2308) OX=359391 GN=purC PE=3 SV=1	purC	28.936	64.6	218	21	21	15	17	16	9	18	21	17	19	18	22	24	22	16	18	18	15	19	19	17	19	18	16	19	19	16	18	18	15	19	19	17	19	18	16	19	19	2046000000	2224300000	2105800000	1484400000	2698900000	2781500000
Q2YNG2	Phosphoribosylformylglycinamidine synthase subunit PurS OS=Brucella abortus (strain 2308) OX=359391 GN=purS PE=3 SV=1	purS	8.3796	55	207	4	4	13	20	19	22	19	23	16	15	16	9	18	17	4	4	4	4	4	4	4	4	3	4	4	4	4	4	4	4	4	4	4	4	3	4	4	4	2915500000	3135600000	3746000000	8028100000	2924800000	3901200000
Q2YNG3	Phosphoribosylformylglycinamidine synthase subunit PurQ OS=Brucella abortus (strain 2308) OX=359391 GN=purQ PE=3 SV=1	purQ	23.767	63.7	87	13	13	14	10	7	8	5	4	13	7	6	6	4	3	11	9	9	8	7	7	12	8	9	10	7	8	11	9	9	8	7	7	12	8	9	10	7	8	598920000	370010000	381080000	323400000	167900000	148780000
Q2YNG4	Glutathione S-transferase, N-terminal:Glutathione S-transferase, C-terminal OS=Brucella abortus (strain 2308) OX=359391 GN=BAB1_0859 PE=4 SV=1	BAB1_0859	24.379	57.2	151	16	16	15	6	7	12	16	15	15	9	9	13	17	17	14	9	8	11	10	12	14	11	10	12	10	11	14	9	8	11	10	12	14	11	10	12	10	11	1055600000	587900000	739620000	880070000	3917000000	3454900000
Q2YNG5	Lipoprotein, putative OS=Brucella abortus (strain 2308) OX=359391 GN=BAB1_0858 PE=4 SV=1	BAB1_0858	14.221	72.9	52	9	9	2	10	8	1	2	2	2	9	9	2	3	2	3	9	8	1	5	4	2	8	8	3	7	7	3	9	8	1	5	4	2	8	8	3	7	7	168490000	350210000	275040000	0	130470000	154620000
Q2YNG6	Phosphoribosylformylglycinamidine synthase subunit PurL OS=Brucella abortus (strain 2308) OX=359391 GN=purL PE=3 SV=1	purL	79.147	79.2	582	44	44	45	48	44	37	50	48	50	46	54	46	56	58	37	34	34	34	31	32	36	34	35	35	33	32	37	34	34	34	31	32	36	34	35	35	33	32	4183700000	7181600000	6802300000	3303800000	7872900000	7818100000
Q2YNG7	ATP/GTP-binding site motif A (P-loop):BolA-like protein OS=Brucella abortus (strain 2308) OX=359391 GN=BAB1_0856 PE=3 SV=1	BAB1_0856	8.3714	84.4	92	5	5	7	6	6	10	8	8	4	7	4	13	10	9	4	4	4	3	4	5	4	4	3	4	4	5	4	4	4	3	4	5	4	4	3	4	4	5	2631700000	1030600000	781680000	3619300000	1209300000	1183700000
Q2YNG8	Glutaredoxin OS=Brucella abortus (strain 2308) OX=359391 GN=BAB1_0855 PE=3 SV=1	BAB1_0855	14.163	41.5	99	6	6	10	8	10	11	8	6	7	5	10	10	7	7	4	6	6	4	6	6	4	5	5	4	6	6	4	6	6	4	6	6	4	5	5	4	6	6	4133900000	5999000000	5577900000	3231300000	7458800000	7089600000
Q2YNG9	Tetracycline resistance protein TetB:Drug resistance transporter Bcr/CflA subfamily:General substrate transporter:Major facil OS=Brucella abortus (strain 2308) OX=359391 GN=BAB1_0854 PE=4 SV=1	BAB1_0854	45.167	9.5	18	4	4	0	2	0	1	1	5	0	1	3	0	2	3	2	1	1	1	2	3	3	1	2	1	3	3	2	1	1	1	2	3	3	1	2	1	3	3	0	0	0	0	0	33569000
Q2YNH0	Inositol phosphatase/fructose-1,6-bisphosphatase:Inositol monophosphatase OS=Brucella abortus (strain 2308) OX=359391 GN=BAB1_0853 PE=4 SV=1	BAB1_0853	29.956	52.4	59	9	9	7	5	5	8	4	3	8	1	3	12	2	1	8	7	6	8	5	4	8	4	5	9	2	3	8	7	6	8	5	4	8	4	5	9	2	3	332580000	243370000	346360000	341550000	159180000	202500000
Q2YNH1	tRNA-cytidine(32) 2-sulfurtransferase OS=Brucella abortus (strain 2308) OX=359391 GN=ttcA PE=3 SV=1	ttcA	33.259	62.1	74	15	15	8	4	4	0	9	7	9	7	7	2	9	8	6	8	8	1	9	9	8	8	9	2	9	10	6	8	8	1	9	9	8	8	9	2	9	10	126150000	100740000	97833000	0	153000000	122440000
Q2YNH2	30S ribosomal protein S4 OS=Brucella abortus (strain 2308) OX=359391 GN=rpsD PE=3 SV=1	rpsD	23.566	82	305	29	29	51	26	28	20	12	10	47	34	29	28	11	9	23	19	21	20	15	14	23	22	20	23	14	15	23	19	21	20	15	14	23	22	20	23	14	15	19325000000	13181000000	12464000000	6133700000	2996500000	2868700000
Q2YNH3	Uncharacterized protein OS=Brucella abortus (strain 2308) OX=359391 GN=BAB1_0847 PE=4 SV=1	BAB1_0847	14.831	54.7	106	10	10	16	7	6	14	4	4	16	7	8	18	3	3	10	7	7	8	7	6	10	6	6	10	5	6	10	7	7	8	7	6	10	6	6	10	5	6	1805000000	1331100000	1201800000	3380900000	779630000	777660000
Q2YNH4	Uncharacterized protein OS=Brucella abortus (strain 2308) OX=359391 GN=BAB1_0846 PE=4 SV=1	BAB1_0846	7.077	92.3	83	10	10	8	3	3	21	7	8	7	0	0	14	6	6	5	4	6	7	7	8	5	3	3	7	6	6	5	4	6	7	7	8	5	3	3	7	6	6	852760000	54130000	66532000	7998800000	886400000	842610000
Q2YNH5	DNA-directed DNA polymerase OS=Brucella abortus (strain 2308) OX=359391 GN=BAB1_0845 PE=4 SV=1	BAB1_0845	128.72	38	132	39	39	18	17	18	0	5	4	14	23	24	3	2	4	23	25	24	6	6	6	19	29	27	8	5	7	23	25	24	6	6	6	19	29	27	8	5	7	377600000	214780000	245360000	17492000	46234000	41853000
Q2YNH6	Lipoprotein-releasing system ATP-binding protein LolD OS=Brucella abortus (strain 2308) OX=359391 GN=lolD PE=3 SV=1	lolD	24.929	45.4	128	11	11	10	12	14	7	7	9	10	9	9	20	10	11	8	9	9	7	8	7	8	6	7	8	8	8	8	9	9	7	8	7	8	6	7	8	8	8	1007600000	646640000	656600000	925440000	1012400000	1325500000
Q2YNH7	Solute-binding protein/glutamate receptor:Ionotropic glutamate receptor:Bacterial extracellular solute-binding protein, family 3 OS=Brucella abortus (strain 2308) OX=359391 GN=BAB1_0881 PE=3 SV=1	BAB1_0881	30.853	67	190	18	18	12	24	21	5	20	20	10	13	15	9	20	21	13	14	14	8	13	13	11	14	14	11	14	13	13	14	14	8	13	13	11	14	14	11	14	13	869240000	2141400000	1987200000	655610000	3874500000	3997700000
Q2YNH8	Haloacid dehalogenase/epoxide hydrolase:Haloacid dehalogenase-like hydrolase:HAD-superfamily hydrolase, subfamily IIB:HAD-sup OS=Brucella abortus (strain 2308) OX=359391 GN=BAB1_0880 PE=4 SV=1	BAB1_0880	24.56	67.8	170	14	14	21	17	12	17	10	7	20	13	14	27	6	6	13	12	12	11	10	8	13	10	11	13	7	5	13	12	12	11	10	8	13	10	11	13	7	5	1197800000	849250000	780070000	843420000	298870000	361150000
Q2YNH9	Amidohydrolase OS=Brucella abortus (strain 2308) OX=359391 GN=phnM PE=4 SV=1	phnM	41.335	39.8	116	15	15	8	9	8	4	16	17	7	11	8	6	11	11	11	9	9	11	9	9	10	10	10	10	9	10	11	9	9	11	9	9	10	10	10	10	9	10	342510000	344980000	332080000	244010000	506700000	540200000
Q2YNI0	Uncharacterized protein OS=Brucella abortus (strain 2308) OX=359391 GN=BAB1_0878 PE=4 SV=1	BAB1_0878	27.504	26.7	17	6	6	0	1	2	1	0	0	2	3	6	2	0	0	3	3	4	3	2	2	3	4	4	2	0	0	3	3	4	3	2	2	3	4	4	2	0	0	46981000	28628000	27453000	41956000	32426000	33378000
Q2YNI1	Aldose 1-epimerase OS=Brucella abortus (strain 2308) OX=359391 GN=galM PE=3 SV=1	galM	37.275	68.2	141	15	15	11	18	22	10	3	4	17	16	9	20	6	5	13	12	12	13	8	9	14	12	11	13	9	9	13	12	12	13	8	9	14	12	11	13	9	9	442670000	836920000	976350000	893570000	180730000	166210000
Q2YNI3	Acyl carrier protein (ACP):Phosphopantetheine attachment site:Phosphopantetheine-binding domain OS=Brucella abortus (strain 2308) OX=359391 GN=BAB1_0874 PE=4 SV=1	BAB1_0874	10.361	61.3	70	8	8	4	6	6	3	10	9	6	3	5	2	7	9	6	7	7	5	7	7	5	6	6	5	6	6	6	7	7	5	7	7	5	6	6	5	6	6	4950600000	2378100000	2434500000	10081000000	4474100000	4488200000
Q2YNI4	Beta-ketoacyl synthase OS=Brucella abortus (strain 2308) OX=359391 GN=BAB1_0873 PE=4 SV=1	BAB1_0873	40.9	72.3	377	21	21	33	26	34	41	22	20	39	40	37	48	19	18	19	16	17	19	14	14	19	17	16	19	12	11	19	16	17	19	14	14	19	17	16	19	12	11	2041300000	2257700000	2251900000	2636300000	1848600000	1925800000
Q2YNI5	Beta-ketoacyl synthase:ATP/GTP-binding site motif A (P-loop) OS=Brucella abortus (strain 2308) OX=359391 GN=BAB1_0872 PE=3 SV=1	BAB1_0872	44.27	73.9	271	25	25	23	21	19	25	20	19	21	24	25	38	18	18	21	18	17	22	15	17	20	19	19	23	17	18	21	18	17	22	15	17	20	19	19	23	17	18	1416500000	2526700000	2075600000	2441000000	2230200000	2335800000
Q2YNI6	Zinc-containing alcohol dehydrogenase superfamily:Glucose/ribitol dehydrogenase OS=Brucella abortus (strain 2308) OX=359391 GN=BAB1_0871 PE=4 SV=1	BAB1_0871	36.463	64.6	154	20	20	19	12	10	14	10	9	15	11	12	27	6	9	19	12	14	17	8	10	17	12	12	19	7	7	19	12	14	17	8	10	17	12	12	19	7	7	1401700000	1538700000	1362900000	1455900000	861720000	626590000
Q2YNI7	Bacterial lipid A biosynthesis acyltransferase OS=Brucella abortus (strain 2308) OX=359391 GN=BAB1_0870 PE=4 SV=1	BAB1_0870	35.515	18.8	17	7	7	2	3	1	0	2	1	2	1	1	2	1	1	2	6	5	2	4	4	3	5	4	2	1	2	2	6	5	2	4	4	3	5	4	2	1	2	0	270580000	250760000	0	168570000	205370000
Q2YNI8	Ribulose-phosphate 3-epimerase OS=Brucella abortus (strain 2308) OX=359391 GN=rpe PE=3 SV=1	rpe	23.853	17.8	80	5	5	4	6	5	7	8	9	5	8	8	5	7	8	3	5	5	3	5	5	4	5	5	3	5	5	3	5	5	3	5	5	4	5	5	3	5	5	375740000	805550000	776760000	469400000	1196700000	1316000000
Q2YNI9	Adenylosuccinate lyase OS=Brucella abortus (strain 2308) OX=359391 GN=purB PE=3 SV=1	purB	48.71	63.3	315	26	26	33	29	35	27	18	12	30	30	27	48	13	13	20	24	25	22	19	19	23	23	23	23	17	17	20	24	25	22	19	19	23	23	23	23	17	17	3859000000	4292500000	4615700000	3072600000	2077300000	1704400000
Q2YNJ0	Glyoxalase/Bleomycin resistance protein/dioxygenase domain OS=Brucella abortus (strain 2308) OX=359391 GN=BAB1_0867 PE=4 SV=1	BAB1_0867	29.35	62.7	66	11	11	6	4	5	8	3	4	7	3	3	15	4	4	9	7	4	9	3	4	9	3	4	10	7	5	9	7	4	9	3	4	9	3	4	10	7	5	184370000	193400000	193590000	717200000	226190000	269600000
Q2YNJ2	Uncharacterized protein OS=Brucella abortus (strain 2308) OX=359391 GN=BAB1_0865 PE=4 SV=1	BAB1_0865	20.697	52.1	89	14	14	12	9	7	7	2	3	15	8	7	7	6	6	12	8	8	8	8	7	13	8	7	10	7	7	12	8	8	8	8	7	13	8	7	10	7	7	600220000	585840000	659220000	505610000	186310000	279800000
Q2YNJ3	HpcH/HpaI aldolase OS=Brucella abortus (strain 2308) OX=359391 GN=BAB1_0864 PE=3 SV=1	BAB1_0864	27.251	62.7	94	12	12	9	5	9	11	5	4	8	8	9	19	3	4	11	8	8	12	7	5	11	8	8	12	7	7	11	8	8	12	7	5	11	8	8	12	7	7	593150000	679110000	691960000	1113700000	186560000	156700000
Q2YNJ4	Uncharacterized protein OS=Brucella abortus (strain 2308) OX=359391 GN=BAB1_0863 PE=4 SV=1	BAB1_0863	12.192	69.2	693	10	10	52	56	62	97	57	57	52	40	39	54	57	70	9	9	9	9	8	7	9	9	10	9	8	8	9	9	9	9	8	7	9	9	10	9	8	8	17634000000	13714000000	13625000000	42498000000	16865000000	18727000000
Q2YNJ5	Segregation and condensation protein B OS=Brucella abortus (strain 2308) OX=359391 GN=BAB1_0900 PE=3 SV=1	BAB1_0900	26.423	67.2	81	13	13	10	3	4	3	9	7	12	7	7	3	7	9	9	6	8	7	9	10	9	10	9	5	9	9	9	6	8	7	9	10	9	10	9	5	9	9	349140000	204980000	198960000	167850000	577980000	614930000
Q2YNJ6	Segregation and condensation protein A OS=Brucella abortus (strain 2308) OX=359391 GN=BAB1_0899 PE=3 SV=1	BAB1_0899	27.613	35.1	36	8	8	5	2	1	0	4	4	0	4	4	1	7	4	5	4	4	0	7	5	2	7	6	3	7	6	5	4	4	0	7	5	2	7	6	3	7	6	98003000	90500000	87908000	0	150420000	155420000
Q2YNJ7	Glycoside hydrolase, family 3, N-terminal OS=Brucella abortus (strain 2308) OX=359391 GN=BAB1_0898 PE=4 SV=1	BAB1_0898	36.697	77.9	299	19	19	21	26	27	18	24	31	16	31	26	26	29	24	15	17	16	14	16	17	16	17	17	15	17	17	15	17	16	14	16	17	16	17	17	15	17	17	1447700000	3169400000	3355700000	931750000	3051400000	3240600000
Q2YNJ8	Antifreeze protein, type I OS=Brucella abortus (strain 2308) OX=359391 GN=BAB1_0897 PE=4 SV=1	BAB1_0897	106.36	57.2	493	37	37	42	48	50	17	49	47	27	43	43	18	57	52	27	34	34	22	34	35	25	32	33	23	33	34	27	34	34	22	34	35	25	32	33	23	33	34	2472200000	3876300000	4127700000	2029800000	6133700000	6236200000
Q2YNJ9	Arginine--tRNA ligase OS=Brucella abortus (strain 2308) OX=359391 GN=argS PE=3 SV=1	argS	65.186	82.9	674	52	52	59	58	54	59	45	45	60	59	59	97	36	43	46	37	39	40	33	35	43	40	41	43	35	32	46	37	39	40	33	35	43	40	41	43	35	32	4971400000	5478400000	5719800000	6180100000	5578900000	5749600000
Q2YNK0	Deoxyguanosinetriphosphate triphosphohydrolase-like protein OS=Brucella abortus (strain 2308) OX=359391 GN=BAB1_0895 PE=3 SV=1	BAB1_0895	45.74	69.2	142	25	25	16	12	11	10	9	9	13	12	13	17	10	10	17	14	14	11	15	14	13	16	18	13	15	15	17	14	14	11	15	14	13	16	18	13	15	15	403750000	359810000	361840000	454410000	575220000	561270000
Q2YNK1	Uncharacterized protein OS=Brucella abortus (strain 2308) OX=359391 GN=BAB1_0894 PE=3 SV=1	BAB1_0894	11.431	46.3	52	5	5	6	4	4	5	3	2	10	4	4	5	3	2	5	3	2	5	4	3	5	4	4	3	2	3	5	3	2	5	4	3	5	4	4	3	2	3	209720000	118290000	102810000	163790000	107340000	84713000
Q2YNK2	Uncharacterized protein OS=Brucella abortus (strain 2308) OX=359391 GN=BAB1_0893 PE=4 SV=1	BAB1_0893	24.808	69.8	239	14	14	29	18	14	22	20	17	25	19	15	21	20	19	14	11	11	14	12	12	14	11	11	14	11	10	14	11	11	14	12	12	14	11	11	14	11	10	3351400000	3623900000	3482500000	2208200000	6207300000	7145600000
Q2YNK3	AP endonuclease, family 1:Exodeoxyribonuclease III xth:Endonuclease/exonuclease/phosphatase family OS=Brucella abortus (strain 2308) OX=359391 GN=xth-1 PE=4 SV=1	xth-1	29.543	82.7	135	18	18	18	8	9	9	7	9	17	11	9	17	11	10	16	15	15	14	12	13	15	15	15	15	15	14	16	15	15	14	12	13	15	15	15	15	15	14	826140000	531290000	614730000	719110000	1177300000	1031400000
Q2YNK4	Sel1-like repeat OS=Brucella abortus (strain 2308) OX=359391 GN=BAB1_0891 PE=4 SV=1	BAB1_0891	28.957	33.7	31	8	8	9	1	3	3	0	0	7	1	1	3	2	1	7	2	3	5	0	0	8	4	2	5	2	1	7	2	3	5	0	0	8	4	2	5	2	1	259900000	83312000	80754000	190700000	0	0
Q2YNK6	Bacterial regulatory proteins, AsnC family OS=Brucella abortus (strain 2308) OX=359391 GN=BAB1_0887 PE=4 SV=1	BAB1_0887	18.494	82.4	91	15	15	8	7	5	9	7	9	10	2	5	13	8	8	11	8	7	13	9	9	10	8	9	12	7	8	11	8	7	13	9	9	10	8	9	12	7	8	320390000	195180000	161450000	722160000	530700000	511060000
Q2YNK7	Nicotinate-nucleotide--dimethylbenzimidazole phosphoribosyltransferase OS=Brucella abortus (strain 2308) OX=359391 GN=cobT PE=3 SV=1	cobT	35.116	40.7	259	14	14	23	28	26	16	15	14	23	22	22	31	20	19	13	11	11	11	10	10	12	10	11	13	10	10	13	11	11	11	10	10	12	10	11	13	10	10	1236200000	2733600000	2462000000	1190600000	1244300000	1308500000
Q2YNK8	Adenosylcobinamide-GDP ribazoletransferase OS=Brucella abortus (strain 2308) OX=359391 GN=cobS PE=3 SV=1	cobS	26.404	6.2	3	2	2	1	0	0	0	0	0	1	0	0	1	0	0	2	0	0	0	0	0	2	0	0	2	0	0	2	0	0	0	0	0	2	0	0	2	0	0	0	0	0	0	0	0
Q2YNK9	Uncharacterized protein OS=Brucella abortus (strain 2308) OX=359391 GN=BAB1_0884 PE=4 SV=1	BAB1_0884	6.9511	76.6	5	4	4	2	0	0	1	1	0	1	0	0	0	0	0	3	0	0	3	1	0	3	1	0	2	0	0	3	0	0	3	1	0	3	1	0	2	0	0	26021000	0	0	52404000	0	0
Q2YNL0	Eukaryotic/viral aspartic protease, active site OS=Brucella abortus (strain 2308) OX=359391 GN=BAB1_0883 PE=4 SV=1	BAB1_0883	24.506	33.8	13	5	5	2	1	2	1	1	0	3	1	2	0	0	0	2	1	3	1	1	1	2	2	4	3	0	0	2	1	3	1	1	1	2	2	4	3	0	0	46385000	0	0	0	0	0
Q2YNL1	tRNA-dihydrouridine(20/20a) synthase OS=Brucella abortus (strain 2308) OX=359391 GN=dusA PE=3 SV=1	dusA	37.122	44.1	84	10	10	8	9	7	1	7	9	6	13	9	3	5	7	8	9	9	5	8	7	7	9	9	6	8	8	8	9	9	5	8	7	7	9	9	6	8	8	230940000	166390000	161050000	76359000	264910000	259150000
Q2YNL2	Aspartyl/glutamyl-tRNA(Asn/Gln) amidotransferase subunit B OS=Brucella abortus (strain 2308) OX=359391 GN=gatB PE=3 SV=1	gatB	54.714	60.4	286	28	28	24	23	23	30	18	18	27	23	26	34	19	21	24	24	24	23	22	20	25	25	25	23	21	20	24	24	24	23	22	20	25	25	25	23	21	20	4447900000	3585800000	3909000000	3411600000	3113500000	2973900000
Q2YNL3	Trigger factor OS=Brucella abortus (strain 2308) OX=359391 GN=tig PE=3 SV=2	tig	52.937	69.2	672	50	50	60	50	55	24	79	63	51	63	64	35	64	64	39	39	37	32	40	40	37	39	37	32	40	39	39	39	37	32	40	40	37	39	37	32	40	39	28276000000	24554000000	22143000000	10392000000	54652000000	53150000000
Q2YNL4	Uncharacterized protein OS=Brucella abortus (strain 2308) OX=359391 GN=BAB1_0916 PE=4 SV=1	BAB1_0916	20.603	47.1	47	8	8	5	5	4	1	2	5	7	4	7	1	3	3	7	4	4	4	3	3	6	3	4	1	3	2	7	4	4	4	3	3	6	3	4	1	3	2	107130000	107820000	97703000	28796000	47665000	34036000
Q2YNL5	Membrane protein, putative OS=Brucella abortus (strain 2308) OX=359391 GN=BAB1_0915 PE=4 SV=1	BAB1_0915	40.55	5.6	5	2	2	1	1	1	0	0	0	0	1	1	0	0	0	2	1	1	0	1	0	0	1	1	0	0	0	2	1	1	0	1	0	0	1	1	0	0	0	13905000	0	0	0	0	0
Q2YNL6	Uncharacterized protein OS=Brucella abortus (strain 2308) OX=359391 GN=BAB1_0914 PE=4 SV=1	BAB1_0914	5.7844	64.6	6	4	4	0	0	0	3	0	0	0	0	0	3	0	0	3	0	1	4	1	1	4	1	1	4	1	1	3	0	1	4	1	1	4	1	1	4	1	1	0	0	0	0	0	0
Q2YNL7	Methylenetetrahydrofolate--tRNA-(uracil-5-)-methyltransferase TrmFO OS=Brucella abortus (strain 2308) OX=359391 GN=trmFO PE=3 SV=1	trmFO	50.174	45.3	106	12	12	13	11	8	7	6	6	11	11	8	9	7	9	10	10	10	9	5	6	9	10	9	10	7	6	10	10	10	9	5	6	9	10	9	10	7	6	241130000	462610000	478790000	406220000	105690000	92827000
Q2YNL8	Uncharacterized protein OS=Brucella abortus (strain 2308) OX=359391 GN=BAB1_0912 PE=4 SV=1	BAB1_0912	30.692	57	113	15	15	7	8	8	2	12	12	8	12	11	9	12	12	9	8	8	8	8	8	10	9	9	10	10	8	9	8	8	8	8	8	10	9	9	10	10	8	174080000	143080000	227320000	123580000	366070000	391760000
Q2YNL9	Uncharacterized protein OS=Brucella abortus (strain 2308) OX=359391 GN=BAB1_0911 PE=4 SV=1	BAB1_0911	10.646	56.6	71	5	5	4	8	9	6	5	5	5	9	6	3	4	7	4	5	5	4	4	4	3	5	4	3	4	4	4	5	5	4	4	4	3	5	4	3	4	4	354170000	381880000	354830000	598960000	181190000	195660000
Q2YNM0	Protein translocase subunit SecDF OS=Brucella abortus (strain 2308) OX=359391 GN=secDF PE=3 SV=2	secDF	81.981	29	137	19	19	10	16	16	5	9	9	11	16	16	11	9	9	14	14	16	8	12	11	11	14	15	12	12	13	14	14	16	8	12	11	11	14	15	12	12	13	349880000	494530000	434820000	120500000	395470000	532110000
Q2YNM1	Sec translocon accessory complex subunit YajC OS=Brucella abortus (strain 2308) OX=359391 GN=yajC PE=3 SV=1	yajC	12.56	50.4	72	8	8	6	5	7	3	5	5	6	5	7	10	8	5	8	6	6	8	8	8	8	7	7	8	7	7	8	6	6	8	8	8	8	7	7	8	7	7	1330400000	635870000	541060000	2239100000	523690000	614070000
Q2YNM2	ATP/GTP-binding site motif A (P-loop) OS=Brucella abortus (strain 2308) OX=359391 GN=BAB1_0908 PE=4 SV=1	BAB1_0908	32.643	74.7	202	21	21	16	13	14	15	12	17	20	17	18	22	18	20	13	13	15	12	11	13	14	14	14	13	15	15	13	13	15	12	11	13	14	14	14	13	15	15	672800000	946320000	987330000	500520000	983300000	977630000
Q2YNM3	Peptidoglycan-binding LysM:Peptidase M23/M37 OS=Brucella abortus (strain 2308) OX=359391 GN=BAB1_0907 PE=4 SV=1	BAB1_0907	43.604	84.3	207	27	27	25	27	32	0	15	15	19	25	23	0	12	14	24	25	25	1	21	19	23	25	25	5	19	19	24	25	25	1	21	19	23	25	25	5	19	19	1534600000	2181000000	2502800000	0	688110000	779120000
Q2YNM4	SAM (And some other nucleotide) binding motif:Rhodopsin-like GPCR superfamily:Protein-L-isoaspartate(D-aspartate) O-methyltra OS=Brucella abortus (strain 2308) OX=359391 GN=BAB1_0906 PE=4 SV=1	BAB1_0906	22.038	61.3	66	9	9	4	6	8	3	4	5	5	8	6	2	7	8	5	8	7	5	3	4	5	6	5	6	5	6	5	8	7	5	3	4	5	6	5	6	5	6	168160000	226080000	204290000	114330000	88718000	87978000
Q2YNM5	5'-nucleotidase SurE OS=Brucella abortus (strain 2308) OX=359391 GN=surE PE=3 SV=1	surE	27.509	57.3	118	11	11	23	8	8	8	4	6	20	10	11	7	6	7	10	7	6	6	5	5	10	6	7	9	3	5	10	7	6	6	5	5	10	6	7	9	3	5	736620000	678230000	604240000	159620000	847700000	889370000
Q2YNM6	Serine--tRNA ligase OS=Brucella abortus (strain 2308) OX=359391 GN=serS PE=3 SV=1	serS	47.548	66.7	425	29	29	31	36	40	22	37	41	36	37	39	36	35	35	23	19	19	23	19	20	24	19	19	26	18	19	23	19	19	23	19	20	24	19	19	26	18	19	2220600000	2616000000	2730300000	2238500000	4949100000	5002100000
Q2YNM8	Sec-independent protein translocase protein TatB OS=Brucella abortus (strain 2308) OX=359391 GN=tatB PE=3 SV=1	tatB	21.869	54.7	62	9	9	5	1	2	5	7	6	5	5	3	3	10	10	6	5	3	6	6	6	6	7	7	7	7	7	6	5	3	6	6	6	6	7	7	7	7	7	542490000	31870000	31958000	151600000	572380000	591560000
Q2YNM9	Sec-independent protein translocase protein TatA OS=Brucella abortus (strain 2308) OX=359391 GN=tatA PE=3 SV=1	tatA	8.8592	15	14	2	2	0	0	1	0	2	3	0	1	1	0	3	3	0	1	1	0	2	2	0	1	2	0	2	2	0	1	1	0	2	2	0	1	2	0	2	2	0	0	0	0	0	0
Q2YNN4	Peptide chain release factor 2 OS=Brucella abortus (strain 2308) OX=359391 GN=prfB PE=3 SV=1	prfB	36.045	62.6	171	17	17	16	13	15	9	14	13	12	15	16	16	18	14	13	15	12	10	13	12	14	11	13	13	14	13	13	15	12	10	13	12	14	11	13	13	14	13	851770000	725990000	761790000	592330000	986530000	922940000
Q2YNN5	Glycosyl transferase, family 51:Penicillin-binding protein, transpeptidase domain OS=Brucella abortus (strain 2308) OX=359391 GN=BAB1_0932 PE=4 SV=1	BAB1_0932	89.609	58.5	461	48	48	49	55	49	18	27	31	47	52	51	35	23	24	37	38	38	26	29	28	39	39	39	32	29	26	37	38	38	26	29	28	39	39	39	32	29	26	2342300000	3999200000	3870800000	1035100000	1410600000	1500500000
Q2YNN6	Cell wall hydrolase/autolysin OS=Brucella abortus (strain 2308) OX=359391 GN=BAB1_0931 PE=4 SV=1	BAB1_0931	46.738	31	49	14	14	8	6	5	0	1	3	7	8	7	0	1	3	10	8	6	0	2	4	10	8	10	2	2	3	10	8	6	0	2	4	10	8	10	2	2	3	325600000	122570000	118800000	0	33218000	33768000
Q2YNN7	Ribonuclease E OS=Brucella abortus (strain 2308) OX=359391 GN=rne PE=3 SV=1	rne	103.75	65.7	755	59	59	71	92	80	41	45	48	56	84	92	65	39	42	45	43	44	34	33	36	45	44	47	42	31	36	45	43	44	34	33	36	45	44	47	42	31	36	5233000000	5473900000	5103900000	2900500000	3791700000	3498100000
Q2YNN8	1-aminocyclopropane-1-carboxylate synthase:Aminotransferase, class I and II OS=Brucella abortus (strain 2308) OX=359391 GN=BAB1_0929 PE=4 SV=1	BAB1_0929	42.61	58.9	116	18	18	12	15	13	7	3	0	19	16	15	16	0	0	16	12	11	9	4	5	15	12	12	14	0	2	16	12	11	9	4	5	15	12	12	14	0	2	422610000	429280000	402310000	113350000	37371000	30566000
Q2YNN9	TPR repeat OS=Brucella abortus (strain 2308) OX=359391 GN=BAB1_0928 PE=4 SV=1	BAB1_0928	50.295	56.9	126	23	23	14	11	9	14	7	6	15	7	9	20	8	6	19	14	16	19	11	9	19	13	14	21	14	13	19	14	16	19	11	9	19	13	14	21	14	13	490300000	411570000	378520000	498760000	167420000	174200000
Q2YNP0	DSBA oxidoreductase OS=Brucella abortus (strain 2308) OX=359391 GN=BAB1_0927 PE=4 SV=1	BAB1_0927	28.725	49.4	151	12	12	12	17	14	2	16	16	11	12	17	1	16	17	9	9	8	7	9	9	9	9	8	6	9	9	9	9	8	7	9	9	9	9	8	6	9	9	869030000	1152900000	1338600000	142570000	1311600000	1319300000
Q2YNP1	3-dehydroquinate dehydratase OS=Brucella abortus (strain 2308) OX=359391 GN=aroQ PE=3 SV=1	aroQ	16.968	92.4	167	13	13	17	10	13	18	13	13	14	16	11	26	7	9	12	8	8	8	9	8	11	7	7	12	7	7	12	8	8	8	9	8	11	7	7	12	7	7	1381200000	1789600000	1269800000	1411600000	3493500000	3594600000
Q2YNP2	Biotin carboxyl carrier protein of acetyl-CoA carboxylase OS=Brucella abortus (strain 2308) OX=359391 GN=accB PE=4 SV=1	accB	16.267	96.2	202	14	14	17	16	16	31	11	10	15	16	18	22	14	16	12	9	9	10	8	8	13	9	9	10	8	7	12	9	9	10	8	8	13	9	9	10	8	7	432140000	515300000	515030000	418840000	439330000	282390000
Q2YNP3	Biotin carboxylase OS=Brucella abortus (strain 2308) OX=359391 GN=accC PE=4 SV=1	accC	49.192	69.2	393	22	22	41	31	32	40	18	17	50	39	28	70	13	14	22	18	17	20	15	15	22	19	18	22	15	14	22	18	17	20	15	15	22	19	18	22	15	14	6695500000	6038800000	6333700000	6781600000	2236600000	2174000000
Q2YNP4	Leucyl/phenylalanyl-tRNA--protein transferase OS=Brucella abortus (strain 2308) OX=359391 GN=aat PE=3 SV=2	aat	23.152	59.8	46	10	10	2	5	6	1	2	2	3	9	11	0	3	2	3	6	6	2	3	3	4	7	6	2	3	2	3	6	6	2	3	3	4	7	6	2	3	2	73361000	86226000	98029000	31905000	26389000	54109000
Q2YNP5	Uncharacterized protein OS=Brucella abortus (strain 2308) OX=359391 GN=BAB1_0922 PE=4 SV=1	BAB1_0922	17.274	31.4	80	5	5	8	7	5	15	4	2	8	5	6	12	4	4	4	4	3	4	3	3	4	3	3	4	3	3	4	4	3	4	3	3	4	3	3	4	3	3	940700000	1821400000	1921800000	2927400000	407450000	421540000
Q2YNP7	NADH:ubiquinone oxidoreductase 17.2 kD subunit OS=Brucella abortus (strain 2308) OX=359391 GN=BAB1_0920 PE=4 SV=1	BAB1_0920	15.771	85.3	116	12	12	11	6	11	5	11	10	11	10	8	7	12	14	10	9	9	9	9	9	9	8	8	7	9	9	10	9	9	9	9	9	9	8	8	7	9	9	936910000	935310000	907940000	1921800000	1311300000	1338700000
Q2YNP8	GCN5-related N-acetyltransferase OS=Brucella abortus (strain 2308) OX=359391 GN=BAB1_0919 PE=4 SV=1	BAB1_0919	18.989	43.7	25	7	7	4	3	4	1	1	0	4	2	0	4	1	1	3	6	5	3	2	1	4	5	3	3	2	1	3	6	5	3	2	1	4	5	3	3	2	1	66241000	60660000	69509000	73714000	27788000	0
Q2YNP9	NAD kinase OS=Brucella abortus (strain 2308) OX=359391 GN=nadK PE=3 SV=1	nadK	29.189	55.5	99	15	15	11	10	11	9	8	7	5	10	7	11	5	5	10	8	9	9	7	8	10	9	9	11	6	7	10	8	9	9	7	8	10	9	9	11	6	7	380510000	354720000	384930000	383540000	164600000	176030000
Q2YNQ0	Glycosyl transferase, family 2 OS=Brucella abortus (strain 2308) OX=359391 GN=BAB1_0953 PE=4 SV=1	BAB1_0953	36.83	36.2	114	11	11	12	10	9	11	8	6	10	10	11	16	7	4	10	9	9	9	7	8	11	9	9	11	6	7	10	9	9	9	7	8	11	9	9	11	6	7	1180800000	695950000	619020000	764560000	300650000	281670000
Q2YNQ1	Uncharacterized protein OS=Brucella abortus (strain 2308) OX=359391 GN=BAB1_0952 PE=4 SV=1	BAB1_0952	15.092	28.8	19	2	2	1	2	3	0	2	3	1	3	1	0	2	1	1	1	2	0	2	2	1	2	1	0	2	2	1	1	2	0	2	2	1	2	1	0	2	2	0	0	186970000	0	74160000	66294000
Q2YNQ2	Cysteine desulfurase OS=Brucella abortus (strain 2308) OX=359391 GN=BAB1_0951 PE=3 SV=1	BAB1_0951	45.736	68.4	149	21	21	14	17	15	9	9	9	11	18	14	17	6	10	18	16	14	16	10	11	16	16	14	18	11	13	18	16	14	16	10	11	16	16	14	18	11	13	865130000	859290000	901320000	742480000	283340000	295010000
Q2YNQ3	Uncharacterized protein OS=Brucella abortus (strain 2308) OX=359391 GN=BAB1_0950 PE=4 SV=1	BAB1_0950	45.688	53.9	201	21	21	28	15	17	13	11	12	24	19	24	21	10	7	19	16	14	16	12	13	20	15	16	19	11	11	19	16	14	16	12	13	20	15	16	19	11	11	1489000000	1448200000	1554500000	589620000	1140900000	1262000000
Q2YNQ4	ATP/GTP-binding site motif A (P-loop):ABC transporter:AAA ATPase OS=Brucella abortus (strain 2308) OX=359391 GN=BAB1_0949 PE=4 SV=1	BAB1_0949	27.397	74.1	201	20	20	22	13	14	12	13	10	26	19	20	19	16	17	17	14	15	11	12	12	17	15	14	16	14	13	17	14	15	11	12	12	17	15	14	16	14	13	4110900000	2438100000	2252200000	2123400000	1917200000	2012900000
Q2YNQ5	Uncharacterized protein OS=Brucella abortus (strain 2308) OX=359391 GN=BAB1_0948 PE=4 SV=1	BAB1_0948	56.551	70.4	349	34	34	34	31	35	14	24	19	36	41	36	31	25	23	29	28	29	23	23	19	28	29	30	26	23	23	29	28	29	23	23	19	28	29	30	26	23	23	1868500000	2033000000	1936500000	1031700000	1453100000	1448100000
Q2YNQ6	Aminotransferase, class V OS=Brucella abortus (strain 2308) OX=359391 GN=BAB1_0947 PE=3 SV=1	BAB1_0947	40.783	40.8	43	11	11	6	7	5	4	0	1	5	8	6	1	0	0	7	7	6	6	2	1	7	7	9	6	1	0	7	7	6	6	2	1	7	7	9	6	1	0	208210000	207160000	166360000	135790000	70385000	0
Q2YNQ7	Esterase/lipase/thioesterase, active site OS=Brucella abortus (strain 2308) OX=359391 GN=BAB1_0946 PE=4 SV=1	BAB1_0946	24.999	74.6	95	13	13	11	5	6	9	7	8	10	7	7	15	5	5	9	10	10	10	7	8	11	8	9	11	5	5	9	10	10	10	7	8	11	8	9	11	5	5	1682700000	3795400000	3849500000	2450600000	2373700000	2521300000
Q2YNQ9	Anhydro-N-acetylmuramic acid kinase OS=Brucella abortus (strain 2308) OX=359391 GN=anmK PE=3 SV=1	anmK	39.828	45.6	94	15	15	11	11	10	12	4	5	8	7	7	9	4	6	12	12	12	11	7	8	9	12	11	10	11	9	12	12	12	11	7	8	9	12	11	10	11	9	290200000	263760000	225590000	306640000	186410000	188670000
Q2YNR0	Tyrosine--tRNA ligase OS=Brucella abortus (strain 2308) OX=359391 GN=tyrS PE=3 SV=1	tyrS	46.156	50.4	249	20	20	29	28	25	17	17	11	22	25	27	27	8	13	18	16	17	17	16	15	18	17	16	18	15	14	18	16	17	17	16	15	18	17	16	18	15	14	2690000000	2964400000	2775100000	2245000000	1343400000	1653400000
Q2YNR1	RNA-binding region RNP-1 (RNA recognition motif) OS=Brucella abortus (strain 2308) OX=359391 GN=BAB1_0942 PE=4 SV=1	BAB1_0942	122.61	26.1	74	26	26	13	9	11	0	1	1	13	13	11	0	1	1	13	13	15	4	1	2	14	16	15	2	1	1	13	13	15	4	1	2	14	16	15	2	1	1	201020000	112640000	115770000	65068000	0	133960000
Q2YNR2	Alkyl hydroperoxide reductase/ Thiol specific antioxidant/ Mal allergen OS=Brucella abortus (strain 2308) OX=359391 GN=bcp PE=4 SV=1	bcp	17.044	79.2	194	12	12	26	13	11	38	12	8	18	11	12	39	3	3	12	10	10	12	9	9	12	10	10	12	7	8	12	10	10	12	9	9	12	10	10	12	7	8	3022300000	988520000	981220000	6176900000	438080000	396630000
Q2YNR3	Uncharacterized protein OS=Brucella abortus (strain 2308) OX=359391 GN=BAB1_0940 PE=4 SV=1	BAB1_0940	31.072	18.2	10	6	6	0	2	3	0	0	0	1	2	1	0	1	0	2	2	3	0	2	1	1	3	1	0	3	2	2	2	3	0	2	1	1	3	1	0	3	2	0	11872000	9749500	0	0	0
Q2YNR6	Molybdenum cofactor guanylyltransferase OS=Brucella abortus (strain 2308) OX=359391 GN=mobA PE=3 SV=1	mobA	23.734	61.1	34	10	10	12	2	8	0	0	0	9	2	1	0	0	0	9	3	5	2	0	1	7	4	4	3	0	1	9	3	5	2	0	1	7	4	4	3	0	1	288750000	78354000	101500000	23109000	0	0
Q2YNR8	Membrane protein involved in aromatic hydrocarbon degradation OS=Brucella abortus (strain 2308) OX=359391 GN=BAB1_0967 PE=4 SV=1	BAB1_0967	32.182	4.7	1	1	1	0	0	1	0	0	0	0	0	0	0	0	0	0	1	1	0	0	0	0	0	0	0	0	0	0	1	1	0	0	0	0	0	0	0	0	0	0	0	9909500	0	0	0
Q2YNR9	Valine--tRNA ligase OS=Brucella abortus (strain 2308) OX=359391 GN=valS PE=3 SV=1	valS	102.68	62.1	598	48	48	54	59	58	55	34	31	47	62	60	71	33	34	39	35	35	37	33	33	36	35	35	39	31	31	39	35	35	37	33	33	36	35	35	39	31	31	6374500000	7159600000	6892400000	6194900000	6082300000	6165600000
Q2YNS1	Uncharacterized protein OS=Brucella abortus (strain 2308) OX=359391 GN=BAB1_0964 PE=4 SV=1	BAB1_0964	26.762	76.5	144	19	19	12	9	9	2	19	20	17	11	9	5	16	15	11	14	13	6	17	17	13	14	14	4	16	15	11	14	13	6	17	17	13	14	14	4	16	15	710630000	638890000	555800000	83793000	1935700000	1893000000
Q2YNS2	Outer membrane efflux protein OS=Brucella abortus (strain 2308) OX=359391 GN=BAB1_0963 PE=4 SV=1	BAB1_0963	48.49	55.3	203	25	25	19	20	22	8	16	13	11	26	25	10	16	17	21	19	19	14	17	17	18	21	22	19	17	16	21	19	19	14	17	17	18	21	22	19	17	16	994540000	3930900000	3491700000	464100000	3201200000	3024000000
Q2YNS3	SAM (And some other nucleotide) binding motif:Protein-L-isoaspartate(D-aspartate) O-methyltransferase:Site-specific DNA-methy OS=Brucella abortus (strain 2308) OX=359391 GN=BAB1_0962 PE=4 SV=1	BAB1_0962	23.817	44.6	146	10	10	16	14	13	13	7	7	21	11	13	19	7	5	10	8	8	9	9	9	10	9	9	9	9	9	10	8	8	9	9	9	10	9	9	9	9	9	5108500000	1615200000	1521000000	1127700000	1202200000	1465800000
Q2YNS5	Heavy metal transport/detoxification protein:Heavy metal binding OS=Brucella abortus (strain 2308) OX=359391 GN=BAB1_0960 PE=4 SV=1	BAB1_0960	6.6257	45.5	32	4	4	5	1	1	6	1	0	10	1	1	6	0	0	3	2	2	4	3	2	4	2	2	4	1	1	3	2	2	4	3	2	4	2	2	4	1	1	327460000	0	0	1388600000	51488000	0
Q2YNS7	Uncharacterized protein OS=Brucella abortus (strain 2308) OX=359391 GN=BAB1_0956 PE=3 SV=1	BAB1_0956	13.427	61.1	34	6	6	6	3	2	2	1	3	6	3	2	4	1	1	6	2	2	3	2	2	6	3	2	5	2	1	6	2	2	3	2	2	6	3	2	5	2	1	326560000	178740000	188990000	265620000	62107000	0
Q2YNS8	ATP-dependent helicase, DEAD-box:DEAD/DEAH box helicase:Helicase, C-terminal:ATP/GTP-binding site motif A (P-loop) OS=Brucella abortus (strain 2308) OX=359391 GN=BAB1_0955 PE=3 SV=1	BAB1_0955	53.273	62.2	269	26	26	30	26	25	9	19	20	24	39	36	16	13	12	23	20	20	17	19	21	23	22	23	20	18	19	23	20	20	17	19	21	23	22	23	20	18	19	1967600000	2520300000	2311400000	529960000	734190000	764730000
Q2YNT0	Uncharacterized protein OS=Brucella abortus (strain 2308) OX=359391 GN=BAB1_0986 PE=4 SV=1	BAB1_0986	8.7621	10.5	1	1	1	0	0	0	0	0	0	0	0	0	0	1	0	0	0	0	0	0	0	0	0	0	0	1	0	0	0	0	0	0	0	0	0	0	0	1	0	0	0	0	0	0	0
Q2YNT1	Phage integrase OS=Brucella abortus (strain 2308) OX=359391 GN=BAB1_0983 PE=3 SV=1	BAB1_0983	38.517	7	2	2	2	0	0	1	1	0	0	0	0	0	0	0	0	0	0	1	1	0	0	0	0	0	0	0	0	0	0	1	1	0	0	0	0	0	0	0	0	0	0	0	9468900	0	0
Q2YNT5	Fumarate hydratase class I OS=Brucella abortus (strain 2308) OX=359391 GN=BAB1_0977 PE=3 SV=1	BAB1_0977	59.033	83.9	363	42	42	46	29	34	26	14	18	47	32	36	48	14	19	38	31	32	26	23	26	38	31	31	33	27	26	38	31	32	26	23	26	38	31	31	33	27	26	2453500000	1344400000	1387000000	2022400000	887870000	822730000
Q2YNT6	Uncharacterized protein OS=Brucella abortus (strain 2308) OX=359391 GN=BAB1_0974 PE=4 SV=1	BAB1_0974	13.731	78.2	119	9	9	8	12	17	15	5	7	11	10	8	13	8	5	7	7	7	7	6	6	8	5	6	9	6	6	7	7	7	7	6	6	8	5	6	9	6	6	676360000	545490000	456670000	1758500000	384320000	397640000
Q2YNT7	GTP 3',8-cyclase OS=Brucella abortus (strain 2308) OX=359391 GN=moaA PE=3 SV=1	moaA	38.687	55.8	114	18	18	14	18	20	0	0	1	15	19	24	1	2	0	14	16	16	2	3	5	16	15	15	4	7	4	14	16	16	2	3	5	16	15	15	4	7	4	341610000	1741100000	2465100000	40712000	221690000	167960000
Q2YNT8	Heme exporter protein C OS=Brucella abortus (strain 2308) OX=359391 GN=ccmC PE=3 SV=1	ccmC	29.034	3.4	4	1	1	0	0	1	0	1	0	0	1	1	0	0	0	0	1	1	0	1	1	0	1	1	0	0	0	0	1	1	0	1	1	0	1	1	0	0	0	0	0	0	0	0	0
Q2YNU0	Cytochrome c biogenesis ATP-binding export protein CcmA OS=Brucella abortus (strain 2308) OX=359391 GN=ccmA PE=3 SV=1	ccmA	22.922	38.1	60	8	8	5	4	4	5	5	6	5	5	4	4	7	6	5	5	5	4	6	6	6	5	5	6	6	6	5	5	5	4	6	6	6	5	5	6	6	6	315370000	171540000	171460000	228820000	197870000	180590000
Q2YNU1	Aconitate hydratase OS=Brucella abortus (strain 2308) OX=359391 GN=BAB1_0090 PE=3 SV=1	BAB1_0090	97.063	66	958	59	59	107	68	67	96	52	50	100	81	77	135	66	59	53	46	48	49	47	48	49	47	48	50	45	48	53	46	48	49	47	48	49	47	48	50	45	48	24059000000	18543000000	17732000000	23717000000	13000000000	12302000000
Q2YNU2	Uncharacterized protein OS=Brucella abortus (strain 2308) OX=359391 GN=BAB1_0089 PE=4 SV=1	BAB1_0089	4.6962	21.7	0	2	1	0	0	0	0	0	0	0	0	0	0	0	0	0	0	0	0	0	1	0	0	0	0	0	0	0	0	0	0	0	1	0	0	0	0	0	0	0	0	0	0	0	0
Q2YNU3	Uncharacterized protein OS=Brucella abortus (strain 2308) OX=359391 GN=BAB1_0088 PE=4 SV=1	BAB1_0088	26.661	59.8	76	14	14	8	9	11	4	5	4	11	7	6	2	4	5	10	12	10	7	6	9	11	10	8	8	8	8	10	12	10	7	6	9	11	10	8	8	8	8	115510000	258830000	244620000	27990000	74754000	90456000
Q2YNU5	Uncharacterized protein OS=Brucella abortus (strain 2308) OX=359391 GN=BAB1_0084 PE=3 SV=1	BAB1_0084	26.563	18	66	5	5	7	8	6	0	7	8	4	6	5	2	6	7	2	5	5	2	5	5	2	5	4	1	5	4	2	5	5	2	5	5	2	5	4	1	5	4	2223300000	441990000	482260000	463200000	1044100000	998380000
Q2YNU6	Uncharacterized protein OS=Brucella abortus (strain 2308) OX=359391 GN=BAB1_0083 PE=4 SV=1	BAB1_0083	89.369	24.3	49	17	17	5	4	9	5	0	2	6	5	2	9	2	0	12	8	8	10	1	2	9	5	5	13	3	1	12	8	8	10	1	2	9	5	5	13	3	1	108050000	185770000	189510000	85952000	0	0
Q2YNU7	ATP/GTP-binding site motif A (P-loop):ABC transporter:AAA ATPase:Sugar transporter superfamily OS=Brucella abortus (strain 2308) OX=359391 GN=BAB1_0082 PE=4 SV=1	BAB1_0082	25.486	63.2	109	10	10	9	10	9	11	5	5	16	7	7	14	5	11	9	8	7	8	4	5	7	5	5	6	4	5	9	8	7	8	4	5	7	5	5	6	4	5	251850000	233730000	240140000	315710000	295010000	299850000
Q2YNU8	Lipolytic enzyme, G-D-S-L family OS=Brucella abortus (strain 2308) OX=359391 GN=BAB1_0081 PE=4 SV=1	BAB1_0081	25.691	62.2	90	12	12	17	5	5	7	6	7	18	7	5	3	5	5	11	7	8	9	7	8	11	9	8	8	7	7	11	7	8	9	7	8	11	9	8	8	7	7	830500000	304100000	276180000	173400000	538610000	499300000
Q2YNU9	RNA 2',3'-cyclic phosphodiesterase OS=Brucella abortus (strain 2308) OX=359391 GN=BAB1_0080 PE=3 SV=1	BAB1_0080	21.701	69.4	43	10	10	4	7	7	0	3	1	2	8	5	0	3	3	5	7	8	3	4	3	5	9	8	3	4	4	5	7	8	3	4	3	5	9	8	3	4	4	151050000	112740000	94187000	72712000	77071000	0
Q2YNV0	Putative pterin-4-alpha-carbinolamine dehydratase OS=Brucella abortus (strain 2308) OX=359391 GN=BAB1_0077 PE=3 SV=1	BAB1_0077	11.054	72.2	17	5	5	2	1	1	4	0	0	1	1	1	4	1	1	4	2	3	5	1	1	3	3	3	5	2	2	4	2	3	5	1	1	3	3	3	5	2	2	210940000	0	0	873310000	0	0
Q2YNV1	Uncharacterized protein OS=Brucella abortus (strain 2308) OX=359391 GN=BAB1_0076 PE=4 SV=1	BAB1_0076	14.01	15.7	15	2	2	0	1	1	3	1	0	2	1	1	3	1	1	2	1	1	2	1	1	2	1	1	2	1	1	2	1	1	2	1	1	2	1	1	2	1	1	13888000	0	0	21041000	0	0
Q2YNV2	Uncharacterized protein OS=Brucella abortus (strain 2308) OX=359391 GN=BAB1_0075 PE=4 SV=1	BAB1_0075	17.813	71.9	75	10	10	13	5	3	14	2	2	11	3	4	10	4	4	10	10	10	10	10	10	9	10	10	10	9	10	10	10	10	10	10	10	9	10	10	10	9	10	3922000000	1324300000	1248800000	1977700000	547940000	520080000
Q2YNV3	Dual-specificity RNA methyltransferase RlmN OS=Brucella abortus (strain 2308) OX=359391 GN=rlmN PE=3 SV=1	rlmN	45.812	50.9	55	18	18	4	7	6	0	0	0	4	17	13	4	0	0	10	10	11	3	0	0	8	14	12	7	1	1	10	10	11	3	0	0	8	14	12	7	1	1	172020000	244600000	268510000	59147000	0	0
Q2YNV4	SAM (And some other nucleotide) binding motif:Generic methyltransferase OS=Brucella abortus (strain 2308) OX=359391 GN=BAB1_0111 PE=4 SV=1	BAB1_0111	29.59	63.4	121	13	13	13	10	10	9	7	7	13	10	11	14	10	7	10	8	7	9	7	6	12	8	8	11	7	7	10	8	7	9	7	6	12	8	8	11	7	7	143380000	249460000	232100000	266120000	180940000	169590000
Q2YNV5	Phenazine biosynthesis PhzC/PhzF protein OS=Brucella abortus (strain 2308) OX=359391 GN=BAB1_0110 PE=4 SV=1	BAB1_0110	29.803	60.1	161	11	11	18	21	17	15	7	8	13	11	16	17	10	8	11	9	9	11	7	7	7	8	8	9	7	7	11	9	9	11	7	7	7	8	8	9	7	7	450240000	703500000	620000000	492640000	261110000	189340000
Q2YNV6	Nicotinate phosphoribosyltransferase OS=Brucella abortus (strain 2308) OX=359391 GN=pncB PE=3 SV=1	pncB	49.908	32.7	69	15	15	6	6	10	2	4	4	9	9	7	7	2	3	11	9	10	5	6	6	11	10	9	8	5	5	11	9	10	5	6	6	11	10	9	8	5	5	459120000	592580000	562440000	480950000	262690000	316500000
Q2YNV7	Cyclic beta 1-2 glucan synthetase OS=Brucella abortus (strain 2308) OX=359391 GN=BAB1_0108 PE=1 SV=1	BAB1_0108	305.24	56.3	965	127	127	106	71	80	112	55	57	98	72	70	164	38	42	101	80	78	93	56	59	94	73	69	106	46	50	101	80	78	93	56	59	94	73	69	106	46	50	4545700000	3592000000	3624000000	6822600000	3672800000	3616800000
Q2YNV8	Sulfate/thiosulfate import ATP-binding protein CysA OS=Brucella abortus (strain 2308) OX=359391 GN=cysA PE=3 SV=1	cysA	39.601	67.1	261	20	20	24	21	16	25	20	20	14	26	23	35	18	19	15	15	14	15	14	14	13	15	14	16	13	13	15	15	14	15	14	14	13	15	14	16	13	13	1015000000	643460000	674240000	1284400000	849840000	853160000
Q2YNW1	Prokaryotic sulfate-/thiosulfate-binding protein:Bacterial extracellular solute-binding protein, family 1 OS=Brucella abortus (strain 2308) OX=359391 GN=BAB1_0104 PE=4 SV=1	BAB1_0104	37.722	45.9	221	19	19	16	14	18	28	19	21	9	13	12	32	22	17	17	16	16	17	14	15	13	13	12	15	14	14	17	16	16	17	14	15	13	13	12	15	14	14	393850000	1258100000	1234700000	1240400000	2035500000	2161900000
Q2YNW2	Uncharacterized protein OS=Brucella abortus (strain 2308) OX=359391 GN=BAB1_0103 PE=4 SV=1	BAB1_0103	29.731	38.2	109	7	7	9	7	6	17	6	9	6	6	3	22	10	8	6	6	5	7	6	6	6	5	5	7	6	7	6	6	5	7	6	6	6	5	5	7	6	7	528230000	284630000	301840000	3238200000	655860000	628880000
Q2YNW3	Formate/nitrite transporter OS=Brucella abortus (strain 2308) OX=359391 GN=BAB1_0102 PE=4 SV=1	BAB1_0102	25.509	39.7	350	11	11	27	22	19	21	29	38	26	23	17	33	48	47	9	9	9	9	9	10	9	9	8	9	10	10	9	9	9	9	9	10	9	9	8	9	10	10	5499700000	3807900000	3818300000	6243200000	9536200000	10156000000
Q2YNW4	Uncharacterized protein OS=Brucella abortus (strain 2308) OX=359391 GN=BAB1_0101 PE=4 SV=1	BAB1_0101	15.279	20.1	6	3	3	1	2	2	0	0	0	1	0	0	0	0	0	1	2	3	0	0	0	1	1	2	1	0	0	1	2	3	0	0	0	1	1	2	1	0	0	0	0	0	0	0	0
Q2YNW5	Transcriptional regulator, putative OS=Brucella abortus (strain 2308) OX=359391 GN=BAB1_0100 PE=4 SV=1	BAB1_0100	8.835	87.2	159	7	7	18	13	11	31	14	11	13	10	8	15	8	7	5	7	7	6	6	6	5	7	6	5	6	6	5	7	7	6	6	6	5	7	6	5	6	6	1334600000	2292500000	2334400000	3594400000	1323400000	1244100000
Q2YNW6	Response regulator receiver OS=Brucella abortus (strain 2308) OX=359391 GN=BAB1_0099 PE=4 SV=1	BAB1_0099	13.483	66.4	97	8	8	14	16	17	1	5	2	14	9	11	1	4	3	7	7	7	4	3	3	7	6	6	2	4	3	7	7	7	4	3	3	7	6	6	2	4	3	590700000	610710000	817100000	29215000	126330000	122840000
Q2YNW9	Dihydroxy-acid dehydratase OS=Brucella abortus (strain 2308) OX=359391 GN=ilvD PE=3 SV=1	ilvD	65.31	66	611	36	36	74	53	48	40	36	34	61	64	60	56	45	40	30	30	29	29	26	27	29	28	29	31	25	26	30	30	29	29	26	27	29	28	29	31	25	26	7566100000	4789500000	4740000000	3146700000	4135200000	3553100000
Q2YNX0	Periplasmic protein thiol:disulfide oxidoreductase DsbE:Thioredoxin type domain:Thioredoxin domain 2 OS=Brucella abortus (strain 2308) OX=359391 GN=BAB1_0095 PE=4 SV=1	BAB1_0095	22.009	66	91	13	13	8	6	8	6	9	8	8	9	5	10	8	6	10	10	10	8	11	10	8	9	9	9	10	9	10	10	10	8	11	10	8	9	9	9	10	9	268920000	249160000	289770000	323330000	733620000	810470000
Q2YNX3	S-(hydroxymethyl)glutathione dehydrogenase OS=Brucella abortus (strain 2308) OX=359391 GN=BAB1_0128 PE=3 SV=1	BAB1_0128	39.625	81.4	452	25	25	60	42	40	48	17	23	48	32	34	69	19	20	23	18	18	23	16	16	22	17	18	22	13	14	23	18	18	23	16	16	22	17	18	22	13	14	9508500000	5415900000	5235400000	8080400000	3048400000	2871900000
Q2YNX4	GCN5-related N-acetyltransferase OS=Brucella abortus (strain 2308) OX=359391 GN=BAB1_0127 PE=4 SV=1	BAB1_0127	17.092	63.9	38	9	9	5	7	6	0	2	0	7	6	4	1	0	0	8	8	7	1	1	1	7	8	6	1	1	1	8	8	7	1	1	1	7	8	6	1	1	1	241270000	180500000	193190000	0	0	0
Q2YNX5	S-formylglutathione hydrolase OS=Brucella abortus (strain 2308) OX=359391 GN=BAB1_0124 PE=3 SV=1	BAB1_0124	28.111	64.1	67	10	10	9	11	9	3	2	1	7	9	8	8	0	0	9	7	7	5	4	1	7	7	7	8	2	2	9	7	7	5	4	1	7	7	7	8	2	2	251190000	889080000	809540000	168460000	53296000	0
Q2YNX7	DNA gyrase subunit B OS=Brucella abortus (strain 2308) OX=359391 GN=gyrB PE=3 SV=1	gyrB	89.14	56.9	609	49	49	44	50	55	42	45	48	38	62	61	60	47	57	41	39	38	38	37	37	38	39	38	40	38	39	41	39	38	38	37	37	38	39	38	40	38	39	5619600000	4740000000	4425900000	5116600000	4615200000	4682900000
Q2YNX8	Lipocalin-related protein and Bos/Can/Equ allergen:ATP-dependent helicase, DEAD-box:DEAD/DEAH box helicase:Helicase, C-termin OS=Brucella abortus (strain 2308) OX=359391 GN=BAB1_0121 PE=3 SV=1	BAB1_0121	68.799	51.1	180	28	28	16	22	22	5	8	5	21	21	27	10	12	11	18	21	19	9	12	11	20	19	21	17	12	11	18	21	19	9	12	11	20	19	21	17	12	11	263800000	606140000	564490000	127700000	223770000	188940000
Q2YNX9	DNA polymerase I OS=Brucella abortus (strain 2308) OX=359391 GN=polA PE=3 SV=1	polA	107	61.1	493	51	51	37	45	41	36	46	41	35	49	49	47	31	36	35	35	37	36	35	38	31	40	40	34	31	28	35	35	37	36	35	38	31	40	40	34	31	28	1685600000	1612400000	1594300000	1799400000	1956800000	1742300000
Q2YNY1	Peptidase M20/M25/M40 OS=Brucella abortus (strain 2308) OX=359391 GN=BAB1_0118 PE=4 SV=1	BAB1_0118	51.01	69	536	33	33	51	45	46	42	36	30	50	41	47	80	32	36	26	24	27	26	23	23	25	27	28	28	23	24	26	24	27	26	23	23	25	27	28	28	23	24	11468000000	11375000000	10298000000	14217000000	5342800000	5226100000
Q2YNY2	3'-5' exonuclease OS=Brucella abortus (strain 2308) OX=359391 GN=BAB1_0117 PE=4 SV=1	BAB1_0117	23.111	49.3	31	7	7	4	1	2	3	2	2	5	2	2	3	2	3	6	6	5	5	5	4	6	6	6	5	5	4	6	6	5	5	5	4	6	6	6	5	5	4	410410000	361070000	363180000	330540000	328470000	327610000
Q2YNY3	Outer membrane protein, putative OS=Brucella abortus (strain 2308) OX=359391 GN=BAB1_0116 PE=4 SV=1	BAB1_0116	24.586	54.4	75	14	14	10	5	4	11	6	6	6	5	3	7	7	5	10	11	10	13	10	10	9	9	10	9	10	10	10	11	10	13	10	10	9	9	10	9	10	10	2682000000	1113200000	1980800000	14903000000	6916100000	5563900000
Q2YNY4	Outer membrane protein, putative OS=Brucella abortus (strain 2308) OX=359391 GN=BAB1_0115 PE=4 SV=1	BAB1_0115	24.748	33.5	43	6	6	1	6	6	0	6	5	0	7	2	1	4	5	2	5	5	3	5	5	1	5	5	1	5	5	2	5	5	3	5	5	1	5	5	1	5	5	0	183210000	203120000	0	302000000	315660000
Q2YNY5	Glycosyl transferase, family 51:Penicillin-binding protein, transpeptidase domain:ATP/GTP-binding site motif A (P-loop) OS=Brucella abortus (strain 2308) OX=359391 GN=BAB1_0114 PE=4 SV=1	BAB1_0114	83.119	33	94	22	22	6	9	12	1	9	8	9	13	16	1	6	4	12	15	13	1	9	10	11	15	16	4	7	7	12	15	13	1	9	10	11	15	16	4	7	7	99213000	141400000	127310000	0	75032000	89015000
Q2YNY6	Short-chain dehydrogenase/reductase SDR:Glucose/ribitol dehydrogenase OS=Brucella abortus (strain 2308) OX=359391 GN=BAB1_0113 PE=4 SV=1	BAB1_0113	28.792	76.1	177	21	21	12	13	12	19	17	14	15	11	10	21	16	17	17	15	14	16	16	16	18	14	15	17	16	15	17	15	14	16	16	16	18	14	15	17	16	15	1377400000	780840000	826070000	1280900000	1056800000	1207800000
Q2YNY7	Ribokinase:Carbohydrate kinase, PfkB OS=Brucella abortus (strain 2308) OX=359391 GN=cscK PE=1 SV=1	cscK	33.029	66.2	118	15	15	14	16	17	7	4	3	14	10	9	18	3	3	13	13	13	10	6	7	12	10	10	14	5	6	13	13	13	10	6	7	12	10	10	14	5	6	945340000	1001800000	746340000	590200000	120350000	117180000
Q2YNY9	Uncharacterized protein OS=Brucella abortus (strain 2308) OX=359391 GN=BAB1_0147 PE=4 SV=1	BAB1_0147	31.73	58.4	66	14	14	12	11	11	6	0	1	6	5	6	8	0	0	11	10	10	7	1	2	10	6	9	10	2	2	11	10	10	7	1	2	10	6	9	10	2	2	424000000	403280000	322830000	236710000	0	0
[truncated: 799 more rows]
[truncated: 26 more columns]
