# Supplementary material for: Proteomic Analysis of Stationary Growth Stage Adaptation and Nutritional Deficiency Response of Brucella abortus
Source: Front Microbiol. 2020 Dec 15;11:598797. doi: 10.3389/fmicb.2020.598797 (PMC7769873; doi:10.3389/fmicb.2020.598797)
Supplement: Supplementary file 6 [file Table_3.XLSX]

## Sheet: TSBSL
Protein accession	Protein description	Gene name	Ratio	P value	Regulated Type
P0C145	Urease accessory protein UreE 1 OS=Brucella abortus (strain 2308) OX=359391 GN=ureE1 PE=1 SV=1	ureE1	1.8391	0.0266894	Up
Q2YIG4	ATP/GTP-binding site motif A (P-loop):Ornithine cyclodeaminase/mu-crystallin OS=Brucella abortus (strain 2308) OX=359391 GN=BAB2_0338 PE=4 SV=1	BAB2_0338	1.6156	0.0153904	Up
Q2YIG5	Arginase OS=Brucella abortus (strain 2308) OX=359391 GN=rocF PE=3 SV=1	rocF	2.6649	0.0272142	Up
Q2YII1	Methyladenine glycosylase OS=Brucella abortus (strain 2308) OX=359391 GN=tag PE=4 SV=1	tag	1.6353	0.0443187	Up
Q2YIJ5	Uncharacterized protein OS=Brucella abortus (strain 2308) OX=359391 GN=BAB2_0187 PE=4 SV=1	BAB2_0187	2.3975	0.020035	Up
Q2YIL2	Beta and gamma crystallin:Aminotransferase class-III OS=Brucella abortus (strain 2308) OX=359391 GN=BAB2_0309 PE=3 SV=1	BAB2_0309	0.4898	0.0266232	Down
Q2YIL5	Imidazolonepropionase OS=Brucella abortus (strain 2308) OX=359391 GN=hutI PE=3 SV=1	hutI	1.946	0.000104752	Up
Q2YIL7	N-formylglutamate amidohydrolase OS=Brucella abortus (strain 2308) OX=359391 GN=BAB2_0304 PE=4 SV=1	BAB2_0304	0.6397	0.0065684	Down
Q2YIL9	Uncharacterized protein OS=Brucella abortus (strain 2308) OX=359391 GN=BAB2_0302 PE=4 SV=1	BAB2_0302	0.5769	0.000633384	Down
Q2YIP1	KDPG and KHG aldolase OS=Brucella abortus (strain 2308) OX=359391 GN=BAB2_0083 PE=4 SV=1	BAB2_0083	0.2422	0.0353656	Down
Q2YIP2	ATP/GTP-binding site motif A (P-loop) OS=Brucella abortus (strain 2308) OX=359391 GN=BAB2_0082 PE=4 SV=1	BAB2_0082	0.1228	0.00595701	Down
Q2YIP3	Response regulator receiver:Sigma-54 factor interaction domain:Helix-turn-helix, Fis-type:AAA ATPase OS=Brucella abortus (strain 2308) OX=359391 GN=BAB2_0081 PE=4 SV=1	BAB2_0081	0.5918	0.0224904	Down
Q2YIP9	Uncharacterized protein OS=Brucella abortus (strain 2308) OX=359391 GN=BAB2_0374 PE=4 SV=1	BAB2_0374	1.7436	0.00254523	Up
Q2YIQ8	Fructose-1,6-bisphosphate aldolase OS=Brucella abortus (strain 2308) OX=359391 GN=fbaA PE=3 SV=1	fbaA	2.1274	0.00593659	Up
Q2YIQ9	Fructose-1,6-bisphosphatase class 1 OS=Brucella abortus (strain 2308) OX=359391 GN=fbp PE=3 SV=1	fbp	0.2142	0.00686177	Down
Q2YIR2	Elongation factor G, C-terminal:Elongation factor, GTP-binding:ATP/GTP-binding site motif A (P-loop):Elongation factor Tu, do OS=Brucella abortus (strain 2308) OX=359391 GN=BAB2_0361 PE=4 SV=1	BAB2_0361	0.2106	9.13973e-05	Down
Q2YIT1	Nodulation protein nfed, c-terminal only OS=Brucella abortus (strain 2308) OX=359391 GN=BAB2_0073 PE=4 SV=1	BAB2_0073	3.3101	0.00211191	Up
Q2YIT4	Putative peptidoglycan binding domain 1 OS=Brucella abortus (strain 2308) OX=359391 GN=BAB2_0069 PE=4 SV=1	BAB2_0069	0.0661	0.00311395	Down
Q2YIU4	Molybdopterin oxidoreductase:Molydopterin dinucleotide binding domain OS=Brucella abortus (strain 2308) OX=359391 GN=BAB2_0316 PE=3 SV=1	BAB2_0316	0.0764	0.0150321	Down
Q2YIU6	Uncharacterized protein BAB2_0314 OS=Brucella abortus (strain 2308) OX=359391 GN=BAB2_0314 PE=3 SV=1	BAB2_0314	2.0446	0.0285668	Up
Q2YIV4	Lipoprotein OS=Brucella abortus (strain 2308) OX=359391 GN=BAB2_0275 PE=3 SV=1	BAB2_0275	3.6764	0.0323106	Up
Q2YIV7	Uncharacterized protein OS=Brucella abortus (strain 2308) OX=359391 GN=BAB2_0272 PE=4 SV=1	BAB2_0272	0.599	0.0279682	Down
Q2YIW7	Type I restriction-modification system, S subunit OS=Brucella abortus (strain 2308) OX=359391 GN=hsdS PE=4 SV=1	hsdS	0.6086	0.0124777	Down
Q2YIY2	Periplasmic binding protein/LacI transcriptional regulator OS=Brucella abortus (strain 2308) OX=359391 GN=rbsB-2 PE=4 SV=1	rbsB-2	2.6449	0.0166495	Up
Q2YIY5	Uncharacterized protein OS=Brucella abortus (strain 2308) OX=359391 GN=BAB2_0415 PE=4 SV=1	BAB2_0415	1.9078	0.0183738	Up
Q2YJ09	Sarcosine oxidase beta subunit OS=Brucella abortus (strain 2308) OX=359391 GN=BAB2_0330 PE=4 SV=1	BAB2_0330	0.3581	0.00673518	Down
Q2YJ19	KDPG and KHG aldolase OS=Brucella abortus (strain 2308) OX=359391 GN=BAB2_0296 PE=4 SV=1	BAB2_0296	1.8699	0.0375393	Up
Q2YJ28	Patatin OS=Brucella abortus (strain 2308) OX=359391 GN=BAB2_0203 PE=4 SV=1	BAB2_0203	0.4174	0.00693748	Down
Q2YJ35	Putative nickel-responsive regulator OS=Brucella abortus (strain 2308) OX=359391 GN=BAB2_0432 PE=3 SV=1	BAB2_0432	2.1709	0.0126969	Up
Q2YJ40	ABC transporter, periplasmic substrate-binding protein OS=Brucella abortus (strain 2308) OX=359391 GN=BAB2_0427 PE=4 SV=1	BAB2_0427	22.6409	0.00122455	Up
Q2YJ42	Bacterial regulatory protein, GntR family OS=Brucella abortus (strain 2308) OX=359391 GN=BAB2_0423 PE=4 SV=1	BAB2_0423	3.1896	0.00294496	Up
Q2YJ50	HTH-type quorum sensing-dependent transcriptional regulator VjbR OS=Brucella abortus (strain 2308) OX=359391 GN=vjbR PE=1 SV=1	vjbR	3.6125	0.0493566	Up
Q2YJ52	Bacterial extracellular solute-binding protein, family 1 OS=Brucella abortus (strain 2308) OX=359391 GN=BAB2_0113 PE=4 SV=1	BAB2_0113	3.006	0.0352046	Up
Q2YJ81	Type IV secretion system protein virB10 OS=Brucella abortus (strain 2308) OX=359391 GN=virB10 PE=3 SV=1	virB10	23.059	0.000601215	Up
Q2YJ82	Type IV secretion system protein VirB11 OS=Brucella abortus (strain 2308) OX=359391 GN=virB11 PE=3 SV=1	virB11	113.389	0.000716219	Up
Q2YJ83	Type IV secretion system putative outer membrane lipoprotein BAB2_0057 OS=Brucella abortus (strain 2308) OX=359391 GN=BAB2_0057 PE=3 SV=1	BAB2_0057	7.4416	0.0117009	Up
Q2YJ87	Glutamate synthase amidotransferase domain:Glutamate synthase central domain OS=Brucella abortus (strain 2308) OX=359391 GN=gltB PE=4 SV=1	gltB	0.6247	0.0347194	Down
Q2YJA0	Bacterial regulatory protein LysR, HTH motif:LysR substrate binding domain OS=Brucella abortus (strain 2308) OX=359391 GN=BAB2_0096 PE=3 SV=1	BAB2_0096	1.8211	0.00111069	Up
Q2YJA9	Leu/Ile/Val-binding protein homolog 5 OS=Brucella abortus (strain 2308) OX=359391 GN=BAB2_1153 PE=3 SV=1	BAB2_1153	1.701	0.0186484	Up
Q2YJB6	Putative binding protein BAB2_1146 OS=Brucella abortus (strain 2308) OX=359391 GN=BAB2_1146 PE=3 SV=1	BAB2_1146	2.0156	0.0151488	Up
Q2YJE6	Bacterial inner-membrane translocator OS=Brucella abortus (strain 2308) OX=359391 GN=BAB2_1111 PE=3 SV=1	BAB2_1111	2.7	0.0463925	Up
Q2YJM7	Peptide chain release factor 3 OS=Brucella abortus (strain 2308) OX=359391 GN=prfC PE=3 SV=1	prfC	0.3203	0.00396537	Down
Q2YJN9	Glucokinase OS=Brucella abortus (strain 2308) OX=359391 GN=glk PE=3 SV=1	glk	0.4743	0.000805128	Down
Q2YJP1	Peptidase family U6, penicillin-insensitive murein endopeptidase OS=Brucella abortus (strain 2308) OX=359391 GN=mepA PE=4 SV=1	mepA	0.5842	0.0320333	Down
Q2YJP7	NADH-ubiquinone oxidoreductase 39 kd subunit OS=Brucella abortus (strain 2308) OX=359391 GN=BAB2_1002 PE=4 SV=1	BAB2_1002	0.5402	0.0388012	Down
Q2YJP8	Elongation factor 4 OS=Brucella abortus (strain 2308) OX=359391 GN=lepA PE=3 SV=1	lepA	0.5267	0.0477955	Down
Q2YJQ6	Succinyl-diaminopimelate desuccinylase OS=Brucella abortus (strain 2308) OX=359391 GN=dapE PE=3 SV=1	dapE	1.6282	0.046735	Up
Q2YJS0	Aldehyde dehydrogenase OS=Brucella abortus (strain 2308) OX=359391 GN=BAB2_0976 PE=3 SV=1	BAB2_0976	0.4044	0.00209889	Down
Q2YJS6	ATP/GTP-binding site motif A (P-loop):ABC transporter:AAA ATPase OS=Brucella abortus (strain 2308) OX=359391 GN=BAB2_0970 PE=3 SV=1	BAB2_0970	0.365	0.0243382	Down
Q2YJT6	Cytochrome c heme-binding site OS=Brucella abortus (strain 2308) OX=359391 GN=BAB2_0955 PE=4 SV=1	BAB2_0955	0.3521	0.0430974	Down
Q2YJT8	Chaperonin clpA/B:ATP/GTP-binding site motif A (P-loop) OS=Brucella abortus (strain 2308) OX=359391 GN=BAB2_0953 PE=4 SV=1	BAB2_0953	0.2698	0.0177526	Down
Q2YJU8	Copper-containing nitrite reductase OS=Brucella abortus (strain 2308) OX=359391 GN=BAB2_0943 PE=3 SV=1	BAB2_0943	0.1051	0.00043781	Down
Q2YJW6	Protein disulfide isomerase NosL, putative OS=Brucella abortus (strain 2308) OX=359391 GN=BAB2_0924 PE=4 SV=1	BAB2_0924	0.4159	0.0123616	Down
Q2YJX7	Uncharacterized protein OS=Brucella abortus (strain 2308) OX=359391 GN=BAB2_0913 PE=4 SV=1	BAB2_0913	0.1482	0.000952087	Down
Q2YJY0	Peptidylprolyl isomerase OS=Brucella abortus (strain 2308) OX=359391 GN=BAB2_0908 PE=4 SV=1	BAB2_0908	0.0945	0.0113411	Down
Q2YJY8	Uncharacterized protein OS=Brucella abortus (strain 2308) OX=359391 GN=BAB2_0896 PE=4 SV=1	BAB2_0896	0.4376	0.00131471	Down
Q2YJZ3	Ribonucleoside-diphosphate reductase OS=Brucella abortus (strain 2308) OX=359391 GN=nrdE PE=3 SV=1	nrdE	0.0489	0.00304716	Down
Q2YJZ9	Site-determining protein OS=Brucella abortus (strain 2308) OX=359391 GN=minD PE=3 SV=1	minD	0.0054	0.00589422	Down
Q2YK00	Cell division topological specificity factor OS=Brucella abortus (strain 2308) OX=359391 GN=minE PE=3 SV=1	minE	0.1403	0.0260284	Down
Q2YK11	Secretion protein HlyD OS=Brucella abortus (strain 2308) OX=359391 GN=BAB2_0869 PE=3 SV=1	BAB2_0869	0.5807	0.0107294	Down
Q2YK18	Probable acid stress chaperone HdeA OS=Brucella abortus (strain 2308) OX=359391 GN=hdeA PE=1 SV=1	hdeA	3.3851	0.0323023	Up
Q2YK29	Inosine-5'-monophosphate dehydrogenase OS=Brucella abortus (strain 2308) OX=359391 GN=guaB PE=3 SV=1	guaB	1.8697	0.0287925	Up
Q2YK30	Cytochrome c heme-binding site:Cytochrome c, class I OS=Brucella abortus (strain 2308) OX=359391 GN=BAB2_0850 PE=4 SV=1	BAB2_0850	1.6158	0.0157981	Up
Q2YK44	Probable phosphoketolase OS=Brucella abortus (strain 2308) OX=359391 GN=BAB2_0836 PE=3 SV=1	BAB2_0836	1.7505	0.00629007	Up
Q2YK45	Acetate kinase OS=Brucella abortus (strain 2308) OX=359391 GN=ackA PE=3 SV=1	ackA	2.0871	0.0123042	Up
Q2YK50	Leu/Ile/Val-binding protein homolog 8 OS=Brucella abortus (strain 2308) OX=359391 GN=BAB2_0830 PE=3 SV=1	BAB2_0830	0.2304	0.0110905	Down
Q2YK53	ATP/GTP-binding site motif A (P-loop):ABC transporter:AAA ATPase OS=Brucella abortus (strain 2308) OX=359391 GN=BAB2_0827 PE=4 SV=1	BAB2_0827	0.2346	0.0249457	Down
Q2YK54	Short-chain dehydrogenase/reductase SDR:Glucose/ribitol dehydrogenase OS=Brucella abortus (strain 2308) OX=359391 GN=BAB2_0826 PE=4 SV=1	BAB2_0826	0.24	0.000491958	Down
Q2YK55	Shikimate/quinate 5-dehydrogenase OS=Brucella abortus (strain 2308) OX=359391 GN=BAB2_0825 PE=4 SV=1	BAB2_0825	0.3939	0.00921969	Down
Q2YK64	Carbohydrate kinase, FGGY:Dihydrodipicolinate synthetase:Glucose/ribitol dehydrogenase OS=Brucella abortus (strain 2308) OX=359391 GN=BAB2_0816 PE=3 SV=1	BAB2_0816	0.2907	0.0215016	Down
Q2YKA1	ATP-binding region, ATPase-like:Histidine kinase, HAMP region:Histidine kinase A, N-terminal:Bacterial sensor protein, C-term OS=Brucella abortus (strain 2308) OX=359391 GN=BAB2_0763 PE=4 SV=1	BAB2_0763	2.6882	0.00427849	Up
Q2YKA5	Uncharacterized protein OS=Brucella abortus (strain 2308) OX=359391 GN=BAB2_0759 PE=4 SV=1	BAB2_0759	2.5808	0.00225283	Up
Q2YKB5	Aminotransferase class-III:Adenosylmethionine--8-amino-7-oxononanoate aminotransferase OS=Brucella abortus (strain 2308) OX=359391 GN=bioA PE=3 SV=1	bioA	0.4424	0.00330163	Down
Q2YKD1	HTH-type transcriptional regulator OS=Brucella abortus (strain 2308) OX=359391 GN=BAB2_0731 PE=3 SV=1	BAB2_0731	1.6302	0.0200601	Up
Q2YKE5	2-oxoisovalerate dehydrogenase subunit alpha OS=Brucella abortus (strain 2308) OX=359391 GN=BAB2_0715 PE=3 SV=1	BAB2_0715	0.0377	0.00648084	Down
Q2YKE6	Transketolase, central region:Transketolase, C terminal OS=Brucella abortus (strain 2308) OX=359391 GN=BAB2_0714 PE=4 SV=1	BAB2_0714	0.4289	0.031053	Down
Q2YKG1	Bacterial extracellular solute-binding protein, family 5 OS=Brucella abortus (strain 2308) OX=359391 GN=BAB2_0699 PE=4 SV=1	BAB2_0699	1.703	0.0123563	Up
Q2YKI5	Ribosomal protein S12 methylthiotransferase RimO OS=Brucella abortus (strain 2308) OX=359391 GN=rimO PE=3 SV=1	rimO	0.0906	0.000544201	Down
Q2YKL3	Glutamyl-tRNA(Gln) amidotransferase subunit A OS=Brucella abortus (strain 2308) OX=359391 GN=gatA PE=3 SV=1	gatA	0.3432	0.0455539	Down
Q2YKM0	Glycerol-3-phosphate acyltransferase OS=Brucella abortus (strain 2308) OX=359391 GN=plsY PE=3 SV=1	plsY	3.057	0.0259437	Up
Q2YKN9	Uncharacterized protein OS=Brucella abortus (strain 2308) OX=359391 GN=BAB2_0618 PE=4 SV=1	BAB2_0618	5.6982	0.007198	Up
Q2YKP4	Solute-binding protein/glutamate receptor:Ionotropic glutamate receptor:Bacterial extracellular solute-binding protein, family 3 OS=Brucella abortus (strain 2308) OX=359391 GN=BAB2_0612 PE=3 SV=1	BAB2_0612	2.6163	0.0216458	Up
Q2YKQ8	Fumarate lyase:Delta crystallin OS=Brucella abortus (strain 2308) OX=359391 GN=BAB2_0594 PE=4 SV=1	BAB2_0594	2.2483	0.0271165	Up
Q2YKR3	Adenine deaminase OS=Brucella abortus (strain 2308) OX=359391 GN=ade PE=3 SV=1	ade	0.0554	0.00874823	Down
Q2YKT2	Aldehyde dehydrogenase OS=Brucella abortus (strain 2308) OX=359391 GN=BAB2_0566 PE=3 SV=1	BAB2_0566	2.5112	0.0312279	Up
Q2YKV1	6,7-dimethyl-8-ribityllumazine synthase 2 OS=Brucella abortus (strain 2308) OX=359391 GN=ribH2 PE=1 SV=1	ribH2	0.3565	0.0162366	Down
Q2YKV9	Superoxide dismutase [Cu-Zn] OS=Brucella abortus (strain 2308) OX=359391 GN=sodC PE=3 SV=1	sodC	2.3005	0.00308144	Up
Q2YKX5	Bacterial periplasmic spermidine/putrescine-binding protein:Gliadin, alpha/beta:Bacterial extracellular solute-binding protei OS=Brucella abortus (strain 2308) OX=359391 GN=BAB2_0519 PE=4 SV=1	BAB2_0519	2.757	0.0281943	Up
Q2YKZ9	Putative binding protein BAB2_0491 OS=Brucella abortus (strain 2308) OX=359391 GN=BAB2_0491 PE=3 SV=1	BAB2_0491	3.3266	0.00783808	Up
Q2YL40	Uncharacterized protein OS=Brucella abortus (strain 2308) OX=359391 GN=BAB2_0450 PE=4 SV=1	BAB2_0450	3.2968	0.02184	Up
Q2YL60	ATP-dependent protease La, LON OS=Brucella abortus (strain 2308) OX=359391 GN=BAB2_0344 PE=4 SV=1	BAB2_0344	1.5369	0.000380309	Up
Q2YL66	Sugar transporter superfamily:Acyl-CoA dehydrogenase, C-terminal:Acyl-CoA dehydrogenase, central domain OS=Brucella abortus (strain 2308) OX=359391 GN=BAB2_0442 PE=3 SV=1	BAB2_0442	0.1344	0.000169369	Down
Q2YL80	Short-chain dehydrogenase/reductase SDR:Glucose/ribitol dehydrogenase OS=Brucella abortus (strain 2308) OX=359391 GN=BAB2_0029 PE=1 SV=1	BAB2_0029	0.3227	0.0233139	Down
Q2YL84	Bacterial inner-membrane translocator OS=Brucella abortus (strain 2308) OX=359391 GN=BAB2_0025 PE=3 SV=1	BAB2_0025	2.0957	0.0173793	Up
Q2YLA1	Uncharacterized protein OS=Brucella abortus (strain 2308) OX=359391 GN=BAB2_0145 PE=4 SV=1	BAB2_0145	0.3621	0.0144516	Down
Q2YLA2	AP endonuclease, family 2 OS=Brucella abortus (strain 2308) OX=359391 GN=BAB2_0144 PE=1 SV=1	BAB2_0144	0.016	0.013103	Down
Q2YLB0	Helix-turn-helix, AraC type OS=Brucella abortus (strain 2308) OX=359391 GN=BAB2_0136 PE=4 SV=1	BAB2_0136	0.1879	0.00148302	Down
Q2YLC1	Shikimate kinase:ATP/GTP-binding site motif A (P-loop):ABC transporter:AAA ATPase OS=Brucella abortus (strain 2308) OX=359391 GN=BAB2_0280 PE=4 SV=1	BAB2_0280	0.4812	0.00146072	Down
Q2YLG4	4-hydroxy-3-methylbut-2-en-1-yl diphosphate synthase (flavodoxin) OS=Brucella abortus (strain 2308) OX=359391 GN=ispG PE=3 SV=1	ispG	0.3237	0.0233499	Down
Q2YLG7	Uncharacterized protein OS=Brucella abortus (strain 2308) OX=359391 GN=BAB1_1829 PE=4 SV=1	BAB1_1829	2.6424	0.00685958	Up
Q2YLH2	SAM (And some other nucleotide) binding motif:Bacterial Sun/eukaryotic nucleolar Nop1/Nop2:Antitermination protein NusB:NusB OS=Brucella abortus (strain 2308) OX=359391 GN=sun PE=3 SV=1	sun	2.2308	0.0268903	Up
Q2YLI0	Uncharacterized protein OS=Brucella abortus (strain 2308) OX=359391 GN=BAB1_1814 PE=4 SV=1	BAB1_1814	0.333	0.0098169	Down
Q2YLI1	Probable transaldolase OS=Brucella abortus (strain 2308) OX=359391 GN=tal PE=3 SV=1	tal	3.0559	0.00354374	Up
Q2YLK2	Lytic murein transglycosylase, putative OS=Brucella abortus (strain 2308) OX=359391 GN=BAB1_1836 PE=4 SV=1	BAB1_1836	0.1424	0.0337996	Down
Q2YLK8	LemA family OS=Brucella abortus (strain 2308) OX=359391 GN=BAB1_1830 PE=4 SV=1	BAB1_1830	3.0493	0.000489267	Up
Q2YLM4	tRNA N6-adenosine threonylcarbamoyltransferase OS=Brucella abortus (strain 2308) OX=359391 GN=tsaD PE=3 SV=1	tsaD	0.1712	0.0168143	Down
Q2YLM7	Uncharacterized protein OS=Brucella abortus (strain 2308) OX=359391 GN=BAB1_1885 PE=4 SV=1	BAB1_1885	3.0692	0.00726775	Up
Q2YLM8	Uncharacterized protein OS=Brucella abortus (strain 2308) OX=359391 GN=BAB1_1884 PE=4 SV=1	BAB1_1884	2.5908	0.0179021	Up
Q2YLN2	Glutaredoxin OS=Brucella abortus (strain 2308) OX=359391 GN=grxC PE=3 SV=1	grxC	2.6806	0.000843918	Up
Q2YLP6	50S ribosomal protein L19 OS=Brucella abortus (strain 2308) OX=359391 GN=rplS PE=3 SV=1	rplS	0.2383	0.00111837	Down
Q2YLP7	3-isopropylmalate dehydratase large subunit OS=Brucella abortus (strain 2308) OX=359391 GN=leuC PE=3 SV=1	leuC	0.1116	0.0376829	Down
Q2YLQ3	Glyoxalase/Bleomycin resistance protein/dioxygenase domain OS=Brucella abortus (strain 2308) OX=359391 GN=BAB1_1899 PE=1 SV=1	BAB1_1899	0.4792	0.00431571	Down
Q2YLQ4	NAD binding site:UbiH/COQ6 monooxygenase:Flavoprotein monooxygenase:Pyridine nucleotide-disulphide oxidoreductase, class I:FA OS=Brucella abortus (strain 2308) OX=359391 GN=BAB1_1898 PE=4 SV=1	BAB1_1898	1.5821	0.00487273	Up
Q2YLR7	ATP/GTP-binding site motif A (P-loop):AFG1-like ATPase OS=Brucella abortus (strain 2308) OX=359391 GN=BAB1_1929 PE=4 SV=1	BAB1_1929	0.2957	0.0146133	Down
Q2YLS3	Dihydrolipoyllysine-residue succinyltransferase component of 2-oxoglutarate dehydrogenase complex OS=Brucella abortus (strain 2308) OX=359391 GN=sucB PE=3 SV=1	sucB	1.7797	0.0331012	Up
Q2YLS8	Uncharacterized protein OS=Brucella abortus (strain 2308) OX=359391 GN=BAB1_1917 PE=4 SV=1	BAB1_1917	2.9218	0.0474611	Up
Q2YLT8	Uncharacterized protein OS=Brucella abortus (strain 2308) OX=359391 GN=BAB1_1948 PE=4 SV=1	BAB1_1948	0.4618	0.0115384	Down
Q2YLU9	Probable intracellular septation protein A OS=Brucella abortus (strain 2308) OX=359391 GN=BAB1_1935 PE=3 SV=1	BAB1_1935	1.9125	0.00168938	Up
Q2YLV8	Bacterial regulatory proteins, AsnC family:Bacterial regulatory protein, GntR family OS=Brucella abortus (strain 2308) OX=359391 GN=BAB1_1962 PE=4 SV=1	BAB1_1962	0.5669	0.0405782	Down
Q2YLX4	Ribosome-binding ATPase YchF OS=Brucella abortus (strain 2308) OX=359391 GN=ychF PE=3 SV=1	ychF	2.1262	0.0159128	Up
Q2YLY1	Polyphenol oxidase OS=Brucella abortus (strain 2308) OX=359391 GN=BAB1_1546 PE=3 SV=1	BAB1_1546	1.5935	0.034675	Up
Q2YLZ8	30S ribosomal protein S12 OS=Brucella abortus (strain 2308) OX=359391 GN=rpsL PE=3 SV=1	rpsL	0.3373	0.0284512	Down
Q2YM02	30S ribosomal protein S10 OS=Brucella abortus (strain 2308) OX=359391 GN=rpsJ PE=3 SV=1	rpsJ	0.3957	0.00903078	Down
Q2YM03	50S ribosomal protein L3 OS=Brucella abortus (strain 2308) OX=359391 GN=rplC PE=3 SV=1	rplC	0.1519	0.0001229	Down
Q2YM05	50S ribosomal protein L23 OS=Brucella abortus (strain 2308) OX=359391 GN=rplW PE=3 SV=1	rplW	0.3089	0.0494434	Down
Q2YM06	50S ribosomal protein L2 OS=Brucella abortus (strain 2308) OX=359391 GN=rplB PE=3 SV=1	rplB	0.31	0.0127242	Down
Q2YM11	50S ribosomal protein L11 OS=Brucella abortus (strain 2308) OX=359391 GN=rplK PE=3 SV=1	rplK	0.3172	0.00167106	Down
Q2YM12	50S ribosomal protein L1 OS=Brucella abortus (strain 2308) OX=359391 GN=rplA PE=3 SV=1	rplA	0.3212	4.85191e-06	Down
Q2YM15	DNA-directed RNA polymerase subunit beta OS=Brucella abortus (strain 2308) OX=359391 GN=rpoB PE=3 SV=1	rpoB	0.3198	0.000258418	Down
Q2YM16	DNA-directed RNA polymerase subunit beta' OS=Brucella abortus (strain 2308) OX=359391 GN=rpoC PE=3 SV=1	rpoC	0.306	0.00212906	Down
Q2YM34	SAM (And some other nucleotide) binding motif:Generic methyltransferase:Bacterial regulatory protein, ArsR family OS=Brucella abortus (strain 2308) OX=359391 GN=BAB1_1469 PE=4 SV=1	BAB1_1469	0.4557	0.0426162	Down
Q2YM45	PhnA protein OS=Brucella abortus (strain 2308) OX=359391 GN=BAB1_1483 PE=4 SV=1	BAB1_1483	1.7816	0.0179287	Up
Q2YM50	Purine nucleoside permease OS=Brucella abortus (strain 2308) OX=359391 GN=BAB1_1563 PE=4 SV=1	BAB1_1563	0.1199	0.020371	Down
Q2YM56	Cytochrome c heme-binding site:Ribosomal protein P2:Cytochrome c1 OS=Brucella abortus (strain 2308) OX=359391 GN=BAB1_1557 PE=4 SV=1	BAB1_1557	2.54	0.00512451	Up
Q2YM61	Divalent metal cation transporter MntH OS=Brucella abortus (strain 2308) OX=359391 GN=mntH PE=3 SV=1	mntH	3.7592	0.00195835	Up
Q2YM73	Aminotransferase OS=Brucella abortus (strain 2308) OX=359391 GN=BAB1_1294 PE=3 SV=1	BAB1_1294	0.256	0.00325198	Down
Q2YM76	D-alanine--D-alanine ligase OS=Brucella abortus (strain 2308) OX=359391 GN=ddl PE=3 SV=1	ddl	0.4797	0.00378325	Down
Q2YM80	Cold-shock DNA-binding domain OS=Brucella abortus (strain 2308) OX=359391 GN=BAB1_1284 PE=4 SV=1	BAB1_1284	0.2276	0.0467914	Down
Q2YM93	ATP synthase protein I OS=Brucella abortus (strain 2308) OX=359391 GN=BAB1_0410 PE=3 SV=1	BAB1_0410	3.9645	0.0018892	Up
Q2YMA1	Bacteroid development protein BacA OS=Brucella abortus (strain 2308) OX=359391 GN=bacA PE=4 SV=1	bacA	0.5036	0.00741288	Down
Q2YMA3	Conserved domain protein OS=Brucella abortus (strain 2308) OX=359391 GN=BAB1_0400 PE=4 SV=1	BAB1_0400	0.4438	0.0036091	Down
Q2YMD5	Acyl-CoA dehydrogenase, C-terminal:Acyl-CoA dehydrogenase, central domain OS=Brucella abortus (strain 2308) OX=359391 GN=BAB1_0440 PE=3 SV=1	BAB1_0440	2.1867	0.00154235	Up
Q2YMF0	1-deoxy-D-xylulose-5-phosphate synthase OS=Brucella abortus (strain 2308) OX=359391 GN=dxs PE=3 SV=1	dxs	0.431	0.0437341	Down
Q2YMF7	3,4-dihydroxy-2-butanone 4-phosphate synthase OS=Brucella abortus (strain 2308) OX=359391 GN=ribB PE=3 SV=1	ribB	0.5766	0.0376467	Down
Q2YMG7	Malonyl CoA-acyl carrier protein transacylase OS=Brucella abortus (strain 2308) OX=359391 GN=fabD PE=3 SV=1	fabD	2.303	0.0381912	Up
Q2YMH4	Replicative DNA helicase OS=Brucella abortus (strain 2308) OX=359391 GN=BAB1_0475 PE=3 SV=1	BAB1_0475	0.076	0.00405912	Down
Q2YMI2	Alkyl hydroperoxide reductase/ Thiol specific antioxidant/ Mal allergen OS=Brucella abortus (strain 2308) OX=359391 GN=BAB1_0504 PE=4 SV=1	BAB1_0504	1.5002	0.0360742	Up
Q2YMK7	Lipoprotein, putative OS=Brucella abortus (strain 2308) OX=359391 GN=BAB1_0511 PE=4 SV=1	BAB1_0511	1.7764	0.020251	Up
Q2YMK9	Insulinase-like peptidase, family M16:Peptidase M16 inactive OS=Brucella abortus (strain 2308) OX=359391 GN=BAB1_0509 PE=3 SV=1	BAB1_0509	0.3423	0.00974807	Down
Q2YML1	PAS domain:GGDEF:PAS-associated C-terminal domain:PAC motif:EAL domain OS=Brucella abortus (strain 2308) OX=359391 GN=BAB1_0507 PE=4 SV=1	BAB1_0507	0.0347	0.00357172	Down
Q2YML2	UPF0301 protein BAB1_0506 OS=Brucella abortus (strain 2308) OX=359391 GN=BAB1_0506 PE=3 SV=1	BAB1_0506	0.4062	0.00429476	Down
Q2YMN5	Glycosyl transferase, group 1 OS=Brucella abortus (strain 2308) OX=359391 GN=BAB1_0553 PE=4 SV=1	BAB1_0553	0.0312	0.00153156	Down
Q2YMR3	Transcriptional regulatory protein MucR OS=Brucella abortus (strain 2308) OX=359391 GN=BAB1_0594 PE=4 SV=1	BAB1_0594	2.3041	0.0336755	Up
Q2YMW2	Glutathione S-transferase, N-terminal:Glutathione S-transferase, C-terminal OS=Brucella abortus (strain 2308) OX=359391 GN=BAB1_0649 PE=3 SV=1	BAB1_0649	0.3353	0.0387122	Down
Q2YMW5	Endonuclease/exonuclease/phosphatase family OS=Brucella abortus (strain 2308) OX=359391 GN=BAB1_0646 PE=4 SV=1	BAB1_0646	0.573	0.0179381	Down
Q2YMX8	Cytochrome c assembly protein:Cytochrome c-type biogenesis protein:Cytochrome c-type biogenesis protein CcmF OS=Brucella abortus (strain 2308) OX=359391 GN=BAB1_0633 PE=4 SV=1	BAB1_0633	0.3624	0.00469213	Down
Q2YMZ0	Aminotransferase, class-II:Aminotransferase, class I and II OS=Brucella abortus (strain 2308) OX=359391 GN=BAB1_0657 PE=3 SV=1	BAB1_0657	1.945	0.0201982	Up
Q2YMZ2	Antifreeze protein, type I OS=Brucella abortus (strain 2308) OX=359391 GN=BAB1_0655 PE=4 SV=1	BAB1_0655	5.1018	0.0225838	Up
Q2YN04	Holo-[acyl-carrier-protein] synthase OS=Brucella abortus (strain 2308) OX=359391 GN=acpS PE=3 SV=1	acpS	1.9691	0.014907	Up
Q2YN30	Uncharacterized protein OS=Brucella abortus (strain 2308) OX=359391 GN=BAB1_0689 PE=4 SV=1	BAB1_0689	2.0116	0.0109709	Up
Q2YN42	ATP/GTP-binding site motif A (P-loop):ABC transporter:AAA ATPase OS=Brucella abortus (strain 2308) OX=359391 GN=BAB1_0713 PE=4 SV=1	BAB1_0713	0.4882	0.00736947	Down
Q2YN57	Uncharacterized protein OS=Brucella abortus (strain 2308) OX=359391 GN=BAB1_0733 PE=4 SV=1	BAB1_0733	1.7306	0.0465898	Up
Q2YN67	Aminoacyl-tRNA synthetase, class I:Glutathione S-transferase, N-terminal OS=Brucella abortus (strain 2308) OX=359391 GN=BAB1_0723 PE=4 SV=1	BAB1_0723	2.7357	0.00837767	Up
Q2YN78	Uncharacterized protein OS=Brucella abortus (strain 2308) OX=359391 GN=BAB1_0740 PE=4 SV=1	BAB1_0740	0.0795	0.000243781	Down
Q2YN97	Putative peptidoglycan binding domain 1:Twin-arginine translocation pathway signal OS=Brucella abortus (strain 2308) OX=359391 GN=BAB1_0785 PE=4 SV=1	BAB1_0785	0.2376	0.00226799	Down
Q2YNA2	Delta-aminolevulinic acid dehydratase OS=Brucella abortus (strain 2308) OX=359391 GN=hemB PE=3 SV=1	hemB	1.7008	0.0380585	Up
Q2YNB8	Integration host factor subunit alpha OS=Brucella abortus (strain 2308) OX=359391 GN=ihfA PE=3 SV=1	ihfA	2.5988	0.0349061	Up
Q2YNC8	NADH-quinone oxidoreductase subunit B OS=Brucella abortus (strain 2308) OX=359391 GN=nuoB PE=3 SV=1	nuoB	0.4452	0.0235141	Down
Q2YND8	50S ribosomal protein L13 OS=Brucella abortus (strain 2308) OX=359391 GN=rplM PE=3 SV=1	rplM	0.2678	0.00228222	Down
Q2YNF7	NADH-quinone oxidoreductase OS=Brucella abortus (strain 2308) OX=359391 GN=nuoG PE=3 SV=1	nuoG	0.4537	0.000134077	Down
Q2YNF8	NADH-quinone oxidoreductase subunit F OS=Brucella abortus (strain 2308) OX=359391 GN=BAB1_0827 PE=3 SV=1	BAB1_0827	0.358	0.000364574	Down
Q2YNG0	NADH-quinone oxidoreductase subunit D OS=Brucella abortus (strain 2308) OX=359391 GN=nuoD PE=3 SV=1	nuoD	0.2882	0.00278498	Down
Q2YNH2	30S ribosomal protein S4 OS=Brucella abortus (strain 2308) OX=359391 GN=rpsD PE=3 SV=1	rpsD	0.2194	0.0154659	Down
Q2YNH5	DNA-directed DNA polymerase OS=Brucella abortus (strain 2308) OX=359391 GN=BAB1_0845 PE=4 SV=1	BAB1_0845	0.11	0.00422254	Down
Q2YNK1	Uncharacterized protein OS=Brucella abortus (strain 2308) OX=359391 GN=BAB1_0894 PE=3 SV=1	BAB1_0894	0.5886	0.0364422	Down
Q2YNL4	Uncharacterized protein OS=Brucella abortus (strain 2308) OX=359391 GN=BAB1_0916 PE=4 SV=1	BAB1_0916	0.3289	0.000129127	Down
Q2YNM8	Sec-independent protein translocase protein TatB OS=Brucella abortus (strain 2308) OX=359391 GN=tatB PE=3 SV=1	tatB	5.5699	0.0104978	Up
Q2YNN5	Glycosyl transferase, family 51:Penicillin-binding protein, transpeptidase domain OS=Brucella abortus (strain 2308) OX=359391 GN=BAB1_0932 PE=4 SV=1	BAB1_0932	0.4154	8.64472e-05	Down
Q2YNN6	Cell wall hydrolase/autolysin OS=Brucella abortus (strain 2308) OX=359391 GN=BAB1_0931 PE=4 SV=1	BAB1_0931	0.0979	5.34856e-05	Down
Q2YNN7	Ribonuclease E OS=Brucella abortus (strain 2308) OX=359391 GN=rne PE=3 SV=1	rne	0.6595	0.0166757	Down
Q2YNQ3	Uncharacterized protein OS=Brucella abortus (strain 2308) OX=359391 GN=BAB1_0950 PE=4 SV=1	BAB1_0950	0.5626	0.00954346	Down
Q2YNQ5	Uncharacterized protein OS=Brucella abortus (strain 2308) OX=359391 GN=BAB1_0948 PE=4 SV=1	BAB1_0948	0.5196	0.0385099	Down
Q2YNS8	ATP-dependent helicase, DEAD-box:DEAD/DEAH box helicase:Helicase, C-terminal:ATP/GTP-binding site motif A (P-loop) OS=Brucella abortus (strain 2308) OX=359391 GN=BAB1_0955 PE=3 SV=1	BAB1_0955	0.2014	0.00239036	Down
Q2YNT7	GTP 3',8-cyclase OS=Brucella abortus (strain 2308) OX=359391 GN=moaA PE=3 SV=1	moaA	0.1141	0.0362057	Down
Q2YNU6	Uncharacterized protein OS=Brucella abortus (strain 2308) OX=359391 GN=BAB1_0083 PE=4 SV=1	BAB1_0083	2.5011	0.00963595	Up
Q2YNU9	RNA 2',3'-cyclic phosphodiesterase OS=Brucella abortus (strain 2308) OX=359391 GN=BAB1_0080 PE=3 SV=1	BAB1_0080	0.3984	0.0437422	Down
Q2YNW1	Prokaryotic sulfate-/thiosulfate-binding protein:Bacterial extracellular solute-binding protein, family 1 OS=Brucella abortus (strain 2308) OX=359391 GN=BAB1_0104 PE=4 SV=1	BAB1_0104	4.5183	0.00679556	Up
Q2YNW3	Formate/nitrite transporter OS=Brucella abortus (strain 2308) OX=359391 GN=BAB1_0102 PE=4 SV=1	BAB1_0102	2.3295	0.0439216	Up
Q2YNW9	Dihydroxy-acid dehydratase OS=Brucella abortus (strain 2308) OX=359391 GN=ilvD PE=3 SV=1	ilvD	0.5333	0.0032181	Down
Q2YNX8	Lipocalin-related protein and Bos/Can/Equ allergen:ATP-dependent helicase, DEAD-box:DEAD/DEAH box helicase:Helicase, C-termin OS=Brucella abortus (strain 2308) OX=359391 GN=BAB1_0121 PE=3 SV=1	BAB1_0121	0.3846	0.00206585	Down
Q2YNY5	Glycosyl transferase, family 51:Penicillin-binding protein, transpeptidase domain:ATP/GTP-binding site motif A (P-loop) OS=Brucella abortus (strain 2308) OX=359391 GN=BAB1_0114 PE=4 SV=1	BAB1_0114	0.169	0.034321	Down
Q2YNZ1	Bifunctional uridylyltransferase/uridylyl-removing enzyme OS=Brucella abortus (strain 2308) OX=359391 GN=glnD PE=3 SV=1	glnD	0.4453	0.0120812	Down
Q2YP16	Uncharacterized protein OS=Brucella abortus (strain 2308) OX=359391 GN=BAB1_0154 PE=4 SV=1	BAB1_0154	0.3663	0.0297305	Down
Q2YP35	Protein GrpE OS=Brucella abortus (strain 2308) OX=359391 GN=grpE PE=3 SV=1	grpE	2.615	0.0479744	Up
Q2YP37	Ribokinase:Carbohydrate kinase, PfkB OS=Brucella abortus (strain 2308) OX=359391 GN=BAB1_0168 PE=4 SV=1	BAB1_0168	0.358	0.000489208	Down
Q2YP51	Methionine synthase OS=Brucella abortus (strain 2308) OX=359391 GN=BAB1_0188 PE=4 SV=1	BAB1_0188	0.2635	0.000158074	Down
Q2YP59	Thiamine-phosphate synthase OS=Brucella abortus (strain 2308) OX=359391 GN=BAB1_0215 PE=3 SV=1	BAB1_0215	4.8683	0.000121574	Up
Q2YP60	ABC transporter substrate-binding protein KO: K02051 sulfonate/nitrate transport system substrate-binding protein OS=Brucella abortus (strain 2308) OX=359391 GN=BAB1_0214 PE=4 SV=1	BAB1_0214	5.4009	0.00176095	Up
Q2YP67	Bacterial extracellular solute-binding protein, family 1 OS=Brucella abortus (strain 2308) OX=359391 GN=BAB1_0238 PE=4 SV=1	BAB1_0238	2.7861	1.76881e-06	Up
Q2YP75	Uncharacterized protein OS=Brucella abortus (strain 2308) OX=359391 GN=BAB1_0227 PE=4 SV=1	BAB1_0227	4.2535	0.0259539	Up
Q2YP76	Substrate-binding region of ABC-type glycine betaine transport system OS=Brucella abortus (strain 2308) OX=359391 GN=BAB1_0226 PE=1 SV=1	BAB1_0226	2.5016	0.0488691	Up
Q2YP89	ATP/GTP-binding site motif A (P-loop):Fumarylacetoacetate (FAA) hydrolase OS=Brucella abortus (strain 2308) OX=359391 GN=BAB1_0247 PE=4 SV=1	BAB1_0247	2.1114	0.00219766	Up
Q2YP90	Short-chain dehydrogenase/reductase SDR:Glucose/ribitol dehydrogenase OS=Brucella abortus (strain 2308) OX=359391 GN=BAB1_0246 PE=4 SV=1	BAB1_0246	2.0359	0.0308927	Up
Q2YP93	Uncharacterized protein OS=Brucella abortus (strain 2308) OX=359391 GN=BAB1_0243 PE=4 SV=1	BAB1_0243	2.348	0.0060566	Up
Q2YPC8	Acriflavin resistance protein OS=Brucella abortus (strain 2308) OX=359391 GN=BAB1_0307 PE=3 SV=1	BAB1_0307	0.4473	0.0255132	Down
Q2YPC9	Transporter, putative OS=Brucella abortus (strain 2308) OX=359391 GN=BAB1_0306 PE=3 SV=1	BAB1_0306	0.4098	0.00997642	Down
Q2YPE4	Solute-binding protein/glutamate receptor:Bacterial extracellular solute-binding protein, family 3 OS=Brucella abortus (strain 2308) OX=359391 GN=BAB1_0325 PE=4 SV=1	BAB1_0325	3.6075	0.0341761	Up
Q2YPE8	Bacterial regulatory protein TetR, HTH motif OS=Brucella abortus (strain 2308) OX=359391 GN=BAB1_0321 PE=4 SV=1	BAB1_0321	0.2785	0.00426526	Down
Q2YPF1	Eukaryotic thiol (Cysteine) protease:ATPase, E1-E2 type:Blood group Rhesus C/E and D polypeptide:Haloacid dehalogenase/epoxid OS=Brucella abortus (strain 2308) OX=359391 GN=BAB1_0318 PE=4 SV=1	BAB1_0318	0.4072	0.0259561	Down
Q2YPF8	Peptidase M20/M25/M40 OS=Brucella abortus (strain 2308) OX=359391 GN=BAB1_0310 PE=4 SV=1	BAB1_0310	2.0138	0.0355403	Up
Q2YPG1	Uncharacterized protein OS=Brucella abortus (strain 2308) OX=359391 GN=BAB1_0343 PE=4 SV=1	BAB1_0343	3.8109	0.0124543	Up
Q2YPH5	Pollen allergen Poa pIX/Phl pVI, C-terminal OS=Brucella abortus (strain 2308) OX=359391 GN=BAB1_0329 PE=4 SV=1	BAB1_0329	0.1348	0.00181239	Down
Q2YPI0	Phenol hydroxylase reductase:Oxidoreductase FAD/NAD(P)-binding:Flavoprotein pyridine nucleotide cytochrome reductase:NADH:cyt OS=Brucella abortus (strain 2308) OX=359391 GN=fpr PE=4 SV=1	fpr	3.3769	0.00566211	Up
Q2YPI2	Pantothenate synthetase OS=Brucella abortus (strain 2308) OX=359391 GN=panC PE=3 SV=1	panC	0.2986	0.0275944	Down
Q2YPI3	Esterase/lipase/thioesterase, active site OS=Brucella abortus (strain 2308) OX=359391 GN=BAB1_0358 PE=4 SV=1	BAB1_0358	0.3721	0.0280965	Down
Q2YPI9	Glycosyl transferase, family 25 OS=Brucella abortus (strain 2308) OX=359391 GN=BAB1_0351 PE=4 SV=1	BAB1_0351	0.127	0.000793382	Down
Q2YPJ0	Polysaccharide deacetylase OS=Brucella abortus (strain 2308) OX=359391 GN=BAB1_0350 PE=4 SV=1	BAB1_0350	0.3006	0.0103416	Down
Q2YPK9	Chromosomal replication initiator protein DnaA OS=Brucella abortus (strain 2308) OX=359391 GN=dnaA PE=3 SV=1	dnaA	0.1445	0.0177349	Down
Q2YPL7	Bacterial extracellular solute-binding protein, family 5 OS=Brucella abortus (strain 2308) OX=359391 GN=BAB1_0009 PE=4 SV=1	BAB1_0009	0.0216	0.00142363	Down
Q2YPM2	NAD binding site:UBA/THIF-type NAD/FAD binding fold:Aromatic-ring hydroxylase OS=Brucella abortus (strain 2308) OX=359391 GN=BAB1_0004 PE=4 SV=1	BAB1_0004	0.4288	0.000264826	Down
Q2YPP2	Uncharacterized protein OS=Brucella abortus (strain 2308) OX=359391 GN=BAB1_0051 PE=4 SV=1	BAB1_0051	3.6557	0.00705766	Up
Q2YPP6	ErfK/YbiS/YcfS/YnhG:Twin-arginine translocation pathway signal OS=Brucella abortus (strain 2308) OX=359391 GN=BAB1_0047 PE=4 SV=1	BAB1_0047	0.0817	0.000582098	Down
Q2YPQ3	Molybdopterin biosynthesis enzyme OS=Brucella abortus (strain 2308) OX=359391 GN=BAB1_0037 PE=4 SV=1	BAB1_0037	0.4364	0.00345919	Down
Q2YPQ4	Cytochrome c heme-binding site:Cytochrome c, class IA/ IB:Cytochrome c, class I:Cytochrome c, class IC OS=Brucella abortus (strain 2308) OX=359391 GN=BAB1_0036 PE=4 SV=1	BAB1_0036	2.0076	0.00762377	Up
Q2YPR0	Uncharacterized protein OS=Brucella abortus (strain 2308) OX=359391 GN=BAB1_0069 PE=4 SV=1	BAB1_0069	19.4139	0.0090013	Up
Q2YPS5	Iron-sulfur cluster carrier protein OS=Brucella abortus (strain 2308) OX=359391 GN=BAB1_0054 PE=3 SV=1	BAB1_0054	0.4915	0.0282284	Down
Q2YPS8	Electron transport protein SCO1/SenC OS=Brucella abortus (strain 2308) OX=359391 GN=BAB1_1435 PE=4 SV=1	BAB1_1435	0.2203	0.0135825	Down
Q2YPT2	Uncharacterized protein OS=Brucella abortus (strain 2308) OX=359391 GN=BAB1_1431 PE=4 SV=1	BAB1_1431	0.1852	7.13628e-05	Down
Q2YPU4	Uncharacterized protein OS=Brucella abortus (strain 2308) OX=359391 GN=BAB1_1419 PE=4 SV=1	BAB1_1419	2.0062	0.0432615	Up
Q2YPV8	Lipoyl synthase OS=Brucella abortus (strain 2308) OX=359391 GN=lipA PE=3 SV=1	lipA	0.1298	0.000780367	Down
Q2YPW4	DNA-binding transcriptional regulator NtrC OS=Brucella abortus (strain 2308) OX=359391 GN=ntrC PE=4 SV=1	ntrC	1.7911	0.0145628	Up
Q2YPX0	GTPase HflX OS=Brucella abortus (strain 2308) OX=359391 GN=hflX PE=3 SV=1	hflX	1.6306	0.0199321	Up
Q2YPY7	S-adenosylmethionine:tRNA ribosyltransferase-isomerase OS=Brucella abortus (strain 2308) OX=359391 GN=queA PE=3 SV=1	queA	0.5478	0.0229623	Down
Q2YPZ0	Uncharacterized protein OS=Brucella abortus (strain 2308) OX=359391 GN=BAB1_1113 PE=3 SV=1	BAB1_1113	1.7265	0.00607932	Up
Q2YQ03	GTP cyclohydrolase 1 OS=Brucella abortus (strain 2308) OX=359391 GN=folE PE=3 SV=1	folE	0.3131	0.0243012	Down
Q2YQ12	NAD binding site:NAD-dependent epimerase/dehydratase:UDP-glucose 4-epimerase OS=Brucella abortus (strain 2308) OX=359391 GN=galE-1 PE=4 SV=1	galE-1	0.5634	0.0337992	Down
Q2YQ20	Cysteine synthase/cystathionine beta-synthase P-phosphate attachment site:Pyridoxal-5'-phosphate-dependent enzyme, beta family OS=Brucella abortus (strain 2308) OX=359391 GN=BAB1_1073 PE=4 SV=1	BAB1_1073	1.9044	0.00100503	Up
Q2YQ30	Vitamin B12-dependent ribonucleotide reductase OS=Brucella abortus (strain 2308) OX=359391 GN=BAB1_1063 PE=3 SV=1	BAB1_1063	0.2582	0.00327988	Down
Q2YQ66	Nitrogen regulatory protein P-II:P-II protein urydylation site OS=Brucella abortus (strain 2308) OX=359391 GN=glnB PE=3 SV=1	glnB	2.3914	0.0116753	Up
Q2YQ71	Pseudouridine synthase OS=Brucella abortus (strain 2308) OX=359391 GN=BAB1_1019 PE=3 SV=1	BAB1_1019	0.3874	0.00943706	Down
Q2YQ80	D-alanyl-D-alanine carboxypeptidase 1, S11 family OS=Brucella abortus (strain 2308) OX=359391 GN=BAB1_1010 PE=3 SV=1	BAB1_1010	0.5069	0.00198488	Down
Q2YQ92	Uncharacterized protein OS=Brucella abortus (strain 2308) OX=359391 GN=BAB1_0993 PE=4 SV=1	BAB1_0993	4.6713	0.011998	Up
Q2YQ94	Uncharacterized protein OS=Brucella abortus (strain 2308) OX=359391 GN=BAB1_0991 PE=4 SV=1	BAB1_0991	3.3695	0.0467001	Up
Q2YQA0	Isocitrate lyase and phosphorylmutase:Isocitrate lyase OS=Brucella abortus (strain 2308) OX=359391 GN=BAB1_1631 PE=1 SV=1	BAB1_1631	0.0111	0.000358154	Down
Q2YQA2	Spermidine/putrescine import ATP-binding protein PotA OS=Brucella abortus (strain 2308) OX=359391 GN=potA PE=3 SV=1	potA	0.2678	0.00242399	Down
Q2YQA4	Cell cycle response regulator CtrA OS=Brucella abortus (strain 2308) OX=359391 GN=ctrA PE=1 SV=1	ctrA	0.094	0.0121244	Down
Q2YQA8	Uncharacterized protein OS=Brucella abortus (strain 2308) OX=359391 GN=BAB1_1610 PE=4 SV=1	BAB1_1610	5.7182	0.00219226	Up
Q2YQD1	Periplasmic binding protein OS=Brucella abortus (strain 2308) OX=359391 GN=BAB1_1366 PE=4 SV=1	BAB1_1366	1.5906	0.0371657	Up
Q2YQD6	Urease accessory protein UreG 2 OS=Brucella abortus (strain 2308) OX=359391 GN=ureG2 PE=3 SV=1	ureG2	0.0889	0.00634108	Down
Q2YQD8	Urease subunit alpha 2 OS=Brucella abortus (strain 2308) OX=359391 GN=ureC2 PE=3 SV=1	ureC2	0.4496	0.00535389	Down
Q2YQF2	Prokaryotic sulfate-/thiosulfate-binding protein:Bacterial extracellular solute-binding protein, family 1 OS=Brucella abortus (strain 2308) OX=359391 GN=BAB1_1351 PE=4 SV=1	BAB1_1351	10.3475	0.0220022	Up
Q2YQH0	CBS domain OS=Brucella abortus (strain 2308) OX=359391 GN=BAB1_1274 PE=4 SV=1	BAB1_1274	2.5999	0.0421678	Up
Q2YQI0	Bile acid:sodium symporter OS=Brucella abortus (strain 2308) OX=359391 GN=BAB1_1700 PE=4 SV=1	BAB1_1700	2.4846	0.00122913	Up
Q2YQI5	Adenylosuccinate synthetase OS=Brucella abortus (strain 2308) OX=359391 GN=purA PE=3 SV=1	purA	0.6128	0.0228433	Down
Q2YQJ9	3-hydroxyisobutyrate dehydrogenase OS=Brucella abortus (strain 2308) OX=359391 GN=BAB1_1334 PE=3 SV=1	BAB1_1334	2.0999	0.0197927	Up
Q2YQK0	Acyl-CoA dehydrogenase:Acyl-CoA dehydrogenase, C-terminal:Acyl-CoA dehydrogenase, central domain:Acyl-CoA dehydrogenase, N-te OS=Brucella abortus (strain 2308) OX=359391 GN=BAB1_1333 PE=3 SV=1	BAB1_1333	1.9072	0.00676969	Up
Q2YQN2	Ketol-acid reductoisomerase (NADP(+)) OS=Brucella abortus (strain 2308) OX=359391 GN=ilvC PE=3 SV=1	ilvC	0.2855	0.00225543	Down
Q2YQQ0	Cytosol aminopeptidase OS=Brucella abortus (strain 2308) OX=359391 GN=BAB1_2182 PE=3 SV=1	BAB1_2182	0.4478	0.00533416	Down
Q2YQQ7	Ferric uptake regulation protein OS=Brucella abortus (strain 2308) OX=359391 GN=fur PE=3 SV=1	fur	0.1989	0.00359874	Down
Q2YQR3	Polyribonucleotide nucleotidyltransferase OS=Brucella abortus (strain 2308) OX=359391 GN=pnp PE=3 SV=1	pnp	0.2783	5.50704e-05	Down
Q2YQS1	tRNA (guanine-N(7)-)-methyltransferase OS=Brucella abortus (strain 2308) OX=359391 GN=trmB PE=3 SV=1	trmB	0.2627	0.00699369	Down
Q2YQS5	CBS domain:Transporter associated domain OS=Brucella abortus (strain 2308) OX=359391 GN=BAB1_2157 PE=4 SV=1	BAB1_2157	1.6172	0.033502	Up
Q2YQT3	Thermophilic metalloprotease (M29) OS=Brucella abortus (strain 2308) OX=359391 GN=pepS PE=4 SV=1	pepS	1.6622	0.00589013	Up
Q2YQU1	Uncharacterized protein OS=Brucella abortus (strain 2308) OX=359391 GN=BAB1_2141 PE=4 SV=1	BAB1_2141	2.9215	0.0460533	Up
Q2YQX4	Nucleotidyl transferase OS=Brucella abortus (strain 2308) OX=359391 GN=BAB1_2103 PE=4 SV=1	BAB1_2103	0.1702	0.00263066	Down
Q2YQX5	Uncharacterized protein OS=Brucella abortus (strain 2308) OX=359391 GN=BAB1_2102 PE=4 SV=1	BAB1_2102	0.1967	0.00988718	Down
Q2YQY5	Class I peptide chain release factor domain OS=Brucella abortus (strain 2308) OX=359391 GN=BAB1_2089 PE=4 SV=1	BAB1_2089	1.9633	0.00127939	Up
Q2YQY9	1-(5-phosphoribosyl)-5-[(5-phosphoribosylamino)methylideneamino] imidazole-4-carboxamide isomerase OS=Brucella abortus (strain 2308) OX=359391 GN=hisA PE=3 SV=1	hisA	0.5224	0.0159969	Down
Q2YQZ2	Imidazoleglycerol-phosphate dehydratase OS=Brucella abortus (strain 2308) OX=359391 GN=hisB PE=3 SV=1	hisB	0.531	0.0129407	Down
Q2YQZ6	Helix-turn-helix motif OS=Brucella abortus (strain 2308) OX=359391 GN=BAB1_2078 PE=4 SV=1	BAB1_2078	2.7611	0.0312163	Up
Q2YR02	DNA polymerase III subunit epsilon OS=Brucella abortus (strain 2308) OX=359391 GN=dnaQ PE=4 SV=1	dnaQ	0.3665	0.0186195	Down
Q2YR08	Uncharacterized protein OS=Brucella abortus (strain 2308) OX=359391 GN=BAB1_2066 PE=4 SV=1	BAB1_2066	11.1298	0.000330153	Up
Q2YR10	Uncharacterized protein OS=Brucella abortus (strain 2308) OX=359391 GN=BAB1_2064 PE=4 SV=1	BAB1_2064	2.694	0.00131359	Up
Q2YR11	tRNA modification GTPase MnmE OS=Brucella abortus (strain 2308) OX=359391 GN=mnmE PE=3 SV=1	mnmE	0.4742	0.0139345	Down
Q2YR16	Putative DNA polymerase III, delta subunit OS=Brucella abortus (strain 2308) OX=359391 GN=BAB1_2058 PE=4 SV=1	BAB1_2058	1.5134	0.00447368	Up
Q2YR33	Short-chain dehydrogenase/reductase SDR:Glucose/ribitol dehydrogenase OS=Brucella abortus (strain 2308) OX=359391 GN=BAB1_2039 PE=4 SV=1	BAB1_2039	2.5633	0.0203668	Up
Q2YR35	D-alanyl-D-alanine carboxypeptidase 1, S11 family OS=Brucella abortus (strain 2308) OX=359391 GN=BAB1_2037 PE=3 SV=1	BAB1_2037	0.1293	0.00428603	Down
Q2YR38	Pollen allergen Poa pIX/Phl pVI, C-terminal OS=Brucella abortus (strain 2308) OX=359391 GN=BAB1_2034 PE=4 SV=1	BAB1_2034	0.3995	0.00429042	Down
Q2YR47	Heat shock protein DnaJ, N-terminal:Heat shock protein DnaJ OS=Brucella abortus (strain 2308) OX=359391 GN=BAB1_2025 PE=4 SV=1	BAB1_2025	0.4799	0.0317679	Down
Q2YR49	Chaperonin clpA/B:ATP/GTP-binding site motif A (P-loop):Cobalt chelatase, pCobS small subunit OS=Brucella abortus (strain 2308) OX=359391 GN=BAB1_2023 PE=4 SV=1	BAB1_2023	0.4334	0.0433044	Down
Q2YR63	Response regulator receiver:Transcriptional regulatory protein, C terminal OS=Brucella abortus (strain 2308) OX=359391 GN=BAB1_2006 PE=4 SV=1	BAB1_2006	1.8881	0.00507166	Up
Q2YR66	Outer-membrane lipoprotein carrier protein OS=Brucella abortus (strain 2308) OX=359391 GN=BAB1_2003 PE=3 SV=1	BAB1_2003	0.1132	0.0141415	Down
Q2YR77	Uncharacterized protein OS=Brucella abortus (strain 2308) OX=359391 GN=BAB1_1992 PE=4 SV=1	BAB1_1992	4.7132	0.000210059	Up
Q2YR96	7-cyano-7-deazaguanine synthase OS=Brucella abortus (strain 2308) OX=359391 GN=queC PE=3 SV=1	queC	0.6012	0.00553627	Down
Q2YRA1	30S ribosomal protein S3 OS=Brucella abortus (strain 2308) OX=359391 GN=rpsC PE=3 SV=1	rpsC	0.327	0.00507076	Down
Q2YRA5	50S ribosomal protein L14 OS=Brucella abortus (strain 2308) OX=359391 GN=rplN PE=3 SV=1	rplN	0.3	0.0120068	Down
Q2YRA8	30S ribosomal protein S14 OS=Brucella abortus (strain 2308) OX=359391 GN=rpsN PE=3 SV=1	rpsN	0.3384	0.0028258	Down
Q2YRA9	30S ribosomal protein S8 OS=Brucella abortus (strain 2308) OX=359391 GN=rpsH PE=3 SV=1	rpsH	0.3079	0.000288673	Down
Q2YRB0	50S ribosomal protein L6 OS=Brucella abortus (strain 2308) OX=359391 GN=rplF PE=3 SV=1	rplF	0.2247	0.0244294	Down
Q2YRC0	OmpA/MotB domain OS=Brucella abortus (strain 2308) OX=359391 GN=BAB1_1726 PE=4 SV=1	BAB1_1726	3.1039	0.0449898	Up
Q2YRC1	Uncharacterized protein OS=Brucella abortus (strain 2308) OX=359391 GN=BAB1_1725 PE=3 SV=1	BAB1_1725	2.762	0.0161265	Up
Q2YRC7	Thiamine-phosphate pyrophosphorylase, putative OS=Brucella abortus (strain 2308) OX=359391 GN=BAB1_1719 PE=4 SV=1	BAB1_1719	2.7027	0.0260275	Up
Q2YRD2	Holliday junction ATP-dependent DNA helicase RuvB OS=Brucella abortus (strain 2308) OX=359391 GN=ruvB PE=3 SV=1	ruvB	0.4809	0.000638968	Down
Q2YRD6	Proline-rich region:Proline-rich extensin:Histamine H3 receptor OS=Brucella abortus (strain 2308) OX=359391 GN=tolA PE=4 SV=1	tolA	1.9922	0.000988443	Up
Q2YRF1	Bacterial regulatory protein, GntR family OS=Brucella abortus (strain 2308) OX=359391 GN=BAB1_1730 PE=4 SV=1	BAB1_1730	0.5733	0.0350263	Down
Q2YRG6	Secretion protein HlyD OS=Brucella abortus (strain 2308) OX=359391 GN=BAB1_1685 PE=3 SV=1	BAB1_1685	0.0473	0.00965156	Down
Q2YRH4	Uncharacterized protein OS=Brucella abortus (strain 2308) OX=359391 GN=BAB1_1676 PE=4 SV=1	BAB1_1676	2.4235	0.0301335	Up
Q2YRH6	Uncharacterized protein OS=Brucella abortus (strain 2308) OX=359391 GN=BAB1_1674 PE=4 SV=1	BAB1_1674	3.0208	0.0315906	Up
Q2YRH7	ATP-binding region, ATPase-like:Histidine kinase OS=Brucella abortus (strain 2308) OX=359391 GN=BAB1_1673 PE=4 SV=1	BAB1_1673	3.2746	0.0175727	Up
Q2YRJ1	30S ribosomal protein S2 OS=Brucella abortus (strain 2308) OX=359391 GN=rpsB PE=3 SV=1	rpsB	0.5114	0.0499242	Down
Q2YRJ4	Chaperonin clpA/B:ATP/GTP-binding site motif A (P-loop):AAA ATPase:AAA ATPase, central region:Clp, N terminal OS=Brucella abortus (strain 2308) OX=359391 GN=clpA PE=3 SV=1	clpA	0.3034	0.0106982	Down
Q2YRK5	Malate synthase G OS=Brucella abortus (strain 2308) OX=359391 GN=glcB PE=3 SV=1	glcB	2.5014	0.000499715	Up
Q2YRK6	Glutamyl-tRNA synthetase, class Ic:Aminoacyl-tRNA synthetase, class I OS=Brucella abortus (strain 2308) OX=359391 GN=BAB1_1662 PE=3 SV=1	BAB1_1662	2.022	0.0163389	Up
Q2YRL1	T-RNA-binding region OS=Brucella abortus (strain 2308) OX=359391 GN=csaA PE=4 SV=1	csaA	2.1095	0.0132644	Up
Q2YRL8	Beta-lactamase-like OS=Brucella abortus (strain 2308) OX=359391 GN=BAB1_1534 PE=4 SV=1	BAB1_1534	0.1068	0.012828	Down
Q2YRM8	Cold-shock DNA-binding domain OS=Brucella abortus (strain 2308) OX=359391 GN=BAB1_1512 PE=4 SV=1	BAB1_1512	0.4278	0.0406175	Down
Q2YRN7	Uncharacterized protein OS=Brucella abortus (strain 2308) OX=359391 GN=BAB1_1524 PE=4 SV=1	BAB1_1524	1.5413	0.020957	Up
Q2YRP8	Isoprenyl transferase OS=Brucella abortus (strain 2308) OX=359391 GN=BAB1_1180 PE=3 SV=1	BAB1_1180	0.1836	0.0187455	Down
Q2YRQ5	Acyl-[acyl-carrier-protein]--UDP-N-acetylglucosamine O-acyltransferase OS=Brucella abortus (strain 2308) OX=359391 GN=lpxA PE=3 SV=1	lpxA	0.5277	0.044861	Down
Q2YRR4	Indole-3-glycerol phosphate synthase OS=Brucella abortus (strain 2308) OX=359391 GN=trpC PE=1 SV=1	trpC	0.3525	0.030521	Down
Q2YRT2	50S ribosomal protein L18 OS=Brucella abortus (strain 2308) OX=359391 GN=rplR PE=3 SV=1	rplR	0.3048	0.000163584	Down
Q2YRT3	30S ribosomal protein S5 OS=Brucella abortus (strain 2308) OX=359391 GN=rpsE PE=3 SV=1	rpsE	0.3392	0.000907439	Down
Q2YRT5	50S ribosomal protein L15 OS=Brucella abortus (strain 2308) OX=359391 GN=rplO PE=3 SV=1	rplO	0.4429	0.00313082	Down
Q2YRU2	Periplasmic serine endoprotease DegP-like OS=Brucella abortus (strain 2308) OX=359391 GN=BAB1_1229 PE=3 SV=1	BAB1_1229	0.4382	0.0365654	Down
Q2YRU7	Protein RecA OS=Brucella abortus (strain 2308) OX=359391 GN=recA PE=2 SV=1	recA	0.3132	0.00263965	Down
Q2YRU9	Alkaline phosphatase OS=Brucella abortus (strain 2308) OX=359391 GN=BAB1_1222 PE=3 SV=1	BAB1_1222	2.6647	0.00416206	Up
Q2YRV7	Membrane protein, putative OS=Brucella abortus (strain 2308) OX=359391 GN=BAB1_1214 PE=4 SV=1	BAB1_1214	2.1095	0.00084617	Up
Q2YRW8	Bacterial regulatory protein, MerR family OS=Brucella abortus (strain 2308) OX=359391 GN=BAB1_1201 PE=4 SV=1	BAB1_1201	1.6245	0.0345952	Up
Q2YRY0	Substrate-binding region of ABC-type glycine betaine transport system OS=Brucella abortus (strain 2308) OX=359391 GN=BAB1_1593 PE=4 SV=1	BAB1_1593	1.5788	0.0183579	Up
Q2YS05	Chaperonin clpA/B:AAA ATPase OS=Brucella abortus (strain 2308) OX=359391 GN=BAB1_1573 PE=4 SV=1	BAB1_1573	0.3718	0.0103182	Down
Q2YS11	Uncharacterized protein OS=Brucella abortus (strain 2308) OX=359391 GN=BAB1_1565 PE=4 SV=1	BAB1_1565	1.6289	0.0112347	Up
Q2YS14	Immunoreactive 28 kDa outer membrane protein OS=Brucella abortus (strain 2308) OX=359391 GN=omp28 PE=4 SV=1	omp28	4.2525	0.0111702	Up

## Sheet: GEMSL
Protein accession	Protein description	Gene name	Ratio	P value	Type
P0C0Z4	50S ribosomal protein L16 OS=Brucella abortus (strain 2308) OX=359391 GN=rplP PE=3 SV=1	rplP	0.2293	0.0149972	Down
Q2YIE9	Heat shock protein Hsp20 OS=Brucella abortus (strain 2308) OX=359391 GN=BAB2_0050 PE=3 SV=1	BAB2_0050	9.5677	0.0212885	Up
Q2YIG4	ATP/GTP-binding site motif A (P-loop):Ornithine cyclodeaminase/mu-crystallin OS=Brucella abortus (strain 2308) OX=359391 GN=BAB2_0338 PE=4 SV=1	BAB2_0338	1.5179	0.00972881	Up
Q2YIG5	Arginase OS=Brucella abortus (strain 2308) OX=359391 GN=rocF PE=3 SV=1	rocF	3.3799	0.000377837	Up
Q2YIG7	NADH:flavin oxidoreductase/NADH oxidase OS=Brucella abortus (strain 2308) OX=359391 GN=BAB2_0335 PE=4 SV=1	BAB2_0335	0.2663	0.00487416	Down
Q2YIH3	Uncharacterized protein OS=Brucella abortus (strain 2308) OX=359391 GN=BAB2_0211 PE=4 SV=1	BAB2_0211	2.6308	0.00357071	Up
Q2YII1	Methyladenine glycosylase OS=Brucella abortus (strain 2308) OX=359391 GN=tag PE=4 SV=1	tag	0.6302	0.0129945	Down
Q2YIJ8	Glucose/galactose transporter OS=Brucella abortus (strain 2308) OX=359391 GN=gluP PE=3 SV=1	gluP	2.2554	0.000177898	Up
Q2YIK0	Protein-methionine-sulfoxide reductase catalytic subunit MsrP OS=Brucella abortus (strain 2308) OX=359391 GN=msrP PE=3 SV=1	msrP	0.6482	0.0187248	Down
Q2YIL2	Beta and gamma crystallin:Aminotransferase class-III OS=Brucella abortus (strain 2308) OX=359391 GN=BAB2_0309 PE=3 SV=1	BAB2_0309	0.3835	0.0015486	Down
Q2YIL5	Imidazolonepropionase OS=Brucella abortus (strain 2308) OX=359391 GN=hutI PE=3 SV=1	hutI	3.1647	0.00408998	Up
Q2YIL6	Histidine ammonia-lyase OS=Brucella abortus (strain 2308) OX=359391 GN=hutH PE=3 SV=1	hutH	1.8264	0.00109555	Up
Q2YIL7	N-formylglutamate amidohydrolase OS=Brucella abortus (strain 2308) OX=359391 GN=BAB2_0304 PE=4 SV=1	BAB2_0304	2.0795	0.0123215	Up
Q2YIP3	Response regulator receiver:Sigma-54 factor interaction domain:Helix-turn-helix, Fis-type:AAA ATPase OS=Brucella abortus (strain 2308) OX=359391 GN=BAB2_0081 PE=4 SV=1	BAB2_0081	0.3832	0.037426	Down
Q2YIQ5	Bacterial regulatory protein, DeoR family OS=Brucella abortus (strain 2308) OX=359391 GN=BAB2_0368 PE=4 SV=1	BAB2_0368	0.4883	0.0185707	Down
Q2YIQ7	Ribose/galactose isomerase OS=Brucella abortus (strain 2308) OX=359391 GN=BAB2_0366 PE=4 SV=1	BAB2_0366	2.0892	0.00820841	Up
Q2YIQ8	Fructose-1,6-bisphosphate aldolase OS=Brucella abortus (strain 2308) OX=359391 GN=fbaA PE=3 SV=1	fbaA	2.8786	0.00374617	Up
Q2YIQ9	Fructose-1,6-bisphosphatase class 1 OS=Brucella abortus (strain 2308) OX=359391 GN=fbp PE=3 SV=1	fbp	0.3563	0.00524342	Down
Q2YIR2	Elongation factor G, C-terminal:Elongation factor, GTP-binding:ATP/GTP-binding site motif A (P-loop):Elongation factor Tu, do OS=Brucella abortus (strain 2308) OX=359391 GN=BAB2_0361 PE=4 SV=1	BAB2_0361	0.2827	0.000290342	Down
Q2YIR3	Magnesium transporter MgtE OS=Brucella abortus (strain 2308) OX=359391 GN=mgtE PE=3 SV=1	mgtE	0.4686	0.0139972	Down
Q2YIS2	Cytochrome c heme-binding site:Cytochrome c, class IA/ IB:Cytochrome c, class I OS=Brucella abortus (strain 2308) OX=359391 GN=cycA PE=4 SV=1	cycA	0.375	0.00861548	Down
Q2YIT3	UTP--glucose-1-phosphate uridylyltransferase OS=Brucella abortus (strain 2308) OX=359391 GN=galU PE=3 SV=1	galU	0.4897	0.012072	Down
Q2YIT4	Putative peptidoglycan binding domain 1 OS=Brucella abortus (strain 2308) OX=359391 GN=BAB2_0069 PE=4 SV=1	BAB2_0069	0.0915	6.29089e-05	Down
Q2YIT8	Type IV secretion system protein virB4 OS=Brucella abortus (strain 2308) OX=359391 GN=virB4 PE=3 SV=1	virB4	8.74	0.0309541	Up
Q2YIU1	Acriflavin resistance protein OS=Brucella abortus (strain 2308) OX=359391 GN=BAB2_0321 PE=3 SV=1	BAB2_0321	0.4996	0.0162926	Down
Q2YIU2	Heat shock protein DnaJ:Secretion protein HlyD OS=Brucella abortus (strain 2308) OX=359391 GN=BAB2_0319 PE=3 SV=1	BAB2_0319	0.4213	0.0467474	Down
Q2YIU4	Molybdopterin oxidoreductase:Molydopterin dinucleotide binding domain OS=Brucella abortus (strain 2308) OX=359391 GN=BAB2_0316 PE=3 SV=1	BAB2_0316	0.0379	0.000832479	Down
Q2YIU6	Uncharacterized protein BAB2_0314 OS=Brucella abortus (strain 2308) OX=359391 GN=BAB2_0314 PE=3 SV=1	BAB2_0314	2.9577	0.00405858	Up
Q2YIU9	Alanine racemase OS=Brucella abortus (strain 2308) OX=359391 GN=alr PE=3 SV=1	alr	0.3646	0.0405091	Down
Q2YIV4	Lipoprotein OS=Brucella abortus (strain 2308) OX=359391 GN=BAB2_0275 PE=3 SV=1	BAB2_0275	3.4445	0.0183516	Up
Q2YIW7	Type I restriction-modification system, S subunit OS=Brucella abortus (strain 2308) OX=359391 GN=hsdS PE=4 SV=1	hsdS	0.5591	0.00784807	Down
Q2YIY2	Periplasmic binding protein/LacI transcriptional regulator OS=Brucella abortus (strain 2308) OX=359391 GN=rbsB-2 PE=4 SV=1	rbsB-2	2.0958	0.0143061	Up
Q2YIY7	Putative peptidoglycan binding domain 1:Sel1-like repeat OS=Brucella abortus (strain 2308) OX=359391 GN=BAB2_0413 PE=4 SV=1	BAB2_0413	0.3591	0.0323083	Down
Q2YIZ5	FMN/related compound-binding core OS=Brucella abortus (strain 2308) OX=359391 GN=BAB2_0405 PE=4 SV=1	BAB2_0405	1.7704	0.00229321	Up
Q2YIZ9	DNA topoisomerase II:Short-chain dehydrogenase/reductase SDR:Glucose/ribitol dehydrogenase OS=Brucella abortus (strain 2308) OX=359391 GN=BAB2_0253 PE=4 SV=1	BAB2_0253	0.2454	0.0242768	Down
Q2YJ00	Glutamine amidotransferase class-I OS=Brucella abortus (strain 2308) OX=359391 GN=BAB2_0252 PE=4 SV=1	BAB2_0252	3.4886	0.027312	Up
Q2YJ01	TrkA potassium uptake protein:D-isomer specific 2-hydroxyacid dehydrogenase, catalytic domain:D-isomer specific 2-hydroxyacid OS=Brucella abortus (strain 2308) OX=359391 GN=BAB2_0251 PE=3 SV=1	BAB2_0251	2.1343	0.042096	Up
Q2YJ02	Bacterial regulatory protein LacI, HTH motif:Periplasmic binding protein/LacI transcriptional regulator OS=Brucella abortus (strain 2308) OX=359391 GN=BAB2_0250 PE=4 SV=1	BAB2_0250	0.6171	0.0216107	Down
Q2YJ20	2-keto-3-deoxy-galactonokinase OS=Brucella abortus (strain 2308) OX=359391 GN=BAB2_0295 PE=4 SV=1	BAB2_0295	0.4846	0.0385329	Down
Q2YJ22	Oxidoreductase, N-terminal:Oxidoreductase, C-terminal OS=Brucella abortus (strain 2308) OX=359391 GN=BAB2_0293 PE=4 SV=1	BAB2_0293	0.5755	0.0282189	Down
Q2YJ28	Patatin OS=Brucella abortus (strain 2308) OX=359391 GN=BAB2_0203 PE=4 SV=1	BAB2_0203	0.4893	0.000199531	Down
Q2YJ30	Pseudouridine synthase OS=Brucella abortus (strain 2308) OX=359391 GN=BAB2_0198 PE=3 SV=1	BAB2_0198	0.3755	0.000215952	Down
Q2YJ40	ABC transporter, periplasmic substrate-binding protein OS=Brucella abortus (strain 2308) OX=359391 GN=BAB2_0427 PE=4 SV=1	BAB2_0427	7.3297	0.000383517	Up
Q2YJ42	Bacterial regulatory protein, GntR family OS=Brucella abortus (strain 2308) OX=359391 GN=BAB2_0423 PE=4 SV=1	BAB2_0423	2.9743	0.00360301	Up
Q2YJ49	Spermidine/putrescine import ATP-binding protein PotA OS=Brucella abortus (strain 2308) OX=359391 GN=potA PE=3 SV=1	potA	0.1962	0.00655623	Down
Q2YJ50	HTH-type quorum sensing-dependent transcriptional regulator VjbR OS=Brucella abortus (strain 2308) OX=359391 GN=vjbR PE=1 SV=1	vjbR	3.0144	0.0372718	Up
Q2YJ56	Glutathione S-transferase, N-terminal:Glutathione S-transferase, C-terminal OS=Brucella abortus (strain 2308) OX=359391 GN=BAB2_0230 PE=4 SV=1	BAB2_0230	0.5265	0.0193327	Down
Q2YJ62	Bacterial regulatory protein, MerR family OS=Brucella abortus (strain 2308) OX=359391 GN=BAB2_0220 PE=4 SV=1	BAB2_0220	1.8944	0.0394502	Up
Q2YJ78	Type IV secretion system protein virB8 OS=Brucella abortus (strain 2308) OX=359391 GN=virB8 PE=3 SV=1	virB8	24.0918	0.00851231	Up
Q2YJ81	Type IV secretion system protein virB10 OS=Brucella abortus (strain 2308) OX=359391 GN=virB10 PE=3 SV=1	virB10	15.2758	0.0329338	Up
Q2YJ82	Type IV secretion system protein VirB11 OS=Brucella abortus (strain 2308) OX=359391 GN=virB11 PE=3 SV=1	virB11	54.0295	0.000176884	Up
Q2YJ86	Pyridine nucleotide-disulphide oxidoreductase, class-II:NAD binding site:Adrenodoxin reductase:Pyridine nucleotide-disulphide OS=Brucella abortus (strain 2308) OX=359391 GN=gltD PE=4 SV=1	gltD	0.4653	0.0398559	Down
Q2YJ87	Glutamate synthase amidotransferase domain:Glutamate synthase central domain OS=Brucella abortus (strain 2308) OX=359391 GN=gltB PE=4 SV=1	gltB	0.6129	0.00458744	Down
Q2YJA0	Bacterial regulatory protein LysR, HTH motif:LysR substrate binding domain OS=Brucella abortus (strain 2308) OX=359391 GN=BAB2_0096 PE=3 SV=1	BAB2_0096	1.6517	0.0305818	Up
Q2YJE6	Bacterial inner-membrane translocator OS=Brucella abortus (strain 2308) OX=359391 GN=BAB2_1111 PE=3 SV=1	BAB2_1111	3.1924	0.00760135	Up
Q2YJE9	Putative integral membrane protein OS=Brucella abortus (strain 2308) OX=359391 GN=BAB2_1108 PE=4 SV=1	BAB2_1108	0.5401	0.0273089	Down
Q2YJH5	High-affinity zinc uptake system protein ZnuA OS=Brucella abortus (strain 2308) OX=359391 GN=znuA PE=3 SV=1	znuA	2.6101	0.0316776	Up
Q2YJI5	Lipocalin-related protein and Bos/Can/Equ allergen:Aminotransferase class-III OS=Brucella abortus (strain 2308) OX=359391 GN=BAB2_1066 PE=3 SV=1	BAB2_1066	0.5672	0.0049084	Down
Q2YJM2	Protein SlyX homolog OS=Brucella abortus (strain 2308) OX=359391 GN=slyX PE=3 SV=1	slyX	2.7175	0.0126154	Up
Q2YJM7	Peptide chain release factor 3 OS=Brucella abortus (strain 2308) OX=359391 GN=prfC PE=3 SV=1	prfC	0.4096	0.00657881	Down
Q2YJN9	Glucokinase OS=Brucella abortus (strain 2308) OX=359391 GN=glk PE=3 SV=1	glk	0.3876	0.00821834	Down
Q2YJP7	NADH-ubiquinone oxidoreductase 39 kd subunit OS=Brucella abortus (strain 2308) OX=359391 GN=BAB2_1002 PE=4 SV=1	BAB2_1002	0.3624	0.00498217	Down
Q2YJP8	Elongation factor 4 OS=Brucella abortus (strain 2308) OX=359391 GN=lepA PE=3 SV=1	lepA	0.5942	0.0100972	Down
Q2YJQ0	Selenoprotein W-related OS=Brucella abortus (strain 2308) OX=359391 GN=BAB2_0999 PE=4 SV=1	BAB2_0999	1.7064	0.032586	Up
Q2YJQ8	Uncharacterized protein OS=Brucella abortus (strain 2308) OX=359391 GN=BAB2_0990 PE=4 SV=1	BAB2_0990	0.3549	0.0027006	Down
Q2YJS0	Aldehyde dehydrogenase OS=Brucella abortus (strain 2308) OX=359391 GN=BAB2_0976 PE=3 SV=1	BAB2_0976	0.3878	0.00909701	Down
Q2YJS3	Binding-protein-dependent transport systems inner membrane component:ATP/GTP-binding site motif A (P-loop) OS=Brucella abortus (strain 2308) OX=359391 GN=BAB2_0973 PE=3 SV=1	BAB2_0973	0.3696	0.00401301	Down
Q2YJS4	Binding-protein-dependent transport systems inner membrane component OS=Brucella abortus (strain 2308) OX=359391 GN=BAB2_0972 PE=3 SV=1	BAB2_0972	0.3302	0.0055498	Down
Q2YJT1	Malate/L-lactate dehydrogenase OS=Brucella abortus (strain 2308) OX=359391 GN=BAB2_0960 PE=3 SV=1	BAB2_0960	0.6529	0.000496719	Down
Q2YJU8	Copper-containing nitrite reductase OS=Brucella abortus (strain 2308) OX=359391 GN=BAB2_0943 PE=3 SV=1	BAB2_0943	0.2992	0.00869965	Down
Q2YJY0	Peptidylprolyl isomerase OS=Brucella abortus (strain 2308) OX=359391 GN=BAB2_0908 PE=4 SV=1	BAB2_0908	0.0493	0.00926497	Down
Q2YJZ3	Ribonucleoside-diphosphate reductase OS=Brucella abortus (strain 2308) OX=359391 GN=nrdE PE=3 SV=1	nrdE	0.1111	0.00852516	Down
Q2YJZ4	Ribonucleoside-diphosphate reductase subunit beta OS=Brucella abortus (strain 2308) OX=359391 GN=nrdF PE=3 SV=1	nrdF	0.4685	0.00117048	Down
Q2YJZ8	Probable septum site-determining protein MinC OS=Brucella abortus (strain 2308) OX=359391 GN=minC PE=3 SV=1	minC	0.1218	0.00712303	Down
Q2YJZ9	Site-determining protein OS=Brucella abortus (strain 2308) OX=359391 GN=minD PE=3 SV=1	minD	0.0054	0.000931395	Down
Q2YK00	Cell division topological specificity factor OS=Brucella abortus (strain 2308) OX=359391 GN=minE PE=3 SV=1	minE	0.1089	0.000222098	Down
Q2YK04	Spermidine/putrescine import ATP-binding protein PotA OS=Brucella abortus (strain 2308) OX=359391 GN=potA PE=3 SV=1	potA	0.4319	0.0218281	Down
Q2YK25	Phosphoglucomutase/phosphomannomutase:Phosphogluc omutase/phosphomannomutase C terminal:Phosphoglucomutase/phosphomannomutase OS=Brucella abortus (strain 2308) OX=359391 GN=BAB2_0855 PE=3 SV=1	BAB2_0855	1.5088	0.0414559	Up
Q2YK29	Inosine-5'-monophosphate dehydrogenase OS=Brucella abortus (strain 2308) OX=359391 GN=guaB PE=3 SV=1	guaB	2.2513	0.0226463	Up
Q2YK30	Cytochrome c heme-binding site:Cytochrome c, class I OS=Brucella abortus (strain 2308) OX=359391 GN=BAB2_0850 PE=4 SV=1	BAB2_0850	2.6678	0.0110018	Up
Q2YK48	Bacterial regulatory protein, GntR family OS=Brucella abortus (strain 2308) OX=359391 GN=BAB2_0832 PE=4 SV=1	BAB2_0832	0.5773	0.0194027	Down
Q2YK49	Zinc-containing alcohol dehydrogenase superfamily OS=Brucella abortus (strain 2308) OX=359391 GN=BAB2_0831 PE=4 SV=1	BAB2_0831	0.159	0.019648	Down
Q2YK50	Leu/Ile/Val-binding protein homolog 8 OS=Brucella abortus (strain 2308) OX=359391 GN=BAB2_0830 PE=3 SV=1	BAB2_0830	0.124	0.000819689	Down
Q2YK53	ATP/GTP-binding site motif A (P-loop):ABC transporter:AAA ATPase OS=Brucella abortus (strain 2308) OX=359391 GN=BAB2_0827 PE=4 SV=1	BAB2_0827	0.2309	0.0380056	Down
Q2YK54	Short-chain dehydrogenase/reductase SDR:Glucose/ribitol dehydrogenase OS=Brucella abortus (strain 2308) OX=359391 GN=BAB2_0826 PE=4 SV=1	BAB2_0826	0.1877	0.000156607	Down
Q2YK55	Shikimate/quinate 5-dehydrogenase OS=Brucella abortus (strain 2308) OX=359391 GN=BAB2_0825 PE=4 SV=1	BAB2_0825	0.4158	0.0110264	Down
Q2YK67	Bacterial regulatory protein, GntR family OS=Brucella abortus (strain 2308) OX=359391 GN=BAB2_0811 PE=4 SV=1	BAB2_0811	4.4144	0.035239	Up
Q2YKA1	ATP-binding region, ATPase-like:Histidine kinase, HAMP region:Histidine kinase A, N-terminal:Bacterial sensor protein, C-term OS=Brucella abortus (strain 2308) OX=359391 GN=BAB2_0763 PE=4 SV=1	BAB2_0763	2.9391	0.0310146	Up
Q2YKA5	Uncharacterized protein OS=Brucella abortus (strain 2308) OX=359391 GN=BAB2_0759 PE=4 SV=1	BAB2_0759	2.6779	0.0473896	Up
Q2YKC1	Molybdenum cofactor biosynthesis protein OS=Brucella abortus (strain 2308) OX=359391 GN=BAB2_0741 PE=4 SV=1	BAB2_0741	1.6161	0.0236825	Up
Q2YKD4	Cytochrome bd ubiquinol oxidase, subunit I OS=Brucella abortus (strain 2308) OX=359391 GN=cydA PE=4 SV=1	cydA	0.6118	0.0175132	Down
Q2YKE5	2-oxoisovalerate dehydrogenase subunit alpha OS=Brucella abortus (strain 2308) OX=359391 GN=BAB2_0715 PE=3 SV=1	BAB2_0715	0.0557	0.00194323	Down
Q2YKE6	Transketolase, central region:Transketolase, C terminal OS=Brucella abortus (strain 2308) OX=359391 GN=BAB2_0714 PE=4 SV=1	BAB2_0714	0.4637	0.0215956	Down
Q2YKE8	Dihydrolipoyl dehydrogenase OS=Brucella abortus (strain 2308) OX=359391 GN=lpdA-3 PE=3 SV=1	lpdA-3	0.553	0.00591288	Down
Q2YKF1	ATP/GTP-binding site motif A (P-loop):Cell divisionFtsK/SpoIIIE protein:Proline-rich extensin:AAA ATPase OS=Brucella abortus (strain 2308) OX=359391 GN=BAB2_0709 PE=3 SV=1	BAB2_0709	0.1052	0.00851366	Down
Q2YKF8	Binding-protein-dependent transport systems inner membrane component:Prion protein OS=Brucella abortus (strain 2308) OX=359391 GN=BAB2_0702 PE=3 SV=1	BAB2_0702	0.6186	0.011118	Down
Q2YKF9	Binding-protein-dependent transport systems inner membrane component:Sodium:dicarboxylate symporter OS=Brucella abortus (strain 2308) OX=359391 GN=BAB2_0701 PE=3 SV=1	BAB2_0701	0.5503	0.0388615	Down
Q2YKI5	Ribosomal protein S12 methylthiotransferase RimO OS=Brucella abortus (strain 2308) OX=359391 GN=rimO PE=3 SV=1	rimO	0.1297	0.00446551	Down
Q2YKK4	Uncharacterized protein OS=Brucella abortus (strain 2308) OX=359391 GN=BAB2_0655 PE=4 SV=1	BAB2_0655	0.399	0.0477493	Down
Q2YKK7	Blue-light-activated histidine kinase OS=Brucella abortus (strain 2308) OX=359391 GN=BAB2_0652 PE=1 SV=2	BAB2_0652	0.4395	0.00313075	Down
Q2YKL0	DNA topoisomerase 4 subunit B OS=Brucella abortus (strain 2308) OX=359391 GN=parE PE=3 SV=1	parE	0.5573	0.0113195	Down
Q2YKL3	Glutamyl-tRNA(Gln) amidotransferase subunit A OS=Brucella abortus (strain 2308) OX=359391 GN=gatA PE=3 SV=1	gatA	0.3786	0.0275861	Down
Q2YKN7	Uncharacterized protein OS=Brucella abortus (strain 2308) OX=359391 GN=BAB2_0620 PE=4 SV=1	BAB2_0620	2.4878	0.015724	Up
Q2YKN9	Uncharacterized protein OS=Brucella abortus (strain 2308) OX=359391 GN=BAB2_0618 PE=4 SV=1	BAB2_0618	9.3062	0.0165354	Up
Q2YKP4	Solute-binding protein/glutamate receptor:Ionotropic glutamate receptor:Bacterial extracellular solute-binding protein, family 3 OS=Brucella abortus (strain 2308) OX=359391 GN=BAB2_0612 PE=3 SV=1	BAB2_0612	1.588	0.0264391	Up
Q2YKP7	Twin-arginine translocation pathway signal OS=Brucella abortus (strain 2308) OX=359391 GN=BAB2_0607 PE=4 SV=1	BAB2_0607	1.8773	0.0170732	Up
Q2YKQ8	Fumarate lyase:Delta crystallin OS=Brucella abortus (strain 2308) OX=359391 GN=BAB2_0594 PE=4 SV=1	BAB2_0594	2.2572	0.0203378	Up
Q2YKR3	Adenine deaminase OS=Brucella abortus (strain 2308) OX=359391 GN=ade PE=3 SV=1	ade	0.1801	0.028437	Down
Q2YKV1	6,7-dimethyl-8-ribityllumazine synthase 2 OS=Brucella abortus (strain 2308) OX=359391 GN=ribH2 PE=1 SV=1	ribH2	0.2648	0.00059273	Down
Q2YKV9	Superoxide dismutase [Cu-Zn] OS=Brucella abortus (strain 2308) OX=359391 GN=sodC PE=3 SV=1	sodC	1.9452	0.00916156	Up
Q2YKW8	Carbohydrate kinase, PfkB OS=Brucella abortus (strain 2308) OX=359391 GN=BAB2_0526 PE=4 SV=1	BAB2_0526	1.7025	0.0166561	Up
Q2YKX7	Bacterial regulatory proteins, AsnC family OS=Brucella abortus (strain 2308) OX=359391 GN=BAB2_0517 PE=4 SV=1	BAB2_0517	1.7076	0.00537092	Up
Q2YKX9	Glycine dehydrogenase (decarboxylating) OS=Brucella abortus (strain 2308) OX=359391 GN=gcvP PE=3 SV=1	gcvP	0.3344	0.0363334	Down
Q2YKZ6	Helix-turn-helix protein RpiR:Bacterial regulatory protein LacI, HTH motif:Sugar isomerase (SIS) OS=Brucella abortus (strain 2308) OX=359391 GN=BAB2_0494 PE=4 SV=1	BAB2_0494	0.3991	0.000295048	Down
Q2YL14	Glutamate--cysteine ligase OS=Brucella abortus (strain 2308) OX=359391 GN=BAB2_0476 PE=4 SV=1	BAB2_0476	0.3027	0.0354924	Down
Q2YL22	Bacterial regulatory protein, MarR family OS=Brucella abortus (strain 2308) OX=359391 GN=BAB2_0468 PE=4 SV=1	BAB2_0468	2.1898	0.0294872	Up
Q2YL39	Bacterial extracellular solute-binding protein, family 5 OS=Brucella abortus (strain 2308) OX=359391 GN=BAB2_0451 PE=4 SV=1	BAB2_0451	0.5965	0.00607383	Down
Q2YL44	Proline-rich extensin OS=Brucella abortus (strain 2308) OX=359391 GN=BAB2_0446 PE=4 SV=1	BAB2_0446	3.6143	0.00479865	Up
Q2YL56	Protein kinase:General substrate transporter:Sugar transporter superfamily:Major facilitator superfamily (MFS) OS=Brucella abortus (strain 2308) OX=359391 GN=BAB2_0348 PE=4 SV=1	BAB2_0348	0.4663	0.0165129	Down
Q2YL62	Uncharacterized protein OS=Brucella abortus (strain 2308) OX=359391 GN=BAB2_0342 PE=4 SV=1	BAB2_0342	0.2394	0.0121576	Down
Q2YL66	Sugar transporter superfamily:Acyl-CoA dehydrogenase, C-terminal:Acyl-CoA dehydrogenase, central domain OS=Brucella abortus (strain 2308) OX=359391 GN=BAB2_0442 PE=3 SV=1	BAB2_0442	0.1749	0.00136291	Down
Q2YL80	Short-chain dehydrogenase/reductase SDR:Glucose/ribitol dehydrogenase OS=Brucella abortus (strain 2308) OX=359391 GN=BAB2_0029 PE=1 SV=1	BAB2_0029	0.2383	0.0253859	Down
Q2YL82	ABC transporter:AAA ATPase OS=Brucella abortus (strain 2308) OX=359391 GN=BAB2_0027 PE=4 SV=1	BAB2_0027	0.5141	0.0163098	Down
Q2YL84	Bacterial inner-membrane translocator OS=Brucella abortus (strain 2308) OX=359391 GN=BAB2_0025 PE=3 SV=1	BAB2_0025	1.786	0.0257112	Up
Q2YL87	Bacterial regulatory protein, GntR family OS=Brucella abortus (strain 2308) OX=359391 GN=BAB2_0022 PE=4 SV=1	BAB2_0022	2.4753	0.000846673	Up
Q2YLA2	AP endonuclease, family 2 OS=Brucella abortus (strain 2308) OX=359391 GN=BAB2_0144 PE=1 SV=1	BAB2_0144	0.14	0.0381728	Down
Q2YLC1	Shikimate kinase:ATP/GTP-binding site motif A (P-loop):ABC transporter:AAA ATPase OS=Brucella abortus (strain 2308) OX=359391 GN=BAB2_0280 PE=4 SV=1	BAB2_0280	0.4482	0.0159463	Down
Q2YLE7	ATP synthase epsilon chain OS=Brucella abortus (strain 2308) OX=359391 GN=atpC PE=3 SV=1	atpC	1.7769	0.0153345	Up
Q2YLG7	Uncharacterized protein OS=Brucella abortus (strain 2308) OX=359391 GN=BAB1_1829 PE=4 SV=1	BAB1_1829	2.4694	0.0173209	Up
Q2YLH9	Leucine--tRNA ligase OS=Brucella abortus (strain 2308) OX=359391 GN=leuS PE=3 SV=1	leuS	0.6332	0.0272001	Down
Q2YLI1	Probable transaldolase OS=Brucella abortus (strain 2308) OX=359391 GN=tal PE=3 SV=1	tal	4.3854	0.00716863	Up
Q2YLI7	Gamma-glutamyl phosphate reductase OS=Brucella abortus (strain 2308) OX=359391 GN=proA PE=3 SV=1	proA	1.7144	0.0098227	Up
Q2YLK2	Lytic murein transglycosylase, putative OS=Brucella abortus (strain 2308) OX=359391 GN=BAB1_1836 PE=4 SV=1	BAB1_1836	0.1138	0.0485195	Down
Q2YLK5	Chorismate mutase OS=Brucella abortus (strain 2308) OX=359391 GN=BAB1_1833 PE=4 SV=1	BAB1_1833	2.5483	0.00376372	Up
Q2YLK6	30S ribosomal protein S16 OS=Brucella abortus (strain 2308) OX=359391 GN=rpsP PE=3 SV=1	rpsP	0.4992	0.0484571	Down
Q2YLK8	LemA family OS=Brucella abortus (strain 2308) OX=359391 GN=BAB1_1830 PE=4 SV=1	BAB1_1830	3.1453	0.0099034	Up
Q2YLL7	50S ribosomal protein L21 OS=Brucella abortus (strain 2308) OX=359391 GN=rplU PE=3 SV=1	rplU	0.3977	0.0180648	Down
Q2YLM4	tRNA N6-adenosine threonylcarbamoyltransferase OS=Brucella abortus (strain 2308) OX=359391 GN=tsaD PE=3 SV=1	tsaD	0.4657	0.00739952	Down
Q2YLM7	Uncharacterized protein OS=Brucella abortus (strain 2308) OX=359391 GN=BAB1_1885 PE=4 SV=1	BAB1_1885	3.7533	0.0230178	Up
Q2YLP6	50S ribosomal protein L19 OS=Brucella abortus (strain 2308) OX=359391 GN=rplS PE=3 SV=1	rplS	0.3467	0.00583488	Down
Q2YLP7	3-isopropylmalate dehydratase large subunit OS=Brucella abortus (strain 2308) OX=359391 GN=leuC PE=3 SV=1	leuC	0.1097	0.0308812	Down
Q2YLR7	ATP/GTP-binding site motif A (P-loop):AFG1-like ATPase OS=Brucella abortus (strain 2308) OX=359391 GN=BAB1_1929 PE=4 SV=1	BAB1_1929	0.4682	0.012696	Down
Q2YLS1	Succinate--CoA ligase [ADP-forming] subunit alpha OS=Brucella abortus (strain 2308) OX=359391 GN=sucD PE=3 SV=1	sucD	0.3692	0.0396008	Down
Q2YLS8	Uncharacterized protein OS=Brucella abortus (strain 2308) OX=359391 GN=BAB1_1917 PE=4 SV=1	BAB1_1917	3.5022	0.0432607	Up
Q2YLT1	tRNA (guanine-N(1)-)-methyltransferase OS=Brucella abortus (strain 2308) OX=359391 GN=trmD PE=3 SV=1	trmD	3.7001	0.0427799	Up
Q2YLU9	Probable intracellular septation protein A OS=Brucella abortus (strain 2308) OX=359391 GN=BAB1_1935 PE=3 SV=1	BAB1_1935	2.8778	0.00205196	Up
Q2YLX4	Ribosome-binding ATPase YchF OS=Brucella abortus (strain 2308) OX=359391 GN=ychF PE=3 SV=1	ychF	2.2101	0.0481654	Up
Q2YLX6	50S ribosomal protein L25 OS=Brucella abortus (strain 2308) OX=359391 GN=rplY PE=3 SV=1	rplY	0.3465	0.00930129	Down
Q2YLY8	D-alanine--D-alanine ligase OS=Brucella abortus (strain 2308) OX=359391 GN=ddl PE=3 SV=1	ddl	0.407	0.0361851	Down
Q2YLZ0	Cell division protein FtsA OS=Brucella abortus (strain 2308) OX=359391 GN=ftsA PE=3 SV=1	ftsA	0.1278	0.00579311	Down
Q2YLZ6	DNA ligase OS=Brucella abortus (strain 2308) OX=359391 GN=ligA PE=3 SV=1	ligA	0.6502	0.0123057	Down
Q2YLZ8	30S ribosomal protein S12 OS=Brucella abortus (strain 2308) OX=359391 GN=rpsL PE=3 SV=1	rpsL	0.2877	0.0458503	Down
Q2YM00	Elongation factor G OS=Brucella abortus (strain 2308) OX=359391 GN=fusA PE=3 SV=1	fusA	0.5547	0.0164571	Down
Q2YM03	50S ribosomal protein L3 OS=Brucella abortus (strain 2308) OX=359391 GN=rplC PE=3 SV=1	rplC	0.3226	0.000128319	Down
Q2YM06	50S ribosomal protein L2 OS=Brucella abortus (strain 2308) OX=359391 GN=rplB PE=3 SV=1	rplB	0.2218	0.000764099	Down
Q2YM08	Elongation factor Tu OS=Brucella abortus (strain 2308) OX=359391 GN=tuf1 PE=3 SV=1	tuf1	0.2645	0.0488412	Down
Q2YM11	50S ribosomal protein L11 OS=Brucella abortus (strain 2308) OX=359391 GN=rplK PE=3 SV=1	rplK	0.3678	0.00166926	Down
Q2YM12	50S ribosomal protein L1 OS=Brucella abortus (strain 2308) OX=359391 GN=rplA PE=3 SV=1	rplA	0.4469	0.00187056	Down
Q2YM15	DNA-directed RNA polymerase subunit beta OS=Brucella abortus (strain 2308) OX=359391 GN=rpoB PE=3 SV=1	rpoB	0.5048	0.0380885	Down
Q2YM16	DNA-directed RNA polymerase subunit beta' OS=Brucella abortus (strain 2308) OX=359391 GN=rpoC PE=3 SV=1	rpoC	0.3052	7.7639e-05	Down
Q2YM20	Neutral zinc metallopeptidases, zinc-binding region:Putative neutral zinc metallopeptidase OS=Brucella abortus (strain 2308) OX=359391 GN=BAB1_1504 PE=4 SV=1	BAB1_1504	2.3899	0.0404006	Up
Q2YM23	GatB/Yqey OS=Brucella abortus (strain 2308) OX=359391 GN=BAB1_1501 PE=4 SV=1	BAB1_1501	1.816	0.000532274	Up
Q2YM33	Uncharacterized protein OS=Brucella abortus (strain 2308) OX=359391 GN=BAB1_1470 PE=4 SV=1	BAB1_1470	0.4325	0.00814686	Down
Q2YM50	Purine nucleoside permease OS=Brucella abortus (strain 2308) OX=359391 GN=BAB1_1563 PE=4 SV=1	BAB1_1563	0.1785	0.00332725	Down
Q2YM56	Cytochrome c heme-binding site:Ribosomal protein P2:Cytochrome c1 OS=Brucella abortus (strain 2308) OX=359391 GN=BAB1_1557 PE=4 SV=1	BAB1_1557	3.9734	0.0131258	Up
Q2YM73	Aminotransferase OS=Brucella abortus (strain 2308) OX=359391 GN=BAB1_1294 PE=3 SV=1	BAB1_1294	0.2564	0.000339743	Down
Q2YM81	Ferric uptake regulation protein OS=Brucella abortus (strain 2308) OX=359391 GN=fur PE=3 SV=1	fur	0.2755	0.0106009	Down
Q2YM92	ATP synthase subunit a OS=Brucella abortus (strain 2308) OX=359391 GN=atpB PE=3 SV=1	atpB	0.2162	0.0199157	Down
Q2YMA3	Conserved domain protein OS=Brucella abortus (strain 2308) OX=359391 GN=BAB1_0400 PE=4 SV=1	BAB1_0400	0.4608	0.0258183	Down
Q2YMD5	Acyl-CoA dehydrogenase, C-terminal:Acyl-CoA dehydrogenase, central domain OS=Brucella abortus (strain 2308) OX=359391 GN=BAB1_0440 PE=3 SV=1	BAB1_0440	1.8027	0.00458366	Up
Q2YMF8	Chorismate synthase OS=Brucella abortus (strain 2308) OX=359391 GN=aroC PE=3 SV=1	aroC	0.6317	0.0274204	Down
Q2YMH4	Replicative DNA helicase OS=Brucella abortus (strain 2308) OX=359391 GN=BAB1_0475 PE=3 SV=1	BAB1_0475	0.1302	0.0166394	Down
Q2YMH6	Colicin V production protein OS=Brucella abortus (strain 2308) OX=359391 GN=BAB1_0473 PE=4 SV=1	BAB1_0473	4.5417	0.0448581	Up
Q2YMI1	ABC transporter, transmembrane region:ATP/GTP-binding site motif A (P-loop):ABC transporter:AAA ATPase OS=Brucella abortus (strain 2308) OX=359391 GN=BAB1_0468 PE=4 SV=1	BAB1_0468	0.5164	0.0180294	Down
Q2YMJ1	Modulator of DNA gyrase OS=Brucella abortus (strain 2308) OX=359391 GN=BAB1_0490 PE=4 SV=1	BAB1_0490	0.2345	0.0171879	Down
Q2YMK1	Haloacid dehalogenase-like hydrolase:HAD-superfamily hydrolase, subfamily IA, variant 3 OS=Brucella abortus (strain 2308) OX=359391 GN=BAB1_0517 PE=4 SV=1	BAB1_0517	0.3153	0.0159638	Down
Q2YML1	PAS domain:GGDEF:PAS-associated C-terminal domain:PAC motif:EAL domain OS=Brucella abortus (strain 2308) OX=359391 GN=BAB1_0507 PE=4 SV=1	BAB1_0507	0.0469	0.0061618	Down
Q2YMN0	Glyoxalase family protein OS=Brucella abortus (strain 2308) OX=359391 GN=BAB1_0524 PE=4 SV=1	BAB1_0524	1.5192	0.0384778	Up
Q2YMN5	Glycosyl transferase, group 1 OS=Brucella abortus (strain 2308) OX=359391 GN=BAB1_0553 PE=4 SV=1	BAB1_0553	0.0435	0.007125	Down
Q2YMP6	ATP/GTP-binding site motif A (P-loop):ABC transporter:AAA ATPase OS=Brucella abortus (strain 2308) OX=359391 GN=BAB1_0542 PE=4 SV=1	BAB1_0542	0.4513	0.0159487	Down
Q2YMQ9	Mannose-6-phosphate isomerase, type II:Nucleotidyl transferase:Mannose-1-phosphate guanylyltransferase/mannose-6-phosphate is OS=Brucella abortus (strain 2308) OX=359391 GN=BAB1_0561 PE=3 SV=1	BAB1_0561	0.458	0.0170535	Down
Q2YMU3	Uncharacterized protein OS=Brucella abortus (strain 2308) OX=359391 GN=BAB1_0599 PE=4 SV=1	BAB1_0599	2.9247	0.0338303	Up
Q2YMU9	Outer membrane lipoprotein-related protein OS=Brucella abortus (strain 2308) OX=359391 GN=BAB1_0630 PE=4 SV=1	BAB1_0630	2.2297	0.00783938	Up
Q2YMV0	ATP-binding region, ATPase-like:Histidine kinase, HAMP region:Histidine kinase A, N-terminal:Bacterial sensor protein, C-term OS=Brucella abortus (strain 2308) OX=359391 GN=BAB1_0629 PE=4 SV=1	BAB1_0629	0.6059	0.0175952	Down
Q2YMW1	Uncharacterized protein OS=Brucella abortus (strain 2308) OX=359391 GN=BAB1_0650 PE=4 SV=1	BAB1_0650	3.8639	0.00393631	Up
Q2YMW2	Glutathione S-transferase, N-terminal:Glutathione S-transferase, C-terminal OS=Brucella abortus (strain 2308) OX=359391 GN=BAB1_0649 PE=3 SV=1	BAB1_0649	0.4771	0.0218135	Down
Q2YMW5	Endonuclease/exonuclease/phosphatase family OS=Brucella abortus (strain 2308) OX=359391 GN=BAB1_0646 PE=4 SV=1	BAB1_0646	0.5386	1.29377e-05	Down
Q2YMW7	ATP/GTP-binding site motif A (P-loop):Uracil-DNA glycosylase superfamily:Phage SPO1 DNA polymerase-related protein OS=Brucella abortus (strain 2308) OX=359391 GN=BAB1_0644 PE=4 SV=1	BAB1_0644	3.0672	0.0456775	Up
Q2YMZ0	Aminotransferase, class-II:Aminotransferase, class I and II OS=Brucella abortus (strain 2308) OX=359391 GN=BAB1_0657 PE=3 SV=1	BAB1_0657	2.2372	0.0224412	Up
Q2YMZ2	Antifreeze protein, type I OS=Brucella abortus (strain 2308) OX=359391 GN=BAB1_0655 PE=4 SV=1	BAB1_0655	3.4158	0.0286321	Up
Q2YN18	HMG-CoA lyase-like:Alpha-isopropylmalate/homocitrate synthase:Aldehyde dehydrogenase:2-isopropylmalate synthase/homocitrate s OS=Brucella abortus (strain 2308) OX=359391 GN=BAB1_0701 PE=3 SV=1	BAB1_0701	0.3334	0.00507765	Down
Q2YN28	Uncharacterized protein OS=Brucella abortus (strain 2308) OX=359391 GN=BAB1_0691 PE=4 SV=1	BAB1_0691	2.3318	0.0491636	Up
Q2YN67	Aminoacyl-tRNA synthetase, class I:Glutathione S-transferase, N-terminal OS=Brucella abortus (strain 2308) OX=359391 GN=BAB1_0723 PE=4 SV=1	BAB1_0723	2.5086	0.0291174	Up
Q2YN78	Uncharacterized protein OS=Brucella abortus (strain 2308) OX=359391 GN=BAB1_0740 PE=4 SV=1	BAB1_0740	0.0844	5.4543e-05	Down
Q2YN79	Polyphosphate kinase OS=Brucella abortus (strain 2308) OX=359391 GN=ppk PE=3 SV=1	ppk	0.532	0.0286931	Down
Q2YN93	Riboflavin biosynthesis protein RibD OS=Brucella abortus (strain 2308) OX=359391 GN=ribD PE=3 SV=1	ribD	0.4044	0.0256167	Down
Q2YN94	Transcriptional repressor NrdR OS=Brucella abortus (strain 2308) OX=359391 GN=nrdR PE=3 SV=1	nrdR	2.4113	0.0109616	Up
Q2YN97	Putative peptidoglycan binding domain 1:Twin-arginine translocation pathway signal OS=Brucella abortus (strain 2308) OX=359391 GN=BAB1_0785 PE=4 SV=1	BAB1_0785	0.1698	0.0120266	Down
Q2YNA2	Delta-aminolevulinic acid dehydratase OS=Brucella abortus (strain 2308) OX=359391 GN=hemB PE=3 SV=1	hemB	2.5764	0.0460053	Up
Q2YNA7	Aspartate--tRNA(Asp/Asn) ligase OS=Brucella abortus (strain 2308) OX=359391 GN=aspS PE=3 SV=1	aspS	0.3994	0.0264376	Down
Q2YNB3	Polysaccharide export protein OS=Brucella abortus (strain 2308) OX=359391 GN=BAB1_0804 PE=4 SV=1	BAB1_0804	1.6442	0.0177784	Up
Q2YNB7	Bacterial regulatory protein, MerR family OS=Brucella abortus (strain 2308) OX=359391 GN=BAB1_0800 PE=4 SV=1	BAB1_0800	3.0604	0.0489869	Up
Q2YNB8	Integration host factor subunit alpha OS=Brucella abortus (strain 2308) OX=359391 GN=ihfA PE=3 SV=1	ihfA	3.4707	0.0257341	Up
Q2YNB9	3-oxoacyl-[acyl-carrier-protein] synthase 3 OS=Brucella abortus (strain 2308) OX=359391 GN=fabH PE=3 SV=1	fabH	0.2809	0.0019402	Down
Q2YND8	50S ribosomal protein L13 OS=Brucella abortus (strain 2308) OX=359391 GN=rplM PE=3 SV=1	rplM	0.2082	0.0271238	Down
Q2YNF2	NADH-Ubiquinone oxidoreductase (Complex I), chain 5/L, N-terminal:NADH/Ubiquinone/plastoquinone (Complex I):NADH-ubiquinone o OS=Brucella abortus (strain 2308) OX=359391 GN=BAB1_0833 PE=4 SV=1	BAB1_0833	0.5187	0.0289624	Down
Q2YNF8	NADH-quinone oxidoreductase subunit F OS=Brucella abortus (strain 2308) OX=359391 GN=BAB1_0827 PE=3 SV=1	BAB1_0827	0.3886	0.0354905	Down
Q2YNG0	NADH-quinone oxidoreductase subunit D OS=Brucella abortus (strain 2308) OX=359391 GN=nuoD PE=3 SV=1	nuoD	0.2907	0.00140121	Down
Q2YNH2	30S ribosomal protein S4 OS=Brucella abortus (strain 2308) OX=359391 GN=rpsD PE=3 SV=1	rpsD	0.2668	0.00840731	Down
Q2YNH5	DNA-directed DNA polymerase OS=Brucella abortus (strain 2308) OX=359391 GN=BAB1_0845 PE=4 SV=1	BAB1_0845	0.126	0.00381584	Down
Q2YNI9	Adenylosuccinate lyase OS=Brucella abortus (strain 2308) OX=359391 GN=purB PE=3 SV=1	purB	0.5369	0.0228558	Down
Q2YNJ6	Segregation and condensation protein A OS=Brucella abortus (strain 2308) OX=359391 GN=BAB1_0899 PE=3 SV=1	BAB1_0899	1.6597	0.00136924	Up
Q2YNK6	Bacterial regulatory proteins, AsnC family OS=Brucella abortus (strain 2308) OX=359391 GN=BAB1_0887 PE=4 SV=1	BAB1_0887	2.6054	0.0130115	Up
Q2YNL4	Uncharacterized protein OS=Brucella abortus (strain 2308) OX=359391 GN=BAB1_0916 PE=4 SV=1	BAB1_0916	0.3534	0.00218853	Down
Q2YNM3	Peptidoglycan-binding LysM:Peptidase M23/M37 OS=Brucella abortus (strain 2308) OX=359391 GN=BAB1_0907 PE=4 SV=1	BAB1_0907	0.3539	0.0133257	Down
Q2YNM4	SAM (And some other nucleotide) binding motif:Rhodopsin-like GPCR superfamily:Protein-L-isoaspartate(D-aspartate) O-methyltra OS=Brucella abortus (strain 2308) OX=359391 GN=BAB1_0906 PE=4 SV=1	BAB1_0906	0.4862	0.00412352	Down
Q2YNN5	Glycosyl transferase, family 51:Penicillin-binding protein, transpeptidase domain OS=Brucella abortus (strain 2308) OX=359391 GN=BAB1_0932 PE=4 SV=1	BAB1_0932	0.3864	0.0108037	Down
Q2YNN6	Cell wall hydrolase/autolysin OS=Brucella abortus (strain 2308) OX=359391 GN=BAB1_0931 PE=4 SV=1	BAB1_0931	0.1772	0.032587	Down
Q2YNN7	Ribonuclease E OS=Brucella abortus (strain 2308) OX=359391 GN=rne PE=3 SV=1	rne	0.6445	0.0055818	Down
Q2YNN8	1-aminocyclopropane-1-carboxylate synthase:Aminotransferase, class I and II OS=Brucella abortus (strain 2308) OX=359391 GN=BAB1_0929 PE=4 SV=1	BAB1_0929	0.1445	0.00662693	Down
Q2YNP4	Leucyl/phenylalanyl-tRNA--protein transferase OS=Brucella abortus (strain 2308) OX=359391 GN=aat PE=3 SV=2	aat	0.4363	0.019538	Down
Q2YNP7	NADH:ubiquinone oxidoreductase 17.2 kD subunit OS=Brucella abortus (strain 2308) OX=359391 GN=BAB1_0920 PE=4 SV=1	BAB1_0920	1.6444	0.018042	Up
Q2YNR0	Tyrosine--tRNA ligase OS=Brucella abortus (strain 2308) OX=359391 GN=tyrS PE=3 SV=1	tyrS	0.6218	0.0307634	Down
Q2YNS8	ATP-dependent helicase, DEAD-box:DEAD/DEAH box helicase:Helicase, C-terminal:ATP/GTP-binding site motif A (P-loop) OS=Brucella abortus (strain 2308) OX=359391 GN=BAB1_0955 PE=3 SV=1	BAB1_0955	0.2984	0.00088334	Down
Q2YNT7	GTP 3',8-cyclase OS=Brucella abortus (strain 2308) OX=359391 GN=moaA PE=3 SV=1	moaA	0.0946	0.0463991	Down
Q2YNW3	Formate/nitrite transporter OS=Brucella abortus (strain 2308) OX=359391 GN=BAB1_0102 PE=4 SV=1	BAB1_0102	1.9759	0.0260976	Up
Q2YNW6	Response regulator receiver OS=Brucella abortus (strain 2308) OX=359391 GN=BAB1_0099 PE=4 SV=1	BAB1_0099	0.1379	0.0119898	Down
Q2YNX8	Lipocalin-related protein and Bos/Can/Equ allergen:ATP-dependent helicase, DEAD-box:DEAD/DEAH box helicase:Helicase, C-termin OS=Brucella abortus (strain 2308) OX=359391 GN=BAB1_0121 PE=3 SV=1	BAB1_0121	0.3767	0.0402707	Down
Q2YNY3	Outer membrane protein, putative OS=Brucella abortus (strain 2308) OX=359391 GN=BAB1_0116 PE=4 SV=1	BAB1_0116	4.7408	0.0181022	Up
Q2YNY4	Outer membrane protein, putative OS=Brucella abortus (strain 2308) OX=359391 GN=BAB1_0115 PE=4 SV=1	BAB1_0115	1.5988	0.0139427	Up
Q2YNZ0	DNA mismatch repair protein MutS OS=Brucella abortus (strain 2308) OX=359391 GN=mutS PE=3 SV=1	mutS	0.495	0.00156476	Down
Q2YNZ1	Bifunctional uridylyltransferase/uridylyl-removing enzyme OS=Brucella abortus (strain 2308) OX=359391 GN=glnD PE=3 SV=1	glnD	0.4179	0.0249678	Down
Q2YNZ4	Uncharacterized protein OS=Brucella abortus (strain 2308) OX=359391 GN=BAB1_0140 PE=4 SV=1	BAB1_0140	1.701	0.00567775	Up
Q2YP05	Endonuclease III OS=Brucella abortus (strain 2308) OX=359391 GN=nth PE=3 SV=1	nth	0.3225	0.0245298	Down
Q2YP16	Uncharacterized protein OS=Brucella abortus (strain 2308) OX=359391 GN=BAB1_0154 PE=4 SV=1	BAB1_0154	0.4037	0.0327656	Down
Q2YP20	SAM dependent methyltransferase, putative OS=Brucella abortus (strain 2308) OX=359391 GN=BAB1_0150 PE=3 SV=1	BAB1_0150	0.2269	0.00992068	Down
Q2YP35	Protein GrpE OS=Brucella abortus (strain 2308) OX=359391 GN=grpE PE=3 SV=1	grpE	1.9177	0.0214301	Up
Q2YP37	Ribokinase:Carbohydrate kinase, PfkB OS=Brucella abortus (strain 2308) OX=359391 GN=BAB1_0168 PE=4 SV=1	BAB1_0168	0.2997	0.0348221	Down
Q2YP55	Eukaryotic/viral aspartic protease, active site:Ribokinase:Phosphomethylpyrimidine kinase OS=Brucella abortus (strain 2308) OX=359391 GN=BAB1_0219 PE=4 SV=1	BAB1_0219	3.9456	0.0421417	Up
Q2YP59	Thiamine-phosphate synthase OS=Brucella abortus (strain 2308) OX=359391 GN=BAB1_0215 PE=3 SV=1	BAB1_0215	4.5797	1.18312e-05	Up
Q2YP60	ABC transporter substrate-binding protein KO: K02051 sulfonate/nitrate transport system substrate-binding protein OS=Brucella abortus (strain 2308) OX=359391 GN=BAB1_0214 PE=4 SV=1	BAB1_0214	4.3417	0.000699158	Up
Q2YP75	Uncharacterized protein OS=Brucella abortus (strain 2308) OX=359391 GN=BAB1_0227 PE=4 SV=1	BAB1_0227	2.9937	0.0295581	Up
Q2YP76	Substrate-binding region of ABC-type glycine betaine transport system OS=Brucella abortus (strain 2308) OX=359391 GN=BAB1_0226 PE=1 SV=1	BAB1_0226	2.1696	0.0186554	Up
Q2YP93	Uncharacterized protein OS=Brucella abortus (strain 2308) OX=359391 GN=BAB1_0243 PE=4 SV=1	BAB1_0243	2.6531	0.0149272	Up
Q2YPB6	UDP-N-acetylglucosamine 1-carboxyvinyltransferase OS=Brucella abortus (strain 2308) OX=359391 GN=murA PE=3 SV=1	murA	0.4353	0.0215274	Down
Q2YPE4	Solute-binding protein/glutamate receptor:Bacterial extracellular solute-binding protein, family 3 OS=Brucella abortus (strain 2308) OX=359391 GN=BAB1_0325 PE=4 SV=1	BAB1_0325	3.2512	0.0252321	Up
Q2YPE8	Bacterial regulatory protein TetR, HTH motif OS=Brucella abortus (strain 2308) OX=359391 GN=BAB1_0321 PE=4 SV=1	BAB1_0321	0.4137	0.000450232	Down
Q2YPF1	Eukaryotic thiol (Cysteine) protease:ATPase, E1-E2 type:Blood group Rhesus C/E and D polypeptide:Haloacid dehalogenase/epoxid OS=Brucella abortus (strain 2308) OX=359391 GN=BAB1_0318 PE=4 SV=1	BAB1_0318	0.4351	0.0359468	Down
Q2YPG1	Uncharacterized protein OS=Brucella abortus (strain 2308) OX=359391 GN=BAB1_0343 PE=4 SV=1	BAB1_0343	3.0314	0.00764418	Up
Q2YPG3	Dihydroorotate dehydrogenase (quinone) OS=Brucella abortus (strain 2308) OX=359391 GN=pyrD PE=3 SV=1	pyrD	1.5889	0.0355146	Up
Q2YPH5	Pollen allergen Poa pIX/Phl pVI, C-terminal OS=Brucella abortus (strain 2308) OX=359391 GN=BAB1_0329 PE=4 SV=1	BAB1_0329	0.1437	0.00141209	Down
Q2YPH7	Uncharacterized protein OS=Brucella abortus (strain 2308) OX=359391 GN=BAB1_0327 PE=4 SV=1	BAB1_0327	1.5861	0.0325626	Up
Q2YPI0	Phenol hydroxylase reductase:Oxidoreductase FAD/NAD(P)-binding:Flavoprotein pyridine nucleotide cytochrome reductase:NADH:cyt OS=Brucella abortus (strain 2308) OX=359391 GN=fpr PE=4 SV=1	fpr	2.9327	0.000471614	Up
Q2YPI2	Pantothenate synthetase OS=Brucella abortus (strain 2308) OX=359391 GN=panC PE=3 SV=1	panC	0.2878	0.00778529	Down
Q2YPI3	Esterase/lipase/thioesterase, active site OS=Brucella abortus (strain 2308) OX=359391 GN=BAB1_0358 PE=4 SV=1	BAB1_0358	0.4155	0.00496297	Down
Q2YPI9	Glycosyl transferase, family 25 OS=Brucella abortus (strain 2308) OX=359391 GN=BAB1_0351 PE=4 SV=1	BAB1_0351	0.1216	0.000977501	Down
Q2YPJ0	Polysaccharide deacetylase OS=Brucella abortus (strain 2308) OX=359391 GN=BAB1_0350 PE=4 SV=1	BAB1_0350	0.1923	0.00344863	Down
Q2YPK0	Uncharacterized protein OS=Brucella abortus (strain 2308) OX=359391 GN=BAB1_0374 PE=4 SV=1	BAB1_0374	0.4695	0.0227766	Down
Q2YPK3	Bacterial regulatory protein, LuxR family:Response regulator receiver OS=Brucella abortus (strain 2308) OX=359391 GN=BAB1_0370 PE=4 SV=1	BAB1_0370	1.7632	0.00482378	Up
Q2YPK6	Uncharacterized protein BAB1_0366 OS=Brucella abortus (strain 2308) OX=359391 GN=BAB1_0366 PE=1 SV=1	BAB1_0366	0.2451	0.00133824	Down
Q2YPK9	Chromosomal replication initiator protein DnaA OS=Brucella abortus (strain 2308) OX=359391 GN=dnaA PE=3 SV=1	dnaA	0.1548	0.0205424	Down
Q2YPL7	Bacterial extracellular solute-binding protein, family 5 OS=Brucella abortus (strain 2308) OX=359391 GN=BAB1_0009 PE=4 SV=1	BAB1_0009	0.018	5.67934e-05	Down
Q2YPL8	Binding-protein-dependent transport systems inner membrane component OS=Brucella abortus (strain 2308) OX=359391 GN=BAB1_0008 PE=3 SV=1	BAB1_0008	0.5905	0.0257865	Down
Q2YPM2	NAD binding site:UBA/THIF-type NAD/FAD binding fold:Aromatic-ring hydroxylase OS=Brucella abortus (strain 2308) OX=359391 GN=BAB1_0004 PE=4 SV=1	BAB1_0004	0.2905	0.000478824	Down
Q2YPN0	Recombination protein RecR OS=Brucella abortus (strain 2308) OX=359391 GN=recR PE=3 SV=1	recR	1.7142	0.0218444	Up
Q2YPN4	30S ribosomal protein S1 OS=Brucella abortus (strain 2308) OX=359391 GN=rpsA PE=3 SV=1	rpsA	0.348	0.0324542	Down
Q2YPN6	3-phosphoshikimate 1-carboxyvinyltransferase OS=Brucella abortus (strain 2308) OX=359391 GN=aroA PE=3 SV=1	aroA	0.5483	0.0403808	Down
Q2YPP2	Uncharacterized protein OS=Brucella abortus (strain 2308) OX=359391 GN=BAB1_0051 PE=4 SV=1	BAB1_0051	3.3654	0.00954788	Up
Q2YPQ3	Molybdopterin biosynthesis enzyme OS=Brucella abortus (strain 2308) OX=359391 GN=BAB1_0037 PE=4 SV=1	BAB1_0037	0.3994	0.00218978	Down
Q2YPQ4	Cytochrome c heme-binding site:Cytochrome c, class IA/ IB:Cytochrome c, class I:Cytochrome c, class IC OS=Brucella abortus (strain 2308) OX=359391 GN=BAB1_0036 PE=4 SV=1	BAB1_0036	2.5382	0.0457789	Up
Q2YPS5	Iron-sulfur cluster carrier protein OS=Brucella abortus (strain 2308) OX=359391 GN=BAB1_0054 PE=3 SV=1	BAB1_0054	0.4963	0.0354271	Down
Q2YPT2	Uncharacterized protein OS=Brucella abortus (strain 2308) OX=359391 GN=BAB1_1431 PE=4 SV=1	BAB1_1431	0.2047	0.000300119	Down
Q2YPU4	Uncharacterized protein OS=Brucella abortus (strain 2308) OX=359391 GN=BAB1_1419 PE=4 SV=1	BAB1_1419	2.1775	0.0133394	Up
Q2YPV0	Enolase OS=Brucella abortus (strain 2308) OX=359391 GN=eno PE=3 SV=1	eno	4.0164	0.0271412	Up
Q2YPV8	Lipoyl synthase OS=Brucella abortus (strain 2308) OX=359391 GN=lipA PE=3 SV=1	lipA	0.1123	0.000215416	Down
Q2YPW0	CinA, C-terminal OS=Brucella abortus (strain 2308) OX=359391 GN=BAB1_1144 PE=3 SV=1	BAB1_1144	2.0204	0.00329482	Up
Q2YPW1	Bifunctional enzyme IspD/IspF OS=Brucella abortus (strain 2308) OX=359391 GN=ispDF PE=3 SV=2	ispDF	1.5968	0.000159504	Up
Q2YPX0	GTPase HflX OS=Brucella abortus (strain 2308) OX=359391 GN=hflX PE=3 SV=1	hflX	1.5351	0.00699855	Up
Q2YPX7	Single-stranded DNA-binding protein OS=Brucella abortus (strain 2308) OX=359391 GN=ssb PE=3 SV=1	ssb	2.2536	0.0209043	Up
Q2YPY5	Probable peptidyl-prolyl cis-trans isomerase OS=Brucella abortus (strain 2308) OX=359391 GN=ppi PE=3 SV=1	ppi	2.3955	0.000896883	Up
Q2YPY7	S-adenosylmethionine:tRNA ribosyltransferase-isomerase OS=Brucella abortus (strain 2308) OX=359391 GN=queA PE=3 SV=1	queA	0.4227	0.000695131	Down
Q2YPY9	Bacterial regulatory protein TetR, HTH motif OS=Brucella abortus (strain 2308) OX=359391 GN=BAB1_1114 PE=4 SV=1	BAB1_1114	1.5232	0.0425707	Up
Q2YPZ0	Uncharacterized protein OS=Brucella abortus (strain 2308) OX=359391 GN=BAB1_1113 PE=3 SV=1	BAB1_1113	2.1144	0.0191206	Up
Q2YPZ1	Acriflavin resistance protein OS=Brucella abortus (strain 2308) OX=359391 GN=BAB1_1112 PE=3 SV=1	BAB1_1112	0.5536	0.0111982	Down
Q2YQ03	GTP cyclohydrolase 1 OS=Brucella abortus (strain 2308) OX=359391 GN=folE PE=3 SV=1	folE	0.4388	0.0369474	Down
Q2YQ12	NAD binding site:NAD-dependent epimerase/dehydratase:UDP-glucose 4-epimerase OS=Brucella abortus (strain 2308) OX=359391 GN=galE-1 PE=4 SV=1	galE-1	0.4646	0.012184	Down
Q2YQ20	Cysteine synthase/cystathionine beta-synthase P-phosphate attachment site:Pyridoxal-5'-phosphate-dependent enzyme, beta family OS=Brucella abortus (strain 2308) OX=359391 GN=BAB1_1073 PE=4 SV=1	BAB1_1073	1.681	0.00749875	Up
Q2YQ24	Molybdenum cofactor biosynthesis protein OS=Brucella abortus (strain 2308) OX=359391 GN=BAB1_1069 PE=4 SV=1	BAB1_1069	1.7384	0.0454913	Up
Q2YQ30	Vitamin B12-dependent ribonucleotide reductase OS=Brucella abortus (strain 2308) OX=359391 GN=BAB1_1063 PE=3 SV=1	BAB1_1063	0.276	0.0241349	Down
Q2YQ33	NAD binding site:Adrenodoxin reductase:Pyridine nucleotide-disulphide oxidoreductase, class I:FAD-dependent pyridine nucleoti OS=Brucella abortus (strain 2308) OX=359391 GN=BAB1_1060 PE=4 SV=1	BAB1_1060	0.4707	0.0278784	Down
Q2YQ57	Glutamine-dependent NAD(+) synthetase OS=Brucella abortus (strain 2308) OX=359391 GN=nadE PE=3 SV=1	nadE	0.552	0.0478089	Down
Q2YQ63	Phosphoglycolate phosphatase OS=Brucella abortus (strain 2308) OX=359391 GN=cbbZ PE=3 SV=1	cbbZ	0.3732	0.00596903	Down
Q2YQ67	Glutamine synthetase OS=Brucella abortus (strain 2308) OX=359391 GN=glnA PE=3 SV=1	glnA	1.8557	0.00399751	Up
Q2YQ71	Pseudouridine synthase OS=Brucella abortus (strain 2308) OX=359391 GN=BAB1_1019 PE=3 SV=1	BAB1_1019	0.4709	0.0359476	Down
Q2YQ74	Beta-lactamase-like OS=Brucella abortus (strain 2308) OX=359391 GN=BAB1_1016 PE=1 SV=1	BAB1_1016	0.3358	0.0336384	Down
Q2YQ79	Thymidylate kinase OS=Brucella abortus (strain 2308) OX=359391 GN=tmk PE=3 SV=1	tmk	1.8847	0.0221729	Up
Q2YQ82	Arsenate reductase OS=Brucella abortus (strain 2308) OX=359391 GN=BAB1_1008 PE=1 SV=1	BAB1_1008	1.6518	0.00610077	Up
Q2YQ89	Glycosyltransferase OS=Brucella abortus (strain 2308) OX=359391 GN=BAB1_0999 PE=4 SV=1	BAB1_0999	0.3879	0.0370071	Down
Q2YQ92	Uncharacterized protein OS=Brucella abortus (strain 2308) OX=359391 GN=BAB1_0993 PE=4 SV=1	BAB1_0993	3.7433	0.0154649	Up
Q2YQA0	Isocitrate lyase and phosphorylmutase:Isocitrate lyase OS=Brucella abortus (strain 2308) OX=359391 GN=BAB1_1631 PE=1 SV=1	BAB1_1631	0.2768	0.0462084	Down
Q2YQA4	Cell cycle response regulator CtrA OS=Brucella abortus (strain 2308) OX=359391 GN=ctrA PE=1 SV=1	ctrA	0.1051	0.0100585	Down
Q2YQA8	Uncharacterized protein OS=Brucella abortus (strain 2308) OX=359391 GN=BAB1_1610 PE=4 SV=1	BAB1_1610	4.6004	0.000110885	Up
Q2YQB2	tRNA-specific 2-thiouridylase MnmA OS=Brucella abortus (strain 2308) OX=359391 GN=mnmA PE=3 SV=1	mnmA	0.0167	0.00059671	Down
Q2YQD3	ATP-dependent DNA ligase OS=Brucella abortus (strain 2308) OX=359391 GN=BAB1_1384 PE=4 SV=1	BAB1_1384	1.6904	0.000601027	Up
Q2YQD6	Urease accessory protein UreG 2 OS=Brucella abortus (strain 2308) OX=359391 GN=ureG2 PE=3 SV=1	ureG2	0.2227	0.000554883	Down
Q2YQD8	Urease subunit alpha 2 OS=Brucella abortus (strain 2308) OX=359391 GN=ureC2 PE=3 SV=1	ureC2	0.4086	0.0105272	Down
Q2YQF2	Prokaryotic sulfate-/thiosulfate-binding protein:Bacterial extracellular solute-binding protein, family 1 OS=Brucella abortus (strain 2308) OX=359391 GN=BAB1_1351 PE=4 SV=1	BAB1_1351	6.0432	0.00311412	Up
Q2YQF9	Multifunctional fusion protein OS=Brucella abortus (strain 2308) OX=359391 GN=secF PE=3 SV=1	secF	0.5743	0.00266577	Down
Q2YQI0	Bile acid:sodium symporter OS=Brucella abortus (strain 2308) OX=359391 GN=BAB1_1700 PE=4 SV=1	BAB1_1700	1.8453	0.0206053	Up
Q2YQI5	Adenylosuccinate synthetase OS=Brucella abortus (strain 2308) OX=359391 GN=purA PE=3 SV=1	purA	0.5513	0.0446573	Down
Q2YQJ9	3-hydroxyisobutyrate dehydrogenase OS=Brucella abortus (strain 2308) OX=359391 GN=BAB1_1334 PE=3 SV=1	BAB1_1334	1.9976	0.00917966	Up
Q2YQK0	Acyl-CoA dehydrogenase:Acyl-CoA dehydrogenase, C-terminal:Acyl-CoA dehydrogenase, central domain:Acyl-CoA dehydrogenase, N-te OS=Brucella abortus (strain 2308) OX=359391 GN=BAB1_1333 PE=3 SV=1	BAB1_1333	1.9509	0.0358841	Up
Q2YQL6	Uroporphyrin-III C/tetrapyrrole (Corrin/Porphyrin) methyltransferase:Uroporphiryn-III C-methyltransferase:Uroporphyrin-III C OS=Brucella abortus (strain 2308) OX=359391 GN=BAB1_1317 PE=3 SV=1	BAB1_1317	0.4118	0.0299284	Down
Q2YQM5	ATP/GTP-binding site motif A (P-loop) OS=Brucella abortus (strain 2308) OX=359391 GN=BAB1_1406 PE=4 SV=1	BAB1_1406	0.4707	0.00146392	Down
Q2YQM7	Pyridoxine 5'-phosphate synthase OS=Brucella abortus (strain 2308) OX=359391 GN=pdxJ PE=3 SV=1	pdxJ	1.8817	0.0190078	Up
Q2YQM9	Probable potassium transport system protein kup OS=Brucella abortus (strain 2308) OX=359391 GN=kup PE=3 SV=1	kup	0.5686	0.00789687	Down
Q2YQN2	Ketol-acid reductoisomerase (NADP(+)) OS=Brucella abortus (strain 2308) OX=359391 GN=ilvC PE=3 SV=1	ilvC	0.2905	0.00150189	Down
Q2YQQ7	Ferric uptake regulation protein OS=Brucella abortus (strain 2308) OX=359391 GN=fur PE=3 SV=1	fur	0.2621	0.0132832	Down
Q2YQR3	Polyribonucleotide nucleotidyltransferase OS=Brucella abortus (strain 2308) OX=359391 GN=pnp PE=3 SV=1	pnp	0.3541	0.0019446	Down
Q2YQS5	CBS domain:Transporter associated domain OS=Brucella abortus (strain 2308) OX=359391 GN=BAB1_2157 PE=4 SV=1	BAB1_2157	2.0661	0.0135578	Up
Q2YQT1	Glycoprotease (M22) metalloprotease OS=Brucella abortus (strain 2308) OX=359391 GN=BAB1_2151 PE=4 SV=1	BAB1_2151	0.2829	0.000146722	Down
Q2YQU1	Uncharacterized protein OS=Brucella abortus (strain 2308) OX=359391 GN=BAB1_2141 PE=4 SV=1	BAB1_2141	1.96	0.0412663	Up
Q2YQX4	Nucleotidyl transferase OS=Brucella abortus (strain 2308) OX=359391 GN=BAB1_2103 PE=4 SV=1	BAB1_2103	0.2408	0.0038484	Down
Q2YQX5	Uncharacterized protein OS=Brucella abortus (strain 2308) OX=359391 GN=BAB1_2102 PE=4 SV=1	BAB1_2102	0.1882	0.00303341	Down
Q2YQY4	Response regulator receiver:Transcriptional regulatory protein, C terminal OS=Brucella abortus (strain 2308) OX=359391 GN=BAB1_2092 PE=4 SV=1	BAB1_2092	1.506	0.00932061	Up
Q2YQY9	1-(5-phosphoribosyl)-5-[(5-phosphoribosylamino)methylideneamino] imidazole-4-carboxamide isomerase OS=Brucella abortus (strain 2308) OX=359391 GN=hisA PE=3 SV=1	hisA	0.3032	0.0270748	Down
Q2YQZ8	MltA family OS=Brucella abortus (strain 2308) OX=359391 GN=BAB1_2076 PE=4 SV=1	BAB1_2076	0.4727	0.0314059	Down
Q2YQZ9	Calcium-binding EF-hand OS=Brucella abortus (strain 2308) OX=359391 GN=BAB1_2075 PE=4 SV=1	BAB1_2075	2.6039	0.0248855	Up
Q2YR08	Uncharacterized protein OS=Brucella abortus (strain 2308) OX=359391 GN=BAB1_2066 PE=4 SV=1	BAB1_2066	4.6311	0.0109358	Up
Q2YR10	Uncharacterized protein OS=Brucella abortus (strain 2308) OX=359391 GN=BAB1_2064 PE=4 SV=1	BAB1_2064	2.9508	0.00717869	Up
Q2YR11	tRNA modification GTPase MnmE OS=Brucella abortus (strain 2308) OX=359391 GN=mnmE PE=3 SV=1	mnmE	0.6531	0.0157506	Down
Q2YR12	tRNA uridine 5-carboxymethylaminomethyl modification enzyme MnmG OS=Brucella abortus (strain 2308) OX=359391 GN=mnmG PE=3 SV=1	mnmG	0.1334	0.00454714	Down
Q2YR17	ATP/GTP-binding site motif A (P-loop):ABC transporter:AAA ATPase OS=Brucella abortus (strain 2308) OX=359391 GN=BAB1_2057 PE=4 SV=1	BAB1_2057	0.5874	0.00961815	Down
Q2YR35	D-alanyl-D-alanine carboxypeptidase 1, S11 family OS=Brucella abortus (strain 2308) OX=359391 GN=BAB1_2037 PE=3 SV=1	BAB1_2037	0.0905	0.0154837	Down
Q2YR38	Pollen allergen Poa pIX/Phl pVI, C-terminal OS=Brucella abortus (strain 2308) OX=359391 GN=BAB1_2034 PE=4 SV=1	BAB1_2034	0.5641	0.004568	Down
Q2YR45	Basic helix-loop-helix dimerization domain bHLH:BolA-like protein OS=Brucella abortus (strain 2308) OX=359391 GN=bolA PE=3 SV=1	bolA	0.4621	0.0123497	Down
Q2YR49	Chaperonin clpA/B:ATP/GTP-binding site motif A (P-loop):Cobalt chelatase, pCobS small subunit OS=Brucella abortus (strain 2308) OX=359391 GN=BAB1_2023 PE=4 SV=1	BAB1_2023	0.3546	0.0243255	Down
Q2YR66	Outer-membrane lipoprotein carrier protein OS=Brucella abortus (strain 2308) OX=359391 GN=BAB1_2003 PE=3 SV=1	BAB1_2003	0.0893	0.00165449	Down
Q2YR70	Uncharacterized protein OS=Brucella abortus (strain 2308) OX=359391 GN=BAB1_1999 PE=4 SV=1	BAB1_1999	0.5853	0.0357589	Down
Q2YR73	Membrane protein, putative OS=Brucella abortus (strain 2308) OX=359391 GN=BAB1_1996 PE=4 SV=1	BAB1_1996	0.5999	0.00129408	Down
Q2YR76	Inorganic pyrophosphatase OS=Brucella abortus (strain 2308) OX=359391 GN=ppa PE=1 SV=1	ppa	1.6495	0.0234431	Up
Q2YR77	Uncharacterized protein OS=Brucella abortus (strain 2308) OX=359391 GN=BAB1_1992 PE=4 SV=1	BAB1_1992	3.9804	7.5537e-05	Up
Q2YR84	Uncharacterized protein OS=Brucella abortus (strain 2308) OX=359391 GN=BAB1_1985 PE=4 SV=1	BAB1_1985	1.7517	0.0424124	Up
Q2YR88	Sodium:dicarboxylate symporter:Thioredoxin type domain:Thioredoxin domain 2 OS=Brucella abortus (strain 2308) OX=359391 GN=BAB1_1981 PE=4 SV=1	BAB1_1981	2.1784	0.00855748	Up
Q2YR89	UPF0178 protein BAB1_1980 OS=Brucella abortus (strain 2308) OX=359391 GN=BAB1_1980 PE=3 SV=1	BAB1_1980	0.4525	0.0254291	Down
Q2YR93	Uncharacterized protein OS=Brucella abortus (strain 2308) OX=359391 GN=BAB1_1976 PE=4 SV=1	BAB1_1976	1.7135	0.01933	Up
Q2YRA1	30S ribosomal protein S3 OS=Brucella abortus (strain 2308) OX=359391 GN=rpsC PE=3 SV=1	rpsC	0.3811	0.000105312	Down
Q2YRA5	50S ribosomal protein L14 OS=Brucella abortus (strain 2308) OX=359391 GN=rplN PE=3 SV=1	rplN	0.3618	0.0178907	Down
Q2YRA9	30S ribosomal protein S8 OS=Brucella abortus (strain 2308) OX=359391 GN=rpsH PE=3 SV=1	rpsH	0.3597	0.000112761	Down
Q2YRB0	50S ribosomal protein L6 OS=Brucella abortus (strain 2308) OX=359391 GN=rplF PE=3 SV=1	rplF	0.2625	0.0122388	Down
Q2YRC0	OmpA/MotB domain OS=Brucella abortus (strain 2308) OX=359391 GN=BAB1_1726 PE=4 SV=1	BAB1_1726	4.5872	0.0313489	Up
Q2YRC7	Thiamine-phosphate pyrophosphorylase, putative OS=Brucella abortus (strain 2308) OX=359391 GN=BAB1_1719 PE=4 SV=1	BAB1_1719	3.2841	0.0471654	Up
Q2YRE0	Glyceraldehyde-3-phosphate dehydrogenase OS=Brucella abortus (strain 2308) OX=359391 GN=gap PE=1 SV=1	gap	0.5904	0.0236606	Down
Q2YRE4	Cell division protein ZapA OS=Brucella abortus (strain 2308) OX=359391 GN=BAB1_1737 PE=4 SV=1	BAB1_1737	1.9339	0.0135982	Up
Q2YRF1	Bacterial regulatory protein, GntR family OS=Brucella abortus (strain 2308) OX=359391 GN=BAB1_1730 PE=4 SV=1	BAB1_1730	0.4901	0.00978384	Down
Q2YRF4	Uridine kinase:ABC transporter, transmembrane region:ATP/GTP-binding site motif A (P-loop):ABC transporter:AAA ATPase:Phospho OS=Brucella abortus (strain 2308) OX=359391 GN=BAB1_1727 PE=4 SV=1	BAB1_1727	0.5184	0.000490611	Down
Q2YRH0	Biopolymer transport protein ExbD/TolR OS=Brucella abortus (strain 2308) OX=359391 GN=BAB1_1680 PE=3 SV=1	BAB1_1680	3.23	0.0400023	Up
Q2YRH4	Uncharacterized protein OS=Brucella abortus (strain 2308) OX=359391 GN=BAB1_1676 PE=4 SV=1	BAB1_1676	2.127	0.000346323	Up
Q2YRH7	ATP-binding region, ATPase-like:Histidine kinase OS=Brucella abortus (strain 2308) OX=359391 GN=BAB1_1673 PE=4 SV=1	BAB1_1673	4.6533	0.048306	Up
Q2YRJ1	30S ribosomal protein S2 OS=Brucella abortus (strain 2308) OX=359391 GN=rpsB PE=3 SV=1	rpsB	0.5006	0.0104729	Down
Q2YRK2	Pseudouridine synthase OS=Brucella abortus (strain 2308) OX=359391 GN=BAB1_1666 PE=3 SV=1	BAB1_1666	0.5506	0.0459247	Down
Q2YRK5	Malate synthase G OS=Brucella abortus (strain 2308) OX=359391 GN=glcB PE=3 SV=1	glcB	2.4355	0.0109859	Up
Q2YRK6	Glutamyl-tRNA synthetase, class Ic:Aminoacyl-tRNA synthetase, class I OS=Brucella abortus (strain 2308) OX=359391 GN=BAB1_1662 PE=3 SV=1	BAB1_1662	2.2217	0.0302374	Up
Q2YRM8	Cold-shock DNA-binding domain OS=Brucella abortus (strain 2308) OX=359391 GN=BAB1_1512 PE=4 SV=1	BAB1_1512	0.315	0.030789	Down
Q2YRN8	Transcription elongation factor GreA OS=Brucella abortus (strain 2308) OX=359391 GN=greA PE=3 SV=1	greA	1.5326	0.0353845	Up
Q2YRP3	Thioredoxin reductase OS=Brucella abortus (strain 2308) OX=359391 GN=trxB PE=3 SV=1	trxB	0.142	0.0268494	Down
Q2YRP8	Isoprenyl transferase OS=Brucella abortus (strain 2308) OX=359391 GN=BAB1_1180 PE=3 SV=1	BAB1_1180	0.2909	0.0221225	Down
Q2YRR4	Indole-3-glycerol phosphate synthase OS=Brucella abortus (strain 2308) OX=359391 GN=trpC PE=1 SV=1	trpC	0.315	0.0175554	Down
Q2YRS7	Bacterial regulatory proteins, AsnC family:Bacterial regulatory protein LysR, HTH motif OS=Brucella abortus (strain 2308) OX=359391 GN=lrp-2 PE=4 SV=1	lrp-2	0.6094	0.046646	Down
Q2YRS8	Glutamine amidotransferase class-I:Carbamoyl-phosphate synthase, GATase domain:Anthranilate synthase component I and chorisma OS=Brucella abortus (strain 2308) OX=359391 GN=BAB1_1586 PE=4 SV=1	BAB1_1586	0.5709	0.0176079	Down
Q2YRT2	50S ribosomal protein L18 OS=Brucella abortus (strain 2308) OX=359391 GN=rplR PE=3 SV=1	rplR	0.2232	0.0113785	Down
Q2YRT3	30S ribosomal protein S5 OS=Brucella abortus (strain 2308) OX=359391 GN=rpsE PE=3 SV=1	rpsE	0.4001	0.00565301	Down
Q2YRT5	50S ribosomal protein L15 OS=Brucella abortus (strain 2308) OX=359391 GN=rplO PE=3 SV=1	rplO	0.5327	0.00460529	Down
Q2YRT8	30S ribosomal protein S13 OS=Brucella abortus (strain 2308) OX=359391 GN=rpsM PE=3 SV=1	rpsM	0.4934	0.00481996	Down
Q2YRT9	30S ribosomal protein S11 OS=Brucella abortus (strain 2308) OX=359391 GN=rpsK PE=3 SV=1	rpsK	0.478	0.0420947	Down
Q2YRU7	Protein RecA OS=Brucella abortus (strain 2308) OX=359391 GN=recA PE=2 SV=1	recA	0.3325	1.5846e-05	Down
Q2YRU9	Alkaline phosphatase OS=Brucella abortus (strain 2308) OX=359391 GN=BAB1_1222 PE=3 SV=1	BAB1_1222	3.1896	0.00842226	Up
Q2YRV2	Uncharacterized protein OS=Brucella abortus (strain 2308) OX=359391 GN=BAB1_1219 PE=4 SV=1	BAB1_1219	2.2635	0.0369137	Up
Q2YRV8	Uncharacterized protein OS=Brucella abortus (strain 2308) OX=359391 GN=BAB1_1213 PE=4 SV=1	BAB1_1213	1.8614	0.0242723	Up
Q2YRW2	Helix-turn-helix motif OS=Brucella abortus (strain 2308) OX=359391 GN=BAB1_1209 PE=4 SV=1	BAB1_1209	0.3761	0.0393362	Down
Q2YRW8	Bacterial regulatory protein, MerR family OS=Brucella abortus (strain 2308) OX=359391 GN=BAB1_1201 PE=4 SV=1	BAB1_1201	1.7137	0.00777655	Up
Q2YRZ0	Uncharacterized protein OS=Brucella abortus (strain 2308) OX=359391 GN=BAB1_1756 PE=4 SV=1	BAB1_1756	2.2282	0.00903762	Up
Q2YS05	Chaperonin clpA/B:AAA ATPase OS=Brucella abortus (strain 2308) OX=359391 GN=BAB1_1573 PE=4 SV=1	BAB1_1573	0.4987	0.00157892	Down
Q2YS08	Polynucleotide adenylyltransferase OS=Brucella abortus (strain 2308) OX=359391 GN=BAB1_1570 PE=3 SV=1	BAB1_1570	1.5887	0.0376589	Up
Q2YS14	Immunoreactive 28 kDa outer membrane protein OS=Brucella abortus (strain 2308) OX=359391 GN=omp28 PE=4 SV=1	omp28	3.7011	0.0484139	Up

## Sheet: GTLL
Protein accession	Protein description	Gene name	Ratio	P value	Regulated Type
Q2YIG7	NADH:flavin oxidoreductase/NADH oxidase OS=Brucella abortus (strain 2308) OX=359391 GN=BAB2_0335 PE=4 SV=1	BAB2_0335	1.6488	0.0142328	Up
Q2YIJ8	Glucose/galactose transporter OS=Brucella abortus (strain 2308) OX=359391 GN=gluP PE=3 SV=1	gluP	0.489	0.0107511	Down
Q2YIK0	Protein-methionine-sulfoxide reductase catalytic subunit MsrP OS=Brucella abortus (strain 2308) OX=359391 GN=msrP PE=3 SV=1	msrP	1.7172	0.0320742	Up
Q2YIL3	Bacterial regulatory protein, GntR family OS=Brucella abortus (strain 2308) OX=359391 GN=hutC PE=4 SV=1	hutC	0.5922	0.000415619	Down
Q2YIL5	Imidazolonepropionase OS=Brucella abortus (strain 2308) OX=359391 GN=hutI PE=3 SV=1	hutI	0.5831	0.0370414	Down
Q2YIL6	Histidine ammonia-lyase OS=Brucella abortus (strain 2308) OX=359391 GN=hutH PE=3 SV=1	hutH	0.5143	0.0267206	Down
Q2YIL7	N-formylglutamate amidohydrolase OS=Brucella abortus (strain 2308) OX=359391 GN=BAB2_0304 PE=4 SV=1	BAB2_0304	0.4109	0.00482851	Down
Q2YIL9	Uncharacterized protein OS=Brucella abortus (strain 2308) OX=359391 GN=BAB2_0302 PE=4 SV=1	BAB2_0302	0.5412	0.0148234	Down
Q2YIM8	RNA-binding region RNP-1 (RNA recognition motif) OS=Brucella abortus (strain 2308) OX=359391 GN=BAB2_0259 PE=4 SV=1	BAB2_0259	1.5673	0.02007	Up
Q2YIR6	ATP/GTP-binding site motif A (P-loop):Inosine/uridine-preferring nucleoside hydrolase OS=Brucella abortus (strain 2308) OX=359391 GN=BAB2_0005 PE=4 SV=1	BAB2_0005	1.6077	0.0136243	Up
Q2YIV0	Bacterial inner-membrane translocator OS=Brucella abortus (strain 2308) OX=359391 GN=BAB2_0279 PE=3 SV=1	BAB2_0279	3.1125	0.00217229	Up
Q2YIW8	Transporter OS=Brucella abortus (strain 2308) OX=359391 GN=BAB2_0393 PE=4 SV=1	BAB2_0393	0.398	0.00451966	Down
Q2YJ00	Glutamine amidotransferase class-I OS=Brucella abortus (strain 2308) OX=359391 GN=BAB2_0252 PE=4 SV=1	BAB2_0252	0.5034	0.00313233	Down
Q2YJ40	ABC transporter, periplasmic substrate-binding protein OS=Brucella abortus (strain 2308) OX=359391 GN=BAB2_0427 PE=4 SV=1	BAB2_0427	2.7507	0.043104	Up
Q2YJ56	Glutathione S-transferase, N-terminal:Glutathione S-transferase, C-terminal OS=Brucella abortus (strain 2308) OX=359391 GN=BAB2_0230 PE=4 SV=1	BAB2_0230	3.0648	0.0015476	Up
Q2YJA5	Coproporphyrinogen-III oxidase OS=Brucella abortus (strain 2308) OX=359391 GN=hemN-2 PE=3 SV=1	hemN-2	0.4333	0.0180785	Down
Q2YJA9	Leu/Ile/Val-binding protein homolog 5 OS=Brucella abortus (strain 2308) OX=359391 GN=BAB2_1153 PE=3 SV=1	BAB2_1153	1.7127	0.010837	Up
Q2YJE8	ATP/GTP-binding site motif A (P-loop):Periplasmic binding protein/LacI transcriptional regulator:Twin-arginine translocation OS=Brucella abortus (strain 2308) OX=359391 GN=xylF PE=4 SV=1	xylF	2.3272	0.00902027	Up
Q2YJJ7	Bacterial regulatory proteins, AsnC family:Bacterial regulatory protein, GntR family OS=Brucella abortus (strain 2308) OX=359391 GN=BAB2_1054 PE=4 SV=1	BAB2_1054	0.5467	0.0332902	Down
Q2YJS3	Binding-protein-dependent transport systems inner membrane component:ATP/GTP-binding site motif A (P-loop) OS=Brucella abortus (strain 2308) OX=359391 GN=BAB2_0973 PE=3 SV=1	BAB2_0973	2.0781	0.0274733	Up
Q2YJT0	Dihydrodipicolinate synthetase OS=Brucella abortus (strain 2308) OX=359391 GN=BAB2_0961 PE=3 SV=1	BAB2_0961	1.5149	0.00144435	Up
Q2YJT8	Chaperonin clpA/B:ATP/GTP-binding site motif A (P-loop) OS=Brucella abortus (strain 2308) OX=359391 GN=BAB2_0953 PE=4 SV=1	BAB2_0953	0.4271	0.0383288	Down
Q2YJV3	Periplasmic binding protein/LacI transcriptional regulator OS=Brucella abortus (strain 2308) OX=359391 GN=BAB2_0938 PE=4 SV=1	BAB2_0938	2.1319	0.0076733	Up
Q2YJW6	Protein disulfide isomerase NosL, putative OS=Brucella abortus (strain 2308) OX=359391 GN=BAB2_0924 PE=4 SV=1	BAB2_0924	0.3058	0.0117988	Down
Q2YK04	Spermidine/putrescine import ATP-binding protein PotA OS=Brucella abortus (strain 2308) OX=359391 GN=potA PE=3 SV=1	potA	1.6649	0.00706839	Up
Q2YK89	Uncharacterized protein OS=Brucella abortus (strain 2308) OX=359391 GN=BAB2_0776 PE=4 SV=1	BAB2_0776	1.9017	0.0348366	Up
Q2YKB5	Aminotransferase class-III:Adenosylmethionine--8-amino-7-oxononanoate aminotransferase OS=Brucella abortus (strain 2308) OX=359391 GN=bioA PE=3 SV=1	bioA	0.5863	0.00269782	Down
Q2YKF9	Binding-protein-dependent transport systems inner membrane component:Sodium:dicarboxylate symporter OS=Brucella abortus (strain 2308) OX=359391 GN=BAB2_0701 PE=3 SV=1	BAB2_0701	1.9421	0.0128529	Up
Q2YKJ3	Uncharacterized protein OS=Brucella abortus (strain 2308) OX=359391 GN=BAB2_0666 PE=4 SV=1	BAB2_0666	1.7154	0.0238038	Up
Q2YKP4	Solute-binding protein/glutamate receptor:Ionotropic glutamate receptor:Bacterial extracellular solute-binding protein, family 3 OS=Brucella abortus (strain 2308) OX=359391 GN=BAB2_0612 PE=3 SV=1	BAB2_0612	1.7125	0.00658719	Up
Q2YKU0	Solute-binding protein/glutamate receptor:Bacterial extracellular solute-binding protein, family 3 OS=Brucella abortus (strain 2308) OX=359391 GN=fliY PE=4 SV=1	fliY	1.7535	0.00682161	Up
Q2YKW0	Multicopper oxidase, type 1:Multicopper oxidase, copper-binding:Twin-arginine translocation pathway signal OS=Brucella abortus (strain 2308) OX=359391 GN=BAB2_0534 PE=4 SV=1	BAB2_0534	1.5344	0.00852371	Up
Q2YKX1	IolB protein KO: K03337 IolB protein OS=Brucella abortus (strain 2308) OX=359391 GN=BAB2_0523 PE=4 SV=1	BAB2_0523	1.9034	0.0157264	Up
Q2YKZ6	Helix-turn-helix protein RpiR:Bacterial regulatory protein LacI, HTH motif:Sugar isomerase (SIS) OS=Brucella abortus (strain 2308) OX=359391 GN=BAB2_0494 PE=4 SV=1	BAB2_0494	1.9933	0.0268557	Up
Q2YKZ7	Putative ATP-binding protein BAB2_0493 OS=Brucella abortus (strain 2308) OX=359391 GN=BAB2_0493 PE=3 SV=1	BAB2_0493	1.8803	0.00523506	Up
Q2YKZ9	Putative binding protein BAB2_0491 OS=Brucella abortus (strain 2308) OX=359391 GN=BAB2_0491 PE=3 SV=1	BAB2_0491	2.5154	0.0268936	Up
Q2YL14	Glutamate--cysteine ligase OS=Brucella abortus (strain 2308) OX=359391 GN=BAB2_0476 PE=4 SV=1	BAB2_0476	1.7007	0.0263277	Up
Q2YL32	Dihydroxy-acid and 6-phosphogluconate dehydratase:6-phosphogluconate dehydratase OS=Brucella abortus (strain 2308) OX=359391 GN=BAB2_0458 PE=3 SV=1	BAB2_0458	0.5973	2.95742e-05	Down
Q2YL56	Protein kinase:General substrate transporter:Sugar transporter superfamily:Major facilitator superfamily (MFS) OS=Brucella abortus (strain 2308) OX=359391 GN=BAB2_0348 PE=4 SV=1	BAB2_0348	3.5895	0.00386237	Up
Q2YL84	Bacterial inner-membrane translocator OS=Brucella abortus (strain 2308) OX=359391 GN=BAB2_0025 PE=3 SV=1	BAB2_0025	2.0325	0.000927264	Up
Q2YL93	Condensation domain OS=Brucella abortus (strain 2308) OX=359391 GN=BAB2_0016 PE=4 SV=1	BAB2_0016	0.3521	0.000988965	Down
Q2YL96	Isochorismatase hydrolase family:Isochorismatase:Phosphopantetheine attachment site:Phosphopantetheine-binding domain OS=Brucella abortus (strain 2308) OX=359391 GN=BAB2_0013 PE=4 SV=1	BAB2_0013	0.584	0.0163812	Down
Q2YLA1	Uncharacterized protein OS=Brucella abortus (strain 2308) OX=359391 GN=BAB2_0145 PE=4 SV=1	BAB2_0145	0.3117	0.00834104	Down
Q2YLB0	Helix-turn-helix, AraC type OS=Brucella abortus (strain 2308) OX=359391 GN=BAB2_0136 PE=4 SV=1	BAB2_0136	0.5051	0.0334221	Down
Q2YLE3	Sigma-70 factor family:Sigma-70 region 2:Sigma-70 region 4 OS=Brucella abortus (strain 2308) OX=359391 GN=BAB1_1775 PE=3 SV=1	BAB1_1775	0.4684	0.00152998	Down
Q2YLF5	Bacterial inner-membrane translocator OS=Brucella abortus (strain 2308) OX=359391 GN=BAB1_1798 PE=3 SV=1	BAB1_1798	1.744	0.0339298	Up
Q2YLH5	Acetyl-coenzyme A synthetase OS=Brucella abortus (strain 2308) OX=359391 GN=acsA PE=3 SV=1	acsA	1.51	0.0305505	Up
Q2YLM6	Uroporphyrinogen III synthase HEM4 OS=Brucella abortus (strain 2308) OX=359391 GN=hemD PE=4 SV=1	hemD	1.7889	0.00562094	Up
Q2YLT5	Bacterial regulatory protein LysR, HTH motif:LysR substrate binding domain OS=Brucella abortus (strain 2308) OX=359391 GN=BAB1_1953 PE=3 SV=1	BAB1_1953	1.735	0.0231925	Up
Q2YLX7	Proline-rich region:ATP/GTP-binding site motif A (P-loop) OS=Brucella abortus (strain 2308) OX=359391 GN=BAB1_1550 PE=4 SV=1	BAB1_1550	0.6333	0.0403534	Down
Q2YLY1	Polyphenol oxidase OS=Brucella abortus (strain 2308) OX=359391 GN=BAB1_1546 PE=3 SV=1	BAB1_1546	1.5825	0.00454147	Up
Q2YLY3	Prolipoprotein diacylglyceryl transferase OS=Brucella abortus (strain 2308) OX=359391 GN=lgt PE=3 SV=1	lgt	1.5256	0.0398279	Up
Q2YM32	Sugar transporter:Citrate-proton symport:General substrate transporter:Sugar transporter superfamily:Major facilitator superf OS=Brucella abortus (strain 2308) OX=359391 GN=BAB1_1471 PE=4 SV=1	BAB1_1471	2.0045	0.0366809	Up
Q2YM38	Glycoside hydrolase, family 25 OS=Brucella abortus (strain 2308) OX=359391 GN=BAB1_1465 PE=4 SV=1	BAB1_1465	1.5241	0.0191856	Up
Q2YM45	PhnA protein OS=Brucella abortus (strain 2308) OX=359391 GN=BAB1_1483 PE=4 SV=1	BAB1_1483	1.5651	0.0169036	Up
Q2YM61	Divalent metal cation transporter MntH OS=Brucella abortus (strain 2308) OX=359391 GN=mntH PE=3 SV=1	mntH	2.7022	0.0217651	Up
Q2YMD9	Plasmid stabilization system OS=Brucella abortus (strain 2308) OX=359391 GN=BAB1_0436 PE=4 SV=1	BAB1_0436	1.6081	0.0406411	Up
Q2YME8	SAM (And some other nucleotide) binding motif OS=Brucella abortus (strain 2308) OX=359391 GN=BAB1_0464 PE=3 SV=1	BAB1_0464	1.6691	0.0399927	Up
Q2YMM8	Polysaccharide deacetylase OS=Brucella abortus (strain 2308) OX=359391 GN=BAB1_0526 PE=4 SV=1	BAB1_0526	2.0494	0.0299761	Up
Q2YMQ4	Periplasmic binding protein/LacI transcriptional regulator OS=Brucella abortus (strain 2308) OX=359391 GN=rbsB-1 PE=4 SV=1	rbsB-1	1.7539	0.00799167	Up
Q2YMT8	Uncharacterized protein OS=Brucella abortus (strain 2308) OX=359391 GN=BAB1_0604 PE=4 SV=1	BAB1_0604	0.5784	0.0109522	Down
Q2YN09	Cyclic nucleotide-binding domain:Bacterial regulatory protein, Crp family OS=Brucella abortus (strain 2308) OX=359391 GN=BAB1_0674 PE=4 SV=1	BAB1_0674	0.2172	0.00220477	Down
Q2YN51	ETC complex I subunit conserved region OS=Brucella abortus (strain 2308) OX=359391 GN=BAB1_0739 PE=4 SV=1	BAB1_0739	1.6638	0.0202379	Up
Q2YN56	UDP-glucose 4-epimerase OS=Brucella abortus (strain 2308) OX=359391 GN=BAB1_0734 PE=4 SV=1	BAB1_0734	2.2233	0.0107707	Up
Q2YND2	Uncharacterized protein OS=Brucella abortus (strain 2308) OX=359391 GN=BAB1_0819 PE=4 SV=1	BAB1_0819	1.5283	0.0364193	Up
Q2YNF1	NADH/Ubiquinone/plastoquinone (Complex I):NADH-ubiquinone oxidoreductase, chain 4 OS=Brucella abortus (strain 2308) OX=359391 GN=nuoM PE=4 SV=1	nuoM	1.6695	0.0069314	Up
Q2YNH1	tRNA-cytidine(32) 2-sulfurtransferase OS=Brucella abortus (strain 2308) OX=359391 GN=ttcA PE=3 SV=1	ttcA	0.6559	0.0212109	Down
Q2YNZ6	ErfK/YbiS/YcfS/YnhG OS=Brucella abortus (strain 2308) OX=359391 GN=BAB1_0138 PE=4 SV=1	BAB1_0138	2.5766	0.00461687	Up
Q2YPE0	Uncharacterized protein OS=Brucella abortus (strain 2308) OX=359391 GN=BAB1_0295 PE=4 SV=1	BAB1_0295	1.6328	0.025169	Up
Q2YPG0	Proline iminopeptidase OS=Brucella abortus (strain 2308) OX=359391 GN=pip PE=3 SV=1	pip	1.9054	0.0237412	Up
Q2YPP6	ErfK/YbiS/YcfS/YnhG:Twin-arginine translocation pathway signal OS=Brucella abortus (strain 2308) OX=359391 GN=BAB1_0047 PE=4 SV=1	BAB1_0047	2.5249	0.00493574	Up
Q2YPS8	Electron transport protein SCO1/SenC OS=Brucella abortus (strain 2308) OX=359391 GN=BAB1_1435 PE=4 SV=1	BAB1_1435	0.3669	0.0325297	Down
Q2YPV8	Lipoyl synthase OS=Brucella abortus (strain 2308) OX=359391 GN=lipA PE=3 SV=1	lipA	0.5247	0.0403254	Down
Q2YPY0	Ribose 1,5-bisphosphate phosphokinase PhnN OS=Brucella abortus (strain 2308) OX=359391 GN=phnN PE=3 SV=1	phnN	1.8821	0.0358763	Up
Q2YQ10	Nitrilotriacetate monooxygenase component B OS=Brucella abortus (strain 2308) OX=359391 GN=BAB1_1090 PE=4 SV=1	BAB1_1090	1.6215	0.0181442	Up
Q2YQ76	Methionine--tRNA ligase OS=Brucella abortus (strain 2308) OX=359391 GN=metG PE=1 SV=1	metG	0.6434	0.0340123	Down
Q2YQA3	Uncharacterized protein OS=Brucella abortus (strain 2308) OX=359391 GN=BAB1_1615 PE=4 SV=1	BAB1_1615	1.7267	0.00988026	Up
Q2YQA8	Uncharacterized protein OS=Brucella abortus (strain 2308) OX=359391 GN=BAB1_1610 PE=4 SV=1	BAB1_1610	1.5125	0.00973702	Up
Q2YQA9	Uncharacterized protein OS=Brucella abortus (strain 2308) OX=359391 GN=BAB1_1609 PE=4 SV=1	BAB1_1609	2.0312	0.0327227	Up
Q2YQD9	Urease subunit beta 2 OS=Brucella abortus (strain 2308) OX=359391 GN=ureB2 PE=3 SV=1	ureB2	1.7754	0.00831222	Up
Q2YQG1	Bacterial transferase hexapeptide repeat OS=Brucella abortus (strain 2308) OX=359391 GN=BAB1_1279 PE=1 SV=1	BAB1_1279	1.6667	0.00293271	Up
Q2YQJ7	Uncharacterized protein OS=Brucella abortus (strain 2308) OX=359391 GN=BAB1_1336 PE=4 SV=1	BAB1_1336	1.8738	0.0177421	Up
Q2YQQ0	Cytosol aminopeptidase OS=Brucella abortus (strain 2308) OX=359391 GN=BAB1_2182 PE=3 SV=1	BAB1_2182	0.4567	0.00678231	Down
Q2YQW6	Uncharacterized protein OS=Brucella abortus (strain 2308) OX=359391 GN=BAB1_2111 PE=4 SV=1	BAB1_2111	3.0301	0.00730627	Up
Q2YR08	Uncharacterized protein OS=Brucella abortus (strain 2308) OX=359391 GN=BAB1_2066 PE=4 SV=1	BAB1_2066	1.8548	0.0128409	Up
Q2YR17	ATP/GTP-binding site motif A (P-loop):ABC transporter:AAA ATPase OS=Brucella abortus (strain 2308) OX=359391 GN=BAB1_2057 PE=4 SV=1	BAB1_2057	0.6492	0.00216141	Down
Q2YR33	Short-chain dehydrogenase/reductase SDR:Glucose/ribitol dehydrogenase OS=Brucella abortus (strain 2308) OX=359391 GN=BAB1_2039 PE=4 SV=1	BAB1_2039	1.6305	0.0288551	Up
Q2YRE8	RNA-binding region RNP-1 (RNA recognition motif):Integral membrane protein TerC family OS=Brucella abortus (strain 2308) OX=359391 GN=BAB1_1733 PE=4 SV=1	BAB1_1733	1.8103	0.02977	Up
Q2YRH0	Biopolymer transport protein ExbD/TolR OS=Brucella abortus (strain 2308) OX=359391 GN=BAB1_1680 PE=3 SV=1	BAB1_1680	0.6054	0.0256439	Down
Q2YRU5	MotY protein:Bacterial outer membrane protein:OmpA/MotB domain OS=Brucella abortus (strain 2308) OX=359391 GN=BAB1_1226 PE=3 SV=1	BAB1_1226	1.6508	0.0419787	Up
Q2YRV7	Membrane protein, putative OS=Brucella abortus (strain 2308) OX=359391 GN=BAB1_1214 PE=4 SV=1	BAB1_1214	1.8008	0.00626684	Up
Q2YRY0	Substrate-binding region of ABC-type glycine betaine transport system OS=Brucella abortus (strain 2308) OX=359391 GN=BAB1_1593 PE=4 SV=1	BAB1_1593	1.6899	0.0245445	Up

## Sheet: GTSS
Protein accession	Protein description	Gene name	Ratio	P value	Regulated Type
Q2YIH3	Uncharacterized protein OS=Brucella abortus (strain 2308) OX=359391 GN=BAB2_0211 PE=4 SV=1	BAB2_0211	2.0574	0.00879223	Up
Q2YII1	Methyladenine glycosylase OS=Brucella abortus (strain 2308) OX=359391 GN=tag PE=4 SV=1	tag	0.4235	0.0264433	Down
Q2YJ02	Bacterial regulatory protein LacI, HTH motif:Periplasmic binding protein/LacI transcriptional regulator OS=Brucella abortus (strain 2308) OX=359391 GN=BAB2_0250 PE=4 SV=1	BAB2_0250	0.591	0.00264567	Down
Q2YK30	Cytochrome c heme-binding site:Cytochrome c, class I OS=Brucella abortus (strain 2308) OX=359391 GN=BAB2_0850 PE=4 SV=1	BAB2_0850	1.6579	0.0175508	Up
Q2YKI3	Uncharacterized protein OS=Brucella abortus (strain 2308) OX=359391 GN=BAB2_0676 PE=4 SV=1	BAB2_0676	2.9508	0.00682755	Up
Q2YKY0	Glycine cleavage system H protein OS=Brucella abortus (strain 2308) OX=359391 GN=gcvH PE=3 SV=1	gcvH	1.8648	0.00441753	Up
Q2YLP1	Uncharacterized protein OS=Brucella abortus (strain 2308) OX=359391 GN=BAB1_1869 PE=4 SV=1	BAB1_1869	2.0027	0.0041314	Up
Q2YLU9	Probable intracellular septation protein A OS=Brucella abortus (strain 2308) OX=359391 GN=BAB1_1935 PE=3 SV=1	BAB1_1935	1.7191	0.00628157	Up
Q2YM03	50S ribosomal protein L3 OS=Brucella abortus (strain 2308) OX=359391 GN=rplC PE=3 SV=1	rplC	1.955	0.00999362	Up
Q2YMX8	Cytochrome c assembly protein:Cytochrome c-type biogenesis protein:Cytochrome c-type biogenesis protein CcmF OS=Brucella abortus (strain 2308) OX=359391 GN=BAB1_0633 PE=4 SV=1	BAB1_0633	2.6773	0.0134142	Up
Q2YN38	Molybdopterin biosynthesis MoaE OS=Brucella abortus (strain 2308) OX=359391 GN=moaE PE=4 SV=1	moaE	0.6535	0.00784541	Down
Q2YNM4	SAM (And some other nucleotide) binding motif:Rhodopsin-like GPCR superfamily:Protein-L-isoaspartate(D-aspartate) O-methyltra OS=Brucella abortus (strain 2308) OX=359391 GN=BAB1_0906 PE=4 SV=1	BAB1_0906	0.5474	0.0378001	Down
Q2YPE8	Bacterial regulatory protein TetR, HTH motif OS=Brucella abortus (strain 2308) OX=359391 GN=BAB1_0321 PE=4 SV=1	BAB1_0321	1.518	0.0380291	Up
Q2YPV8	Lipoyl synthase OS=Brucella abortus (strain 2308) OX=359391 GN=lipA PE=3 SV=1	lipA	0.4537	0.0127817	Down
Q2YPW0	CinA, C-terminal OS=Brucella abortus (strain 2308) OX=359391 GN=BAB1_1144 PE=3 SV=1	BAB1_1144	1.9189	0.0027523	Up
Q2YPY5	Probable peptidyl-prolyl cis-trans isomerase OS=Brucella abortus (strain 2308) OX=359391 GN=ppi PE=3 SV=1	ppi	2.0195	0.0180826	Up
Q2YQ80	D-alanyl-D-alanine carboxypeptidase 1, S11 family OS=Brucella abortus (strain 2308) OX=359391 GN=BAB1_1010 PE=3 SV=1	BAB1_1010	0.6474	0.0202193	Down
Q2YQA0	Isocitrate lyase and phosphorylmutase:Isocitrate lyase OS=Brucella abortus (strain 2308) OX=359391 GN=BAB1_1631 PE=1 SV=1	BAB1_1631	8.7914	0.0358401	Up
Q2YQM5	ATP/GTP-binding site motif A (P-loop) OS=Brucella abortus (strain 2308) OX=359391 GN=BAB1_1406 PE=4 SV=1	BAB1_1406	0.5668	0.00233816	Down
Q2YQX4	Nucleotidyl transferase OS=Brucella abortus (strain 2308) OX=359391 GN=BAB1_2103 PE=4 SV=1	BAB1_2103	1.5894	0.0299714	Up
Q2YR27	Aldehyde dehydrogenase OS=Brucella abortus (strain 2308) OX=359391 GN=BAB1_2045 PE=3 SV=1	BAB1_2045	5.7423	0.0253535	Up
