# Supplementary material for: Proteomic Analysis of Stationary Growth Stage Adaptation and Nutritional Deficiency Response of Brucella abortus
Source: Front Microbiol. 2020 Dec 15;11:598797. doi: 10.3389/fmicb.2020.598797 (PMC7769873; doi:10.3389/fmicb.2020.598797)
Supplement: Supplementary file 8 [file Table_5.XLSX]

## Sheet: TSBSL
Category	Protein accession	Protein description	Gene name	Ratio	P value	Regulated Type
cellular process	Q2YJ35	Putative nickel-responsive regulator OS=Brucella abortus (strain 2308) OX=359391 GN=BAB2_0432 PE=3 SV=1	BAB2_0432	2.1709	0.0126969	Up
cellular process	Q2YRA5	50S ribosomal protein L14 OS=Brucella abortus (strain 2308) OX=359391 GN=rplN PE=3 SV=1	rplN	0.3	0.0120068	Down
cellular process	Q2YQZ2	Imidazoleglycerol-phosphate dehydratase OS=Brucella abortus (strain 2308) OX=359391 GN=hisB PE=3 SV=1	hisB	0.531	0.0129407	Down
cellular process	Q2YRB0	50S ribosomal protein L6 OS=Brucella abortus (strain 2308) OX=359391 GN=rplF PE=3 SV=1	rplF	0.2247	0.0244294	Down
cellular process	Q2YRU9	Alkaline phosphatase OS=Brucella abortus (strain 2308) OX=359391 GN=BAB1_1222 PE=3 SV=1	BAB1_1222	2.6647	0.00416206	Up
cellular process	Q2YNH5	DNA-directed DNA polymerase OS=Brucella abortus (strain 2308) OX=359391 GN=BAB1_0845 PE=4 SV=1	BAB1_0845	0.11	0.00422254	Down
cellular process	Q2YK18	Probable acid stress chaperone HdeA OS=Brucella abortus (strain 2308) OX=359391 GN=hdeA PE=1 SV=1	hdeA	3.3851	0.0323023	Up
cellular process	Q2YK00	Cell division topological specificity factor OS=Brucella abortus (strain 2308) OX=359391 GN=minE PE=3 SV=1	minE	0.1403	0.0260284	Down
cellular process	Q2YR02	DNA polymerase III subunit epsilon OS=Brucella abortus (strain 2308) OX=359391 GN=dnaQ PE=4 SV=1	dnaQ	0.3665	0.0186195	Down
cellular process	Q2YIR2	Elongation factor G, C-terminal:Elongation factor, GTP-binding:ATP/GTP-binding site motif A (P-loop):Elongation factor Tu, do OS=Brucella abortus (strain 2308) OX=359391 GN=BAB2_0361 PE=4 SV=1	BAB2_0361	0.2106	9.13973e-05	Down
cellular process	Q2YQ03	GTP cyclohydrolase 1 OS=Brucella abortus (strain 2308) OX=359391 GN=folE PE=3 SV=1	folE	0.3131	0.0243012	Down
cellular process	Q2YJZ9	Site-determining protein OS=Brucella abortus (strain 2308) OX=359391 GN=minD PE=3 SV=1	minD	0.0054	0.00589422	Down
cellular process	Q2YKG1	Bacterial extracellular solute-binding protein, family 5 OS=Brucella abortus (strain 2308) OX=359391 GN=BAB2_0699 PE=4 SV=1	BAB2_0699	1.703	0.0123563	Up
cellular process	Q2YRA9	30S ribosomal protein S8 OS=Brucella abortus (strain 2308) OX=359391 GN=rpsH PE=3 SV=1	rpsH	0.3079	0.000288673	Down
cellular process	Q2YRA1	30S ribosomal protein S3 OS=Brucella abortus (strain 2308) OX=359391 GN=rpsC PE=3 SV=1	rpsC	0.327	0.00507076	Down
cellular process	Q2YPY7	S-adenosylmethionine:tRNA ribosyltransferase-isomerase OS=Brucella abortus (strain 2308) OX=359391 GN=queA PE=3 SV=1	queA	0.5478	0.0229623	Down
cellular process	Q2YRU7	Protein RecA OS=Brucella abortus (strain 2308) OX=359391 GN=recA PE=2 SV=1	recA	0.3132	0.00263965	Down
cellular process	Q2YRA8	30S ribosomal protein S14 OS=Brucella abortus (strain 2308) OX=359391 GN=rpsN PE=3 SV=1	rpsN	0.3384	0.0028258	Down
cellular process	Q2YP35	Protein GrpE OS=Brucella abortus (strain 2308) OX=359391 GN=grpE PE=3 SV=1	grpE	2.615	0.0479744	Up
cellular process	Q2YP76	Substrate-binding region of ABC-type glycine betaine transport system OS=Brucella abortus (strain 2308) OX=359391 GN=BAB1_0226 PE=1 SV=1	BAB1_0226	2.5016	0.0488691	Up
cellular process	Q2YQF2	Prokaryotic sulfate-/thiosulfate-binding protein:Bacterial extracellular solute-binding protein, family 1 OS=Brucella abortus (strain 2308) OX=359391 GN=BAB1_1351 PE=4 SV=1	BAB1_1351	10.3475	0.0220022	Up
cellular process	Q2YQI5	Adenylosuccinate synthetase OS=Brucella abortus (strain 2308) OX=359391 GN=purA PE=3 SV=1	purA	0.6128	0.0228433	Down
cellular process	Q2YRL8	Beta-lactamase-like OS=Brucella abortus (strain 2308) OX=359391 GN=BAB1_1534 PE=4 SV=1	BAB1_1534	0.1068	0.012828	Down
cellular process	Q2YQR3	Polyribonucleotide nucleotidyltransferase OS=Brucella abortus (strain 2308) OX=359391 GN=pnp PE=3 SV=1	pnp	0.2783	5.50704e-05	Down
cellular process	Q2YRL1	T-RNA-binding region OS=Brucella abortus (strain 2308) OX=359391 GN=csaA PE=4 SV=1	csaA	2.1095	0.0132644	Up
cellular process	Q2YQA0	Isocitrate lyase and phosphorylmutase:Isocitrate lyase OS=Brucella abortus (strain 2308) OX=359391 GN=BAB1_1631 PE=1 SV=1	BAB1_1631	0.0111	0.000358154	Down
cellular process	Q2YRQ5	Acyl-[acyl-carrier-protein]--UDP-N-acetylglucosamine O-acyltransferase OS=Brucella abortus (strain 2308) OX=359391 GN=lpxA PE=3 SV=1	lpxA	0.5277	0.044861	Down
cellular process	Q2YQS1	tRNA (guanine-N(7)-)-methyltransferase OS=Brucella abortus (strain 2308) OX=359391 GN=trmB PE=3 SV=1	trmB	0.2627	0.00699369	Down
cellular process	Q2YRK5	Malate synthase G OS=Brucella abortus (strain 2308) OX=359391 GN=glcB PE=3 SV=1	glcB	2.5014	0.000499715	Up
cellular process	Q2YQ20	Cysteine synthase/cystathionine beta-synthase P-phosphate attachment site:Pyridoxal-5'-phosphate-dependent enzyme, beta family OS=Brucella abortus (strain 2308) OX=359391 GN=BAB1_1073 PE=4 SV=1	BAB1_1073	1.9044	0.00100503	Up
cellular process	Q2YRT2	50S ribosomal protein L18 OS=Brucella abortus (strain 2308) OX=359391 GN=rplR PE=3 SV=1	rplR	0.3048	0.000163584	Down
cellular process	Q2YRJ4	Chaperonin clpA/B:ATP/GTP-binding site motif A (P-loop):AAA ATPase:AAA ATPase, central region:Clp, N terminal OS=Brucella abortus (strain 2308) OX=359391 GN=clpA PE=3 SV=1	clpA	0.3034	0.0106982	Down
cellular process	Q2YQ80	D-alanyl-D-alanine carboxypeptidase 1, S11 family OS=Brucella abortus (strain 2308) OX=359391 GN=BAB1_1010 PE=3 SV=1	BAB1_1010	0.5069	0.00198488	Down
cellular process	Q2YQY5	Class I peptide chain release factor domain OS=Brucella abortus (strain 2308) OX=359391 GN=BAB1_2089 PE=4 SV=1	BAB1_2089	1.9633	0.00127939	Up
cellular process	Q2YRT3	30S ribosomal protein S5 OS=Brucella abortus (strain 2308) OX=359391 GN=rpsE PE=3 SV=1	rpsE	0.3392	0.000907439	Down
cellular process	Q2YRJ1	30S ribosomal protein S2 OS=Brucella abortus (strain 2308) OX=359391 GN=rpsB PE=3 SV=1	rpsB	0.5114	0.0499242	Down
cellular process	Q2YRH7	ATP-binding region, ATPase-like:Histidine kinase OS=Brucella abortus (strain 2308) OX=359391 GN=BAB1_1673 PE=4 SV=1	BAB1_1673	3.2746	0.0175727	Up
cellular process	Q2YQ71	Pseudouridine synthase OS=Brucella abortus (strain 2308) OX=359391 GN=BAB1_1019 PE=3 SV=1	BAB1_1019	0.3874	0.00943706	Down
cellular process	Q2YRU2	Periplasmic serine endoprotease DegP-like OS=Brucella abortus (strain 2308) OX=359391 GN=BAB1_1229 PE=3 SV=1	BAB1_1229	0.4382	0.0365654	Down
cellular process	Q2YRC7	Thiamine-phosphate pyrophosphorylase, putative OS=Brucella abortus (strain 2308) OX=359391 GN=BAB1_1719 PE=4 SV=1	BAB1_1719	2.7027	0.0260275	Up
cellular process	Q2YRP8	Isoprenyl transferase OS=Brucella abortus (strain 2308) OX=359391 GN=BAB1_1180 PE=3 SV=1	BAB1_1180	0.1836	0.0187455	Down
cellular process	Q2YQX4	Nucleotidyl transferase OS=Brucella abortus (strain 2308) OX=359391 GN=BAB1_2103 PE=4 SV=1	BAB1_2103	0.1702	0.00263066	Down
cellular process	Q2YQY9	1-(5-phosphoribosyl)-5-[(5-phosphoribosylamino)methylideneamino] imidazole-4-carboxamide isomerase OS=Brucella abortus (strain 2308) OX=359391 GN=hisA PE=3 SV=1	hisA	0.5224	0.0159969	Down
cellular process	Q2YPX0	GTPase HflX OS=Brucella abortus (strain 2308) OX=359391 GN=hflX PE=3 SV=1	hflX	1.6306	0.0199321	Up
cellular process	Q2YLR7	ATP/GTP-binding site motif A (P-loop):AFG1-like ATPase OS=Brucella abortus (strain 2308) OX=359391 GN=BAB1_1929 PE=4 SV=1	BAB1_1929	0.2957	0.0146133	Down
cellular process	Q2YKV1	6,7-dimethyl-8-ribityllumazine synthase 2 OS=Brucella abortus (strain 2308) OX=359391 GN=ribH2 PE=1 SV=1	ribH2	0.3565	0.0162366	Down
cellular process	Q2YLZ8	30S ribosomal protein S12 OS=Brucella abortus (strain 2308) OX=359391 GN=rpsL PE=3 SV=1	rpsL	0.3373	0.0284512	Down
cellular process	Q2YNN5	Glycosyl transferase, family 51:Penicillin-binding protein, transpeptidase domain OS=Brucella abortus (strain 2308) OX=359391 GN=BAB1_0932 PE=4 SV=1	BAB1_0932	0.4154	8.64472e-05	Down
cellular process	Q2YJM7	Peptide chain release factor 3 OS=Brucella abortus (strain 2308) OX=359391 GN=prfC PE=3 SV=1	prfC	0.3203	0.00396537	Down
cellular process	Q2YNG0	NADH-quinone oxidoreductase subunit D OS=Brucella abortus (strain 2308) OX=359391 GN=nuoD PE=3 SV=1	nuoD	0.2882	0.00278498	Down
cellular process	Q2YM15	DNA-directed RNA polymerase subunit beta OS=Brucella abortus (strain 2308) OX=359391 GN=rpoB PE=3 SV=1	rpoB	0.3198	0.000258418	Down
cellular process	Q2YJP1	Peptidase family U6, penicillin-insensitive murein endopeptidase OS=Brucella abortus (strain 2308) OX=359391 GN=mepA PE=4 SV=1	mepA	0.5842	0.0320333	Down
cellular process	Q2YKR3	Adenine deaminase OS=Brucella abortus (strain 2308) OX=359391 GN=ade PE=3 SV=1	ade	0.0554	0.00874823	Down
cellular process	Q2YJP8	Elongation factor 4 OS=Brucella abortus (strain 2308) OX=359391 GN=lepA PE=3 SV=1	lepA	0.5267	0.0477955	Down
cellular process	Q2YKB5	Aminotransferase class-III:Adenosylmethionine--8-amino-7-oxononanoate aminotransferase OS=Brucella abortus (strain 2308) OX=359391 GN=bioA PE=3 SV=1	bioA	0.4424	0.00330163	Down
cellular process	Q2YM16	DNA-directed RNA polymerase subunit beta' OS=Brucella abortus (strain 2308) OX=359391 GN=rpoC PE=3 SV=1	rpoC	0.306	0.00212906	Down
cellular process	Q2YM06	50S ribosomal protein L2 OS=Brucella abortus (strain 2308) OX=359391 GN=rplB PE=3 SV=1	rplB	0.31	0.0127242	Down
cellular process	Q2YK55	Shikimate/quinate 5-dehydrogenase OS=Brucella abortus (strain 2308) OX=359391 GN=BAB2_0825 PE=4 SV=1	BAB2_0825	0.3939	0.00921969	Down
cellular process	Q2YND8	50S ribosomal protein L13 OS=Brucella abortus (strain 2308) OX=359391 GN=rplM PE=3 SV=1	rplM	0.2678	0.00228222	Down
cellular process	Q2YM73	Aminotransferase OS=Brucella abortus (strain 2308) OX=359391 GN=BAB1_1294 PE=3 SV=1	BAB1_1294	0.256	0.00325198	Down
cellular process	Q2YNC8	NADH-quinone oxidoreductase subunit B OS=Brucella abortus (strain 2308) OX=359391 GN=nuoB PE=3 SV=1	nuoB	0.4452	0.0235141	Down
cellular process	Q2YM76	D-alanine--D-alanine ligase OS=Brucella abortus (strain 2308) OX=359391 GN=ddl PE=3 SV=1	ddl	0.4797	0.00378325	Down
cellular process	Q2YNA2	Delta-aminolevulinic acid dehydratase OS=Brucella abortus (strain 2308) OX=359391 GN=hemB PE=3 SV=1	hemB	1.7008	0.0380585	Up
cellular process	Q2YK29	Inosine-5'-monophosphate dehydrogenase OS=Brucella abortus (strain 2308) OX=359391 GN=guaB PE=3 SV=1	guaB	1.8697	0.0287925	Up
cellular process	Q2YJZ3	Ribonucleoside-diphosphate reductase OS=Brucella abortus (strain 2308) OX=359391 GN=nrdE PE=3 SV=1	nrdE	0.0489	0.00304716	Down
cellular process	Q2YM02	30S ribosomal protein S10 OS=Brucella abortus (strain 2308) OX=359391 GN=rpsJ PE=3 SV=1	rpsJ	0.3957	0.00903078	Down
cellular process	Q2YN04	Holo-[acyl-carrier-protein] synthase OS=Brucella abortus (strain 2308) OX=359391 GN=acpS PE=3 SV=1	acpS	1.9691	0.014907	Up
cellular process	Q2YMF0	1-deoxy-D-xylulose-5-phosphate synthase OS=Brucella abortus (strain 2308) OX=359391 GN=dxs PE=3 SV=1	dxs	0.431	0.0437341	Down
cellular process	Q2YMG7	Malonyl CoA-acyl carrier protein transacylase OS=Brucella abortus (strain 2308) OX=359391 GN=fabD PE=3 SV=1	fabD	2.303	0.0381912	Up
cellular process	Q2YJQ6	Succinyl-diaminopimelate desuccinylase OS=Brucella abortus (strain 2308) OX=359391 GN=dapE PE=3 SV=1	dapE	1.6282	0.046735	Up
cellular process	Q2YNQ3	Uncharacterized protein OS=Brucella abortus (strain 2308) OX=359391 GN=BAB1_0950 PE=4 SV=1	BAB1_0950	0.5626	0.00954346	Down
cellular process	Q2YKV9	Superoxide dismutase [Cu-Zn] OS=Brucella abortus (strain 2308) OX=359391 GN=sodC PE=3 SV=1	sodC	2.3005	0.00308144	Up
cellular process	Q2YJ19	KDPG and KHG aldolase OS=Brucella abortus (strain 2308) OX=359391 GN=BAB2_0296 PE=4 SV=1	BAB2_0296	1.8699	0.0375393	Up
cellular process	Q2YPV8	Lipoyl synthase OS=Brucella abortus (strain 2308) OX=359391 GN=lipA PE=3 SV=1	lipA	0.1298	0.000780367	Down
cellular process	Q2YIG5	Arginase OS=Brucella abortus (strain 2308) OX=359391 GN=rocF PE=3 SV=1	rocF	2.6649	0.0272142	Up
cellular process	Q2YM11	50S ribosomal protein L11 OS=Brucella abortus (strain 2308) OX=359391 GN=rplK PE=3 SV=1	rplK	0.3172	0.00167106	Down
cellular process	Q2YIL5	Imidazolonepropionase OS=Brucella abortus (strain 2308) OX=359391 GN=hutI PE=3 SV=1	hutI	1.946	0.000104752	Up
cellular process	Q2YPK9	Chromosomal replication initiator protein DnaA OS=Brucella abortus (strain 2308) OX=359391 GN=dnaA PE=3 SV=1	dnaA	0.1445	0.0177349	Down
cellular process	Q2YIQ9	Fructose-1,6-bisphosphatase class 1 OS=Brucella abortus (strain 2308) OX=359391 GN=fbp PE=3 SV=1	fbp	0.2142	0.00686177	Down
cellular process	Q2YPI2	Pantothenate synthetase OS=Brucella abortus (strain 2308) OX=359391 GN=panC PE=3 SV=1	panC	0.2986	0.0275944	Down
cellular process	Q2YLQ4	NAD binding site:UbiH/COQ6 monooxygenase:Flavoprotein monooxygenase:Pyridine nucleotide-disulphide oxidoreductase, class I:FA OS=Brucella abortus (strain 2308) OX=359391 GN=BAB1_1898 PE=4 SV=1	BAB1_1898	1.5821	0.00487273	Up
cellular process	Q2YP59	Thiamine-phosphate synthase OS=Brucella abortus (strain 2308) OX=359391 GN=BAB1_0215 PE=3 SV=1	BAB1_0215	4.8683	0.000121574	Up
cellular process	Q2YM03	50S ribosomal protein L3 OS=Brucella abortus (strain 2308) OX=359391 GN=rplC PE=3 SV=1	rplC	0.1519	0.0001229	Down
cellular process	Q2YP51	Methionine synthase OS=Brucella abortus (strain 2308) OX=359391 GN=BAB1_0188 PE=4 SV=1	BAB1_0188	0.2635	0.000158074	Down
cellular process	Q2YLG4	4-hydroxy-3-methylbut-2-en-1-yl diphosphate synthase (flavodoxin) OS=Brucella abortus (strain 2308) OX=359391 GN=ispG PE=3 SV=1	ispG	0.3237	0.0233499	Down
cellular process	Q2YLS3	Dihydrolipoyllysine-residue succinyltransferase component of 2-oxoglutarate dehydrogenase complex OS=Brucella abortus (strain 2308) OX=359391 GN=sucB PE=3 SV=1	sucB	1.7797	0.0331012	Up
cellular process	Q2YNZ1	Bifunctional uridylyltransferase/uridylyl-removing enzyme OS=Brucella abortus (strain 2308) OX=359391 GN=glnD PE=3 SV=1	glnD	0.4453	0.0120812	Down
cellular process	Q2YMX8	Cytochrome c assembly protein:Cytochrome c-type biogenesis protein:Cytochrome c-type biogenesis protein CcmF OS=Brucella abortus (strain 2308) OX=359391 GN=BAB1_0633 PE=4 SV=1	BAB1_0633	0.3624	0.00469213	Down
cellular process	Q2YM05	50S ribosomal protein L23 OS=Brucella abortus (strain 2308) OX=359391 GN=rplW PE=3 SV=1	rplW	0.3089	0.0494434	Down
cellular process	Q2YM12	50S ribosomal protein L1 OS=Brucella abortus (strain 2308) OX=359391 GN=rplA PE=3 SV=1	rplA	0.3212	4.85191e-06	Down
cellular process	Q2YJA0	Bacterial regulatory protein LysR, HTH motif:LysR substrate binding domain OS=Brucella abortus (strain 2308) OX=359391 GN=BAB2_0096 PE=3 SV=1	BAB2_0096	1.8211	0.00111069	Up
cellular process	Q2YNQ5	Uncharacterized protein OS=Brucella abortus (strain 2308) OX=359391 GN=BAB1_0948 PE=4 SV=1	BAB1_0948	0.5196	0.0385099	Down
cellular process	Q2YLM4	tRNA N6-adenosine threonylcarbamoyltransferase OS=Brucella abortus (strain 2308) OX=359391 GN=tsaD PE=3 SV=1	tsaD	0.1712	0.0168143	Down
cellular process	Q2YLP6	50S ribosomal protein L19 OS=Brucella abortus (strain 2308) OX=359391 GN=rplS PE=3 SV=1	rplS	0.2383	0.00111837	Down
cellular process	Q2YJ87	Glutamate synthase amidotransferase domain:Glutamate synthase central domain OS=Brucella abortus (strain 2308) OX=359391 GN=gltB PE=4 SV=1	gltB	0.6247	0.0347194	Down
metabolic process	Q2YM03	50S ribosomal protein L3 OS=Brucella abortus (strain 2308) OX=359391 GN=rplC PE=3 SV=1	rplC	0.1519	0.0001229	Down
metabolic process	Q2YLY1	Polyphenol oxidase OS=Brucella abortus (strain 2308) OX=359391 GN=BAB1_1546 PE=3 SV=1	BAB1_1546	1.5935	0.034675	Up
metabolic process	Q2YRL1	T-RNA-binding region OS=Brucella abortus (strain 2308) OX=359391 GN=csaA PE=4 SV=1	csaA	2.1095	0.0132644	Up
metabolic process	Q2YLS3	Dihydrolipoyllysine-residue succinyltransferase component of 2-oxoglutarate dehydrogenase complex OS=Brucella abortus (strain 2308) OX=359391 GN=sucB PE=3 SV=1	sucB	1.7797	0.0331012	Up
metabolic process	Q2YRT2	50S ribosomal protein L18 OS=Brucella abortus (strain 2308) OX=359391 GN=rplR PE=3 SV=1	rplR	0.3048	0.000163584	Down
metabolic process	Q2YRP8	Isoprenyl transferase OS=Brucella abortus (strain 2308) OX=359391 GN=BAB1_1180 PE=3 SV=1	BAB1_1180	0.1836	0.0187455	Down
metabolic process	Q2YRL8	Beta-lactamase-like OS=Brucella abortus (strain 2308) OX=359391 GN=BAB1_1534 PE=4 SV=1	BAB1_1534	0.1068	0.012828	Down
metabolic process	Q2YM02	30S ribosomal protein S10 OS=Brucella abortus (strain 2308) OX=359391 GN=rpsJ PE=3 SV=1	rpsJ	0.3957	0.00903078	Down
metabolic process	Q2YLZ8	30S ribosomal protein S12 OS=Brucella abortus (strain 2308) OX=359391 GN=rpsL PE=3 SV=1	rpsL	0.3373	0.0284512	Down
metabolic process	Q2YRQ5	Acyl-[acyl-carrier-protein]--UDP-N-acetylglucosamine O-acyltransferase OS=Brucella abortus (strain 2308) OX=359391 GN=lpxA PE=3 SV=1	lpxA	0.5277	0.044861	Down
metabolic process	Q2YPX0	GTPase HflX OS=Brucella abortus (strain 2308) OX=359391 GN=hflX PE=3 SV=1	hflX	1.6306	0.0199321	Up
metabolic process	Q2YRT3	30S ribosomal protein S5 OS=Brucella abortus (strain 2308) OX=359391 GN=rpsE PE=3 SV=1	rpsE	0.3392	0.000907439	Down
metabolic process	Q2YIL5	Imidazolonepropionase OS=Brucella abortus (strain 2308) OX=359391 GN=hutI PE=3 SV=1	hutI	1.946	0.000104752	Up
metabolic process	Q2YIQ9	Fructose-1,6-bisphosphatase class 1 OS=Brucella abortus (strain 2308) OX=359391 GN=fbp PE=3 SV=1	fbp	0.2142	0.00686177	Down
metabolic process	Q2YJ19	KDPG and KHG aldolase OS=Brucella abortus (strain 2308) OX=359391 GN=BAB2_0296 PE=4 SV=1	BAB2_0296	1.8699	0.0375393	Up
metabolic process	Q2YJ87	Glutamate synthase amidotransferase domain:Glutamate synthase central domain OS=Brucella abortus (strain 2308) OX=359391 GN=gltB PE=4 SV=1	gltB	0.6247	0.0347194	Down
metabolic process	Q2YJA0	Bacterial regulatory protein LysR, HTH motif:LysR substrate binding domain OS=Brucella abortus (strain 2308) OX=359391 GN=BAB2_0096 PE=3 SV=1	BAB2_0096	1.8211	0.00111069	Up
metabolic process	Q2YJE6	Bacterial inner-membrane translocator OS=Brucella abortus (strain 2308) OX=359391 GN=BAB2_1111 PE=3 SV=1	BAB2_1111	2.7	0.0463925	Up
metabolic process	Q2YJM7	Peptide chain release factor 3 OS=Brucella abortus (strain 2308) OX=359391 GN=prfC PE=3 SV=1	prfC	0.3203	0.00396537	Down
metabolic process	Q2YJP1	Peptidase family U6, penicillin-insensitive murein endopeptidase OS=Brucella abortus (strain 2308) OX=359391 GN=mepA PE=4 SV=1	mepA	0.5842	0.0320333	Down
metabolic process	Q2YJP8	Elongation factor 4 OS=Brucella abortus (strain 2308) OX=359391 GN=lepA PE=3 SV=1	lepA	0.5267	0.0477955	Down
metabolic process	Q2YJQ6	Succinyl-diaminopimelate desuccinylase OS=Brucella abortus (strain 2308) OX=359391 GN=dapE PE=3 SV=1	dapE	1.6282	0.046735	Up
metabolic process	Q2YJZ3	Ribonucleoside-diphosphate reductase OS=Brucella abortus (strain 2308) OX=359391 GN=nrdE PE=3 SV=1	nrdE	0.0489	0.00304716	Down
metabolic process	Q2YK29	Inosine-5'-monophosphate dehydrogenase OS=Brucella abortus (strain 2308) OX=359391 GN=guaB PE=3 SV=1	guaB	1.8697	0.0287925	Up
metabolic process	Q2YLR7	ATP/GTP-binding site motif A (P-loop):AFG1-like ATPase OS=Brucella abortus (strain 2308) OX=359391 GN=BAB1_1929 PE=4 SV=1	BAB1_1929	0.2957	0.0146133	Down
metabolic process	Q2YK30	Cytochrome c heme-binding site:Cytochrome c, class I OS=Brucella abortus (strain 2308) OX=359391 GN=BAB2_0850 PE=4 SV=1	BAB2_0850	1.6158	0.0157981	Up
metabolic process	Q2YKB5	Aminotransferase class-III:Adenosylmethionine--8-amino-7-oxononanoate aminotransferase OS=Brucella abortus (strain 2308) OX=359391 GN=bioA PE=3 SV=1	bioA	0.4424	0.00330163	Down
metabolic process	Q2YKR3	Adenine deaminase OS=Brucella abortus (strain 2308) OX=359391 GN=ade PE=3 SV=1	ade	0.0554	0.00874823	Down
metabolic process	Q2YKV1	6,7-dimethyl-8-ribityllumazine synthase 2 OS=Brucella abortus (strain 2308) OX=359391 GN=ribH2 PE=1 SV=1	ribH2	0.3565	0.0162366	Down
metabolic process	Q2YKV9	Superoxide dismutase [Cu-Zn] OS=Brucella abortus (strain 2308) OX=359391 GN=sodC PE=3 SV=1	sodC	2.3005	0.00308144	Up
metabolic process	Q2YLG4	4-hydroxy-3-methylbut-2-en-1-yl diphosphate synthase (flavodoxin) OS=Brucella abortus (strain 2308) OX=359391 GN=ispG PE=3 SV=1	ispG	0.3237	0.0233499	Down
metabolic process	Q2YLM4	tRNA N6-adenosine threonylcarbamoyltransferase OS=Brucella abortus (strain 2308) OX=359391 GN=tsaD PE=3 SV=1	tsaD	0.1712	0.0168143	Down
metabolic process	Q2YLN2	Glutaredoxin OS=Brucella abortus (strain 2308) OX=359391 GN=grxC PE=3 SV=1	grxC	2.6806	0.000843918	Up
metabolic process	Q2YRU9	Alkaline phosphatase OS=Brucella abortus (strain 2308) OX=359391 GN=BAB1_1222 PE=3 SV=1	BAB1_1222	2.6647	0.00416206	Up
metabolic process	Q2YLP6	50S ribosomal protein L19 OS=Brucella abortus (strain 2308) OX=359391 GN=rplS PE=3 SV=1	rplS	0.2383	0.00111837	Down
metabolic process	Q2YRU7	Protein RecA OS=Brucella abortus (strain 2308) OX=359391 GN=recA PE=2 SV=1	recA	0.3132	0.00263965	Down
metabolic process	Q2YRU2	Periplasmic serine endoprotease DegP-like OS=Brucella abortus (strain 2308) OX=359391 GN=BAB1_1229 PE=3 SV=1	BAB1_1229	0.4382	0.0365654	Down
metabolic process	Q2YLQ4	NAD binding site:UbiH/COQ6 monooxygenase:Flavoprotein monooxygenase:Pyridine nucleotide-disulphide oxidoreductase, class I:FA OS=Brucella abortus (strain 2308) OX=359391 GN=BAB1_1898 PE=4 SV=1	BAB1_1898	1.5821	0.00487273	Up
metabolic process	Q2YK55	Shikimate/quinate 5-dehydrogenase OS=Brucella abortus (strain 2308) OX=359391 GN=BAB2_0825 PE=4 SV=1	BAB2_0825	0.3939	0.00921969	Down
metabolic process	Q2YRK5	Malate synthase G OS=Brucella abortus (strain 2308) OX=359391 GN=glcB PE=3 SV=1	glcB	2.5014	0.000499715	Up
metabolic process	Q2YIG5	Arginase OS=Brucella abortus (strain 2308) OX=359391 GN=rocF PE=3 SV=1	rocF	2.6649	0.0272142	Up
metabolic process	Q2YM73	Aminotransferase OS=Brucella abortus (strain 2308) OX=359391 GN=BAB1_1294 PE=3 SV=1	BAB1_1294	0.256	0.00325198	Down
metabolic process	Q2YND8	50S ribosomal protein L13 OS=Brucella abortus (strain 2308) OX=359391 GN=rplM PE=3 SV=1	rplM	0.2678	0.00228222	Down
metabolic process	Q2YMG7	Malonyl CoA-acyl carrier protein transacylase OS=Brucella abortus (strain 2308) OX=359391 GN=fabD PE=3 SV=1	fabD	2.303	0.0381912	Up
metabolic process	Q2YRA5	50S ribosomal protein L14 OS=Brucella abortus (strain 2308) OX=359391 GN=rplN PE=3 SV=1	rplN	0.3	0.0120068	Down
metabolic process	Q2YNQ3	Uncharacterized protein OS=Brucella abortus (strain 2308) OX=359391 GN=BAB1_0950 PE=4 SV=1	BAB1_0950	0.5626	0.00954346	Down
metabolic process	Q2YQA0	Isocitrate lyase and phosphorylmutase:Isocitrate lyase OS=Brucella abortus (strain 2308) OX=359391 GN=BAB1_1631 PE=1 SV=1	BAB1_1631	0.0111	0.000358154	Down
metabolic process	Q2YQY5	Class I peptide chain release factor domain OS=Brucella abortus (strain 2308) OX=359391 GN=BAB1_2089 PE=4 SV=1	BAB1_2089	1.9633	0.00127939	Up
metabolic process	Q2YM11	50S ribosomal protein L11 OS=Brucella abortus (strain 2308) OX=359391 GN=rplK PE=3 SV=1	rplK	0.3172	0.00167106	Down
metabolic process	Q2YRB0	50S ribosomal protein L6 OS=Brucella abortus (strain 2308) OX=359391 GN=rplF PE=3 SV=1	rplF	0.2247	0.0244294	Down
metabolic process	Q2YNN5	Glycosyl transferase, family 51:Penicillin-binding protein, transpeptidase domain OS=Brucella abortus (strain 2308) OX=359391 GN=BAB1_0932 PE=4 SV=1	BAB1_0932	0.4154	8.64472e-05	Down
metabolic process	Q2YMX8	Cytochrome c assembly protein:Cytochrome c-type biogenesis protein:Cytochrome c-type biogenesis protein CcmF OS=Brucella abortus (strain 2308) OX=359391 GN=BAB1_0633 PE=4 SV=1	BAB1_0633	0.3624	0.00469213	Down
metabolic process	Q2YRC7	Thiamine-phosphate pyrophosphorylase, putative OS=Brucella abortus (strain 2308) OX=359391 GN=BAB1_1719 PE=4 SV=1	BAB1_1719	2.7027	0.0260275	Up
metabolic process	Q2YQF2	Prokaryotic sulfate-/thiosulfate-binding protein:Bacterial extracellular solute-binding protein, family 1 OS=Brucella abortus (strain 2308) OX=359391 GN=BAB1_1351 PE=4 SV=1	BAB1_1351	10.3475	0.0220022	Up
metabolic process	Q2YNG0	NADH-quinone oxidoreductase subunit D OS=Brucella abortus (strain 2308) OX=359391 GN=nuoD PE=3 SV=1	nuoD	0.2882	0.00278498	Down
metabolic process	Q2YQX4	Nucleotidyl transferase OS=Brucella abortus (strain 2308) OX=359391 GN=BAB1_2103 PE=4 SV=1	BAB1_2103	0.1702	0.00263066	Down
metabolic process	Q2YN04	Holo-[acyl-carrier-protein] synthase OS=Brucella abortus (strain 2308) OX=359391 GN=acpS PE=3 SV=1	acpS	1.9691	0.014907	Up
metabolic process	Q2YQI5	Adenylosuccinate synthetase OS=Brucella abortus (strain 2308) OX=359391 GN=purA PE=3 SV=1	purA	0.6128	0.0228433	Down
metabolic process	Q2YNA2	Delta-aminolevulinic acid dehydratase OS=Brucella abortus (strain 2308) OX=359391 GN=hemB PE=3 SV=1	hemB	1.7008	0.0380585	Up
metabolic process	Q2YQS1	tRNA (guanine-N(7)-)-methyltransferase OS=Brucella abortus (strain 2308) OX=359391 GN=trmB PE=3 SV=1	trmB	0.2627	0.00699369	Down
metabolic process	Q2YRA9	30S ribosomal protein S8 OS=Brucella abortus (strain 2308) OX=359391 GN=rpsH PE=3 SV=1	rpsH	0.3079	0.000288673	Down
metabolic process	Q2YQR3	Polyribonucleotide nucleotidyltransferase OS=Brucella abortus (strain 2308) OX=359391 GN=pnp PE=3 SV=1	pnp	0.2783	5.50704e-05	Down
metabolic process	Q2YRA8	30S ribosomal protein S14 OS=Brucella abortus (strain 2308) OX=359391 GN=rpsN PE=3 SV=1	rpsN	0.3384	0.0028258	Down
metabolic process	Q2YM12	50S ribosomal protein L1 OS=Brucella abortus (strain 2308) OX=359391 GN=rplA PE=3 SV=1	rplA	0.3212	4.85191e-06	Down
metabolic process	Q2YR02	DNA polymerase III subunit epsilon OS=Brucella abortus (strain 2308) OX=359391 GN=dnaQ PE=4 SV=1	dnaQ	0.3665	0.0186195	Down
metabolic process	Q2YQ80	D-alanyl-D-alanine carboxypeptidase 1, S11 family OS=Brucella abortus (strain 2308) OX=359391 GN=BAB1_1010 PE=3 SV=1	BAB1_1010	0.5069	0.00198488	Down
metabolic process	Q2YNC8	NADH-quinone oxidoreductase subunit B OS=Brucella abortus (strain 2308) OX=359391 GN=nuoB PE=3 SV=1	nuoB	0.4452	0.0235141	Down
metabolic process	Q2YRH7	ATP-binding region, ATPase-like:Histidine kinase OS=Brucella abortus (strain 2308) OX=359391 GN=BAB1_1673 PE=4 SV=1	BAB1_1673	3.2746	0.0175727	Up
metabolic process	Q2YRJ4	Chaperonin clpA/B:ATP/GTP-binding site motif A (P-loop):AAA ATPase:AAA ATPase, central region:Clp, N terminal OS=Brucella abortus (strain 2308) OX=359391 GN=clpA PE=3 SV=1	clpA	0.3034	0.0106982	Down
metabolic process	Q2YQ03	GTP cyclohydrolase 1 OS=Brucella abortus (strain 2308) OX=359391 GN=folE PE=3 SV=1	folE	0.3131	0.0243012	Down
metabolic process	Q2YQZ2	Imidazoleglycerol-phosphate dehydratase OS=Brucella abortus (strain 2308) OX=359391 GN=hisB PE=3 SV=1	hisB	0.531	0.0129407	Down
metabolic process	Q2YQY9	1-(5-phosphoribosyl)-5-[(5-phosphoribosylamino)methylideneamino] imidazole-4-carboxamide isomerase OS=Brucella abortus (strain 2308) OX=359391 GN=hisA PE=3 SV=1	hisA	0.5224	0.0159969	Down
metabolic process	Q2YMF0	1-deoxy-D-xylulose-5-phosphate synthase OS=Brucella abortus (strain 2308) OX=359391 GN=dxs PE=3 SV=1	dxs	0.431	0.0437341	Down
metabolic process	Q2YNQ5	Uncharacterized protein OS=Brucella abortus (strain 2308) OX=359391 GN=BAB1_0948 PE=4 SV=1	BAB1_0948	0.5196	0.0385099	Down
metabolic process	Q2YPI2	Pantothenate synthetase OS=Brucella abortus (strain 2308) OX=359391 GN=panC PE=3 SV=1	panC	0.2986	0.0275944	Down
metabolic process	Q2YP59	Thiamine-phosphate synthase OS=Brucella abortus (strain 2308) OX=359391 GN=BAB1_0215 PE=3 SV=1	BAB1_0215	4.8683	0.000121574	Up
metabolic process	Q2YRJ1	30S ribosomal protein S2 OS=Brucella abortus (strain 2308) OX=359391 GN=rpsB PE=3 SV=1	rpsB	0.5114	0.0499242	Down
metabolic process	Q2YM76	D-alanine--D-alanine ligase OS=Brucella abortus (strain 2308) OX=359391 GN=ddl PE=3 SV=1	ddl	0.4797	0.00378325	Down
metabolic process	Q2YM16	DNA-directed RNA polymerase subunit beta' OS=Brucella abortus (strain 2308) OX=359391 GN=rpoC PE=3 SV=1	rpoC	0.306	0.00212906	Down
metabolic process	Q2YM05	50S ribosomal protein L23 OS=Brucella abortus (strain 2308) OX=359391 GN=rplW PE=3 SV=1	rplW	0.3089	0.0494434	Down
metabolic process	Q2YRA1	30S ribosomal protein S3 OS=Brucella abortus (strain 2308) OX=359391 GN=rpsC PE=3 SV=1	rpsC	0.327	0.00507076	Down
metabolic process	Q2YP51	Methionine synthase OS=Brucella abortus (strain 2308) OX=359391 GN=BAB1_0188 PE=4 SV=1	BAB1_0188	0.2635	0.000158074	Down
metabolic process	Q2YQ71	Pseudouridine synthase OS=Brucella abortus (strain 2308) OX=359391 GN=BAB1_1019 PE=3 SV=1	BAB1_1019	0.3874	0.00943706	Down
metabolic process	Q2YPY7	S-adenosylmethionine:tRNA ribosyltransferase-isomerase OS=Brucella abortus (strain 2308) OX=359391 GN=queA PE=3 SV=1	queA	0.5478	0.0229623	Down
metabolic process	Q2YM06	50S ribosomal protein L2 OS=Brucella abortus (strain 2308) OX=359391 GN=rplB PE=3 SV=1	rplB	0.31	0.0127242	Down
metabolic process	Q2YNZ1	Bifunctional uridylyltransferase/uridylyl-removing enzyme OS=Brucella abortus (strain 2308) OX=359391 GN=glnD PE=3 SV=1	glnD	0.4453	0.0120812	Down
metabolic process	Q2YM15	DNA-directed RNA polymerase subunit beta OS=Brucella abortus (strain 2308) OX=359391 GN=rpoB PE=3 SV=1	rpoB	0.3198	0.000258418	Down
metabolic process	Q2YPV8	Lipoyl synthase OS=Brucella abortus (strain 2308) OX=359391 GN=lipA PE=3 SV=1	lipA	0.1298	0.000780367	Down
metabolic process	Q2YQ20	Cysteine synthase/cystathionine beta-synthase P-phosphate attachment site:Pyridoxal-5'-phosphate-dependent enzyme, beta family OS=Brucella abortus (strain 2308) OX=359391 GN=BAB1_1073 PE=4 SV=1	BAB1_1073	1.9044	0.00100503	Up
metabolic process	Q2YPK9	Chromosomal replication initiator protein DnaA OS=Brucella abortus (strain 2308) OX=359391 GN=dnaA PE=3 SV=1	dnaA	0.1445	0.0177349	Down
cellular component organization or biogenesis	Q2YQ71	Pseudouridine synthase OS=Brucella abortus (strain 2308) OX=359391 GN=BAB1_1019 PE=3 SV=1	BAB1_1019	0.3874	0.00943706	Down
cellular component organization or biogenesis	Q2YRT3	30S ribosomal protein S5 OS=Brucella abortus (strain 2308) OX=359391 GN=rpsE PE=3 SV=1	rpsE	0.3392	0.000907439	Down
cellular component organization or biogenesis	Q2YJ35	Putative nickel-responsive regulator OS=Brucella abortus (strain 2308) OX=359391 GN=BAB2_0432 PE=3 SV=1	BAB2_0432	2.1709	0.0126969	Up
cellular component organization or biogenesis	Q2YNQ5	Uncharacterized protein OS=Brucella abortus (strain 2308) OX=359391 GN=BAB1_0948 PE=4 SV=1	BAB1_0948	0.5196	0.0385099	Down
cellular component organization or biogenesis	Q2YIR2	Elongation factor G, C-terminal:Elongation factor, GTP-binding:ATP/GTP-binding site motif A (P-loop):Elongation factor Tu, do OS=Brucella abortus (strain 2308) OX=359391 GN=BAB2_0361 PE=4 SV=1	BAB2_0361	0.2106	9.13973e-05	Down
cellular component organization or biogenesis	Q2YLP6	50S ribosomal protein L19 OS=Brucella abortus (strain 2308) OX=359391 GN=rplS PE=3 SV=1	rplS	0.2383	0.00111837	Down
cellular component organization or biogenesis	Q2YP35	Protein GrpE OS=Brucella abortus (strain 2308) OX=359391 GN=grpE PE=3 SV=1	grpE	2.615	0.0479744	Up
cellular component organization or biogenesis	Q2YNN5	Glycosyl transferase, family 51:Penicillin-binding protein, transpeptidase domain OS=Brucella abortus (strain 2308) OX=359391 GN=BAB1_0932 PE=4 SV=1	BAB1_0932	0.4154	8.64472e-05	Down
cellular component organization or biogenesis	Q2YQ80	D-alanyl-D-alanine carboxypeptidase 1, S11 family OS=Brucella abortus (strain 2308) OX=359391 GN=BAB1_1010 PE=3 SV=1	BAB1_1010	0.5069	0.00198488	Down
cellular component organization or biogenesis	Q2YLR7	ATP/GTP-binding site motif A (P-loop):AFG1-like ATPase OS=Brucella abortus (strain 2308) OX=359391 GN=BAB1_1929 PE=4 SV=1	BAB1_1929	0.2957	0.0146133	Down
cellular component organization or biogenesis	Q2YNQ3	Uncharacterized protein OS=Brucella abortus (strain 2308) OX=359391 GN=BAB1_0950 PE=4 SV=1	BAB1_0950	0.5626	0.00954346	Down
cellular component organization or biogenesis	Q2YRP8	Isoprenyl transferase OS=Brucella abortus (strain 2308) OX=359391 GN=BAB1_1180 PE=3 SV=1	BAB1_1180	0.1836	0.0187455	Down
cellular component organization or biogenesis	Q2YM12	50S ribosomal protein L1 OS=Brucella abortus (strain 2308) OX=359391 GN=rplA PE=3 SV=1	rplA	0.3212	4.85191e-06	Down
cellular component organization or biogenesis	Q2YK00	Cell division topological specificity factor OS=Brucella abortus (strain 2308) OX=359391 GN=minE PE=3 SV=1	minE	0.1403	0.0260284	Down
cellular component organization or biogenesis	Q2YM76	D-alanine--D-alanine ligase OS=Brucella abortus (strain 2308) OX=359391 GN=ddl PE=3 SV=1	ddl	0.4797	0.00378325	Down
cellular component organization or biogenesis	Q2YQY5	Class I peptide chain release factor domain OS=Brucella abortus (strain 2308) OX=359391 GN=BAB1_2089 PE=4 SV=1	BAB1_2089	1.9633	0.00127939	Up
cellular component organization or biogenesis	Q2YM06	50S ribosomal protein L2 OS=Brucella abortus (strain 2308) OX=359391 GN=rplB PE=3 SV=1	rplB	0.31	0.0127242	Down
cellular component organization or biogenesis	Q2YJM7	Peptide chain release factor 3 OS=Brucella abortus (strain 2308) OX=359391 GN=prfC PE=3 SV=1	prfC	0.3203	0.00396537	Down
cellular component organization or biogenesis	Q2YRJ1	30S ribosomal protein S2 OS=Brucella abortus (strain 2308) OX=359391 GN=rpsB PE=3 SV=1	rpsB	0.5114	0.0499242	Down
cellular component organization or biogenesis	Q2YM11	50S ribosomal protein L11 OS=Brucella abortus (strain 2308) OX=359391 GN=rplK PE=3 SV=1	rplK	0.3172	0.00167106	Down
cellular component organization or biogenesis	Q2YM05	50S ribosomal protein L23 OS=Brucella abortus (strain 2308) OX=359391 GN=rplW PE=3 SV=1	rplW	0.3089	0.0494434	Down
cellular component organization or biogenesis	Q2YRB0	50S ribosomal protein L6 OS=Brucella abortus (strain 2308) OX=359391 GN=rplF PE=3 SV=1	rplF	0.2247	0.0244294	Down
cellular component organization or biogenesis	Q2YRA9	30S ribosomal protein S8 OS=Brucella abortus (strain 2308) OX=359391 GN=rpsH PE=3 SV=1	rpsH	0.3079	0.000288673	Down
cellular component organization or biogenesis	Q2YJP1	Peptidase family U6, penicillin-insensitive murein endopeptidase OS=Brucella abortus (strain 2308) OX=359391 GN=mepA PE=4 SV=1	mepA	0.5842	0.0320333	Down
cellular component organization or biogenesis	Q2YMX8	Cytochrome c assembly protein:Cytochrome c-type biogenesis protein:Cytochrome c-type biogenesis protein CcmF OS=Brucella abortus (strain 2308) OX=359391 GN=BAB1_0633 PE=4 SV=1	BAB1_0633	0.3624	0.00469213	Down
cellular component organization or biogenesis	Q2YM03	50S ribosomal protein L3 OS=Brucella abortus (strain 2308) OX=359391 GN=rplC PE=3 SV=1	rplC	0.1519	0.0001229	Down
cellular component organization or biogenesis	Q2YPX0	GTPase HflX OS=Brucella abortus (strain 2308) OX=359391 GN=hflX PE=3 SV=1	hflX	1.6306	0.0199321	Up
cellular component organization or biogenesis	Q2YRA1	30S ribosomal protein S3 OS=Brucella abortus (strain 2308) OX=359391 GN=rpsC PE=3 SV=1	rpsC	0.327	0.00507076	Down
cellular component organization or biogenesis	Q2YRA8	30S ribosomal protein S14 OS=Brucella abortus (strain 2308) OX=359391 GN=rpsN PE=3 SV=1	rpsN	0.3384	0.0028258	Down
response to stimulus	Q2YJP1	Peptidase family U6, penicillin-insensitive murein endopeptidase OS=Brucella abortus (strain 2308) OX=359391 GN=mepA PE=4 SV=1	mepA	0.5842	0.0320333	Down
response to stimulus	Q2YQA0	Isocitrate lyase and phosphorylmutase:Isocitrate lyase OS=Brucella abortus (strain 2308) OX=359391 GN=BAB1_1631 PE=1 SV=1	BAB1_1631	0.0111	0.000358154	Down
response to stimulus	Q2YNH5	DNA-directed DNA polymerase OS=Brucella abortus (strain 2308) OX=359391 GN=BAB1_0845 PE=4 SV=1	BAB1_0845	0.11	0.00422254	Down
response to stimulus	Q2YNQ3	Uncharacterized protein OS=Brucella abortus (strain 2308) OX=359391 GN=BAB1_0950 PE=4 SV=1	BAB1_0950	0.5626	0.00954346	Down
response to stimulus	Q2YQ80	D-alanyl-D-alanine carboxypeptidase 1, S11 family OS=Brucella abortus (strain 2308) OX=359391 GN=BAB1_1010 PE=3 SV=1	BAB1_1010	0.5069	0.00198488	Down
response to stimulus	Q2YRH7	ATP-binding region, ATPase-like:Histidine kinase OS=Brucella abortus (strain 2308) OX=359391 GN=BAB1_1673 PE=4 SV=1	BAB1_1673	3.2746	0.0175727	Up
response to stimulus	Q2YNZ1	Bifunctional uridylyltransferase/uridylyl-removing enzyme OS=Brucella abortus (strain 2308) OX=359391 GN=glnD PE=3 SV=1	glnD	0.4453	0.0120812	Down
response to stimulus	Q2YPY7	S-adenosylmethionine:tRNA ribosyltransferase-isomerase OS=Brucella abortus (strain 2308) OX=359391 GN=queA PE=3 SV=1	queA	0.5478	0.0229623	Down
response to stimulus	Q2YRJ4	Chaperonin clpA/B:ATP/GTP-binding site motif A (P-loop):AAA ATPase:AAA ATPase, central region:Clp, N terminal OS=Brucella abortus (strain 2308) OX=359391 GN=clpA PE=3 SV=1	clpA	0.3034	0.0106982	Down
response to stimulus	Q2YNN5	Glycosyl transferase, family 51:Penicillin-binding protein, transpeptidase domain OS=Brucella abortus (strain 2308) OX=359391 GN=BAB1_0932 PE=4 SV=1	BAB1_0932	0.4154	8.64472e-05	Down
response to stimulus	Q2YJP8	Elongation factor 4 OS=Brucella abortus (strain 2308) OX=359391 GN=lepA PE=3 SV=1	lepA	0.5267	0.0477955	Down
response to stimulus	Q2YK18	Probable acid stress chaperone HdeA OS=Brucella abortus (strain 2308) OX=359391 GN=hdeA PE=1 SV=1	hdeA	3.3851	0.0323023	Up
response to stimulus	Q2YRU2	Periplasmic serine endoprotease DegP-like OS=Brucella abortus (strain 2308) OX=359391 GN=BAB1_1229 PE=3 SV=1	BAB1_1229	0.4382	0.0365654	Down
response to stimulus	Q2YKG1	Bacterial extracellular solute-binding protein, family 5 OS=Brucella abortus (strain 2308) OX=359391 GN=BAB2_0699 PE=4 SV=1	BAB2_0699	1.703	0.0123563	Up
response to stimulus	Q2YR02	DNA polymerase III subunit epsilon OS=Brucella abortus (strain 2308) OX=359391 GN=dnaQ PE=4 SV=1	dnaQ	0.3665	0.0186195	Down
response to stimulus	Q2YP35	Protein GrpE OS=Brucella abortus (strain 2308) OX=359391 GN=grpE PE=3 SV=1	grpE	2.615	0.0479744	Up
response to stimulus	Q2YK29	Inosine-5'-monophosphate dehydrogenase OS=Brucella abortus (strain 2308) OX=359391 GN=guaB PE=3 SV=1	guaB	1.8697	0.0287925	Up
response to stimulus	Q2YPX0	GTPase HflX OS=Brucella abortus (strain 2308) OX=359391 GN=hflX PE=3 SV=1	hflX	1.6306	0.0199321	Up
response to stimulus	Q2YKR3	Adenine deaminase OS=Brucella abortus (strain 2308) OX=359391 GN=ade PE=3 SV=1	ade	0.0554	0.00874823	Down
response to stimulus	Q2YP76	Substrate-binding region of ABC-type glycine betaine transport system OS=Brucella abortus (strain 2308) OX=359391 GN=BAB1_0226 PE=1 SV=1	BAB1_0226	2.5016	0.0488691	Up
response to stimulus	Q2YMA1	Bacteroid development protein BacA OS=Brucella abortus (strain 2308) OX=359391 GN=bacA PE=4 SV=1	bacA	0.5036	0.00741288	Down
response to stimulus	Q2YIR2	Elongation factor G, C-terminal:Elongation factor, GTP-binding:ATP/GTP-binding site motif A (P-loop):Elongation factor Tu, do OS=Brucella abortus (strain 2308) OX=359391 GN=BAB2_0361 PE=4 SV=1	BAB2_0361	0.2106	9.13973e-05	Down
response to stimulus	Q2YKV9	Superoxide dismutase [Cu-Zn] OS=Brucella abortus (strain 2308) OX=359391 GN=sodC PE=3 SV=1	sodC	2.3005	0.00308144	Up
response to stimulus	Q2YQR3	Polyribonucleotide nucleotidyltransferase OS=Brucella abortus (strain 2308) OX=359391 GN=pnp PE=3 SV=1	pnp	0.2783	5.50704e-05	Down
response to stimulus	Q2YM11	50S ribosomal protein L11 OS=Brucella abortus (strain 2308) OX=359391 GN=rplK PE=3 SV=1	rplK	0.3172	0.00167106	Down
response to stimulus	Q2YRU7	Protein RecA OS=Brucella abortus (strain 2308) OX=359391 GN=recA PE=2 SV=1	recA	0.3132	0.00263965	Down
biological regulation	Q2YK00	Cell division topological specificity factor OS=Brucella abortus (strain 2308) OX=359391 GN=minE PE=3 SV=1	minE	0.1403	0.0260284	Down
biological regulation	Q2YM12	50S ribosomal protein L1 OS=Brucella abortus (strain 2308) OX=359391 GN=rplA PE=3 SV=1	rplA	0.3212	4.85191e-06	Down
biological regulation	Q2YJ35	Putative nickel-responsive regulator OS=Brucella abortus (strain 2308) OX=359391 GN=BAB2_0432 PE=3 SV=1	BAB2_0432	2.1709	0.0126969	Up
biological regulation	Q2YRH7	ATP-binding region, ATPase-like:Histidine kinase OS=Brucella abortus (strain 2308) OX=359391 GN=BAB1_1673 PE=4 SV=1	BAB1_1673	3.2746	0.0175727	Up
biological regulation	Q2YQR3	Polyribonucleotide nucleotidyltransferase OS=Brucella abortus (strain 2308) OX=359391 GN=pnp PE=3 SV=1	pnp	0.2783	5.50704e-05	Down
biological regulation	Q2YNZ1	Bifunctional uridylyltransferase/uridylyl-removing enzyme OS=Brucella abortus (strain 2308) OX=359391 GN=glnD PE=3 SV=1	glnD	0.4453	0.0120812	Down
biological regulation	Q2YQY5	Class I peptide chain release factor domain OS=Brucella abortus (strain 2308) OX=359391 GN=BAB1_2089 PE=4 SV=1	BAB1_2089	1.9633	0.00127939	Up
biological regulation	Q2YQ80	D-alanyl-D-alanine carboxypeptidase 1, S11 family OS=Brucella abortus (strain 2308) OX=359391 GN=BAB1_1010 PE=3 SV=1	BAB1_1010	0.5069	0.00198488	Down
biological regulation	Q2YNN5	Glycosyl transferase, family 51:Penicillin-binding protein, transpeptidase domain OS=Brucella abortus (strain 2308) OX=359391 GN=BAB1_0932 PE=4 SV=1	BAB1_0932	0.4154	8.64472e-05	Down
biological regulation	Q2YM02	30S ribosomal protein S10 OS=Brucella abortus (strain 2308) OX=359391 GN=rpsJ PE=3 SV=1	rpsJ	0.3957	0.00903078	Down
biological regulation	Q2YND8	50S ribosomal protein L13 OS=Brucella abortus (strain 2308) OX=359391 GN=rplM PE=3 SV=1	rplM	0.2678	0.00228222	Down
biological regulation	Q2YLZ8	30S ribosomal protein S12 OS=Brucella abortus (strain 2308) OX=359391 GN=rpsL PE=3 SV=1	rpsL	0.3373	0.0284512	Down
biological regulation	Q2YRA9	30S ribosomal protein S8 OS=Brucella abortus (strain 2308) OX=359391 GN=rpsH PE=3 SV=1	rpsH	0.3079	0.000288673	Down
biological regulation	Q2YM03	50S ribosomal protein L3 OS=Brucella abortus (strain 2308) OX=359391 GN=rplC PE=3 SV=1	rplC	0.1519	0.0001229	Down
biological regulation	Q2YPX0	GTPase HflX OS=Brucella abortus (strain 2308) OX=359391 GN=hflX PE=3 SV=1	hflX	1.6306	0.0199321	Up
biological regulation	Q2YQ66	Nitrogen regulatory protein P-II:P-II protein urydylation site OS=Brucella abortus (strain 2308) OX=359391 GN=glnB PE=3 SV=1	glnB	2.3914	0.0116753	Up
biological regulation	Q2YP35	Protein GrpE OS=Brucella abortus (strain 2308) OX=359391 GN=grpE PE=3 SV=1	grpE	2.615	0.0479744	Up
biological regulation	Q2YIP3	Response regulator receiver:Sigma-54 factor interaction domain:Helix-turn-helix, Fis-type:AAA ATPase OS=Brucella abortus (strain 2308) OX=359391 GN=BAB2_0081 PE=4 SV=1	BAB2_0081	0.5918	0.0224904	Down
biological regulation	Q2YNH2	30S ribosomal protein S4 OS=Brucella abortus (strain 2308) OX=359391 GN=rpsD PE=3 SV=1	rpsD	0.2194	0.0154659	Down
biological regulation	Q2YPW4	DNA-binding transcriptional regulator NtrC OS=Brucella abortus (strain 2308) OX=359391 GN=ntrC PE=4 SV=1	ntrC	1.7911	0.0145628	Up
biological regulation	Q2YJA0	Bacterial regulatory protein LysR, HTH motif:LysR substrate binding domain OS=Brucella abortus (strain 2308) OX=359391 GN=BAB2_0096 PE=3 SV=1	BAB2_0096	1.8211	0.00111069	Up
growth	Q2YM76	D-alanine--D-alanine ligase OS=Brucella abortus (strain 2308) OX=359391 GN=ddl PE=3 SV=1	ddl	0.4797	0.00378325	Down
growth	Q2YLZ8	30S ribosomal protein S12 OS=Brucella abortus (strain 2308) OX=359391 GN=rpsL PE=3 SV=1	rpsL	0.3373	0.0284512	Down
growth	Q2YJZ3	Ribonucleoside-diphosphate reductase OS=Brucella abortus (strain 2308) OX=359391 GN=nrdE PE=3 SV=1	nrdE	0.0489	0.00304716	Down
growth	Q2YRA5	50S ribosomal protein L14 OS=Brucella abortus (strain 2308) OX=359391 GN=rplN PE=3 SV=1	rplN	0.3	0.0120068	Down
growth	Q2YM11	50S ribosomal protein L11 OS=Brucella abortus (strain 2308) OX=359391 GN=rplK PE=3 SV=1	rplK	0.3172	0.00167106	Down
growth	Q2YQZ2	Imidazoleglycerol-phosphate dehydratase OS=Brucella abortus (strain 2308) OX=359391 GN=hisB PE=3 SV=1	hisB	0.531	0.0129407	Down
growth	Q2YMF0	1-deoxy-D-xylulose-5-phosphate synthase OS=Brucella abortus (strain 2308) OX=359391 GN=dxs PE=3 SV=1	dxs	0.431	0.0437341	Down
growth	Q2YM06	50S ribosomal protein L2 OS=Brucella abortus (strain 2308) OX=359391 GN=rplB PE=3 SV=1	rplB	0.31	0.0127242	Down
growth	Q2YRA1	30S ribosomal protein S3 OS=Brucella abortus (strain 2308) OX=359391 GN=rpsC PE=3 SV=1	rpsC	0.327	0.00507076	Down
growth	Q2YLP6	50S ribosomal protein L19 OS=Brucella abortus (strain 2308) OX=359391 GN=rplS PE=3 SV=1	rplS	0.2383	0.00111837	Down
growth	Q2YP35	Protein GrpE OS=Brucella abortus (strain 2308) OX=359391 GN=grpE PE=3 SV=1	grpE	2.615	0.0479744	Up
growth	Q2YPS5	Iron-sulfur cluster carrier protein OS=Brucella abortus (strain 2308) OX=359391 GN=BAB1_0054 PE=3 SV=1	BAB1_0054	0.4915	0.0282284	Down
growth	Q2YM03	50S ribosomal protein L3 OS=Brucella abortus (strain 2308) OX=359391 GN=rplC PE=3 SV=1	rplC	0.1519	0.0001229	Down
growth	Q2YRT2	50S ribosomal protein L18 OS=Brucella abortus (strain 2308) OX=359391 GN=rplR PE=3 SV=1	rplR	0.3048	0.000163584	Down
growth	Q2YNQ3	Uncharacterized protein OS=Brucella abortus (strain 2308) OX=359391 GN=BAB1_0950 PE=4 SV=1	BAB1_0950	0.5626	0.00954346	Down
growth	Q2YQS1	tRNA (guanine-N(7)-)-methyltransferase OS=Brucella abortus (strain 2308) OX=359391 GN=trmB PE=3 SV=1	trmB	0.2627	0.00699369	Down
growth	Q2YM05	50S ribosomal protein L23 OS=Brucella abortus (strain 2308) OX=359391 GN=rplW PE=3 SV=1	rplW	0.3089	0.0494434	Down
growth	Q2YND8	50S ribosomal protein L13 OS=Brucella abortus (strain 2308) OX=359391 GN=rplM PE=3 SV=1	rplM	0.2678	0.00228222	Down
growth	Q2YRJ1	30S ribosomal protein S2 OS=Brucella abortus (strain 2308) OX=359391 GN=rpsB PE=3 SV=1	rpsB	0.5114	0.0499242	Down
localization	Q2YJE6	Bacterial inner-membrane translocator OS=Brucella abortus (strain 2308) OX=359391 GN=BAB2_1111 PE=3 SV=1	BAB2_1111	2.7	0.0463925	Up
localization	Q2YQF2	Prokaryotic sulfate-/thiosulfate-binding protein:Bacterial extracellular solute-binding protein, family 1 OS=Brucella abortus (strain 2308) OX=359391 GN=BAB1_1351 PE=4 SV=1	BAB1_1351	10.3475	0.0220022	Up
localization	Q2YKG1	Bacterial extracellular solute-binding protein, family 5 OS=Brucella abortus (strain 2308) OX=359391 GN=BAB2_0699 PE=4 SV=1	BAB2_0699	1.703	0.0123563	Up
localization	Q2YP76	Substrate-binding region of ABC-type glycine betaine transport system OS=Brucella abortus (strain 2308) OX=359391 GN=BAB1_0226 PE=1 SV=1	BAB1_0226	2.5016	0.0488691	Up
localization	Q2YJZ9	Site-determining protein OS=Brucella abortus (strain 2308) OX=359391 GN=minD PE=3 SV=1	minD	0.0054	0.00589422	Down
localization	Q2YMA1	Bacteroid development protein BacA OS=Brucella abortus (strain 2308) OX=359391 GN=bacA PE=4 SV=1	bacA	0.5036	0.00741288	Down
localization	Q2YQA2	Spermidine/putrescine import ATP-binding protein PotA OS=Brucella abortus (strain 2308) OX=359391 GN=potA PE=3 SV=1	potA	0.2678	0.00242399	Down
cell	Q2YPY7	S-adenosylmethionine:tRNA ribosyltransferase-isomerase OS=Brucella abortus (strain 2308) OX=359391 GN=queA PE=3 SV=1	queA	0.5478	0.0229623	Down
cell	Q2YJM7	Peptide chain release factor 3 OS=Brucella abortus (strain 2308) OX=359391 GN=prfC PE=3 SV=1	prfC	0.3203	0.00396537	Down
cell	Q2YRA5	50S ribosomal protein L14 OS=Brucella abortus (strain 2308) OX=359391 GN=rplN PE=3 SV=1	rplN	0.3	0.0120068	Down
cell	Q2YJT6	Cytochrome c heme-binding site OS=Brucella abortus (strain 2308) OX=359391 GN=BAB2_0955 PE=4 SV=1	BAB2_0955	0.3521	0.0430974	Down
cell	Q2YIU6	Uncharacterized protein BAB2_0314 OS=Brucella abortus (strain 2308) OX=359391 GN=BAB2_0314 PE=3 SV=1	BAB2_0314	2.0446	0.0285668	Up
cell	Q2YMF0	1-deoxy-D-xylulose-5-phosphate synthase OS=Brucella abortus (strain 2308) OX=359391 GN=dxs PE=3 SV=1	dxs	0.431	0.0437341	Down
cell	Q2YR02	DNA polymerase III subunit epsilon OS=Brucella abortus (strain 2308) OX=359391 GN=dnaQ PE=4 SV=1	dnaQ	0.3665	0.0186195	Down
cell	Q2YRA1	30S ribosomal protein S3 OS=Brucella abortus (strain 2308) OX=359391 GN=rpsC PE=3 SV=1	rpsC	0.327	0.00507076	Down
cell	Q2YM15	DNA-directed RNA polymerase subunit beta OS=Brucella abortus (strain 2308) OX=359391 GN=rpoB PE=3 SV=1	rpoB	0.3198	0.000258418	Down
cell	Q2YS14	Immunoreactive 28 kDa outer membrane protein OS=Brucella abortus (strain 2308) OX=359391 GN=omp28 PE=4 SV=1	omp28	4.2525	0.0111702	Up
cell	Q2YM76	D-alanine--D-alanine ligase OS=Brucella abortus (strain 2308) OX=359391 GN=ddl PE=3 SV=1	ddl	0.4797	0.00378325	Down
cell	Q2YQY9	1-(5-phosphoribosyl)-5-[(5-phosphoribosylamino)methylideneamino] imidazole-4-carboxamide isomerase OS=Brucella abortus (strain 2308) OX=359391 GN=hisA PE=3 SV=1	hisA	0.5224	0.0159969	Down
cell	Q2YPX0	GTPase HflX OS=Brucella abortus (strain 2308) OX=359391 GN=hflX PE=3 SV=1	hflX	1.6306	0.0199321	Up
cell	Q2YMG7	Malonyl CoA-acyl carrier protein transacylase OS=Brucella abortus (strain 2308) OX=359391 GN=fabD PE=3 SV=1	fabD	2.303	0.0381912	Up
cell	Q2YPV8	Lipoyl synthase OS=Brucella abortus (strain 2308) OX=359391 GN=lipA PE=3 SV=1	lipA	0.1298	0.000780367	Down
cell	Q2YM16	DNA-directed RNA polymerase subunit beta' OS=Brucella abortus (strain 2308) OX=359391 GN=rpoC PE=3 SV=1	rpoC	0.306	0.00212906	Down
cell	Q2YPK9	Chromosomal replication initiator protein DnaA OS=Brucella abortus (strain 2308) OX=359391 GN=dnaA PE=3 SV=1	dnaA	0.1445	0.0177349	Down
cell	Q2YIT1	Nodulation protein nfed, c-terminal only OS=Brucella abortus (strain 2308) OX=359391 GN=BAB2_0073 PE=4 SV=1	BAB2_0073	3.3101	0.00211191	Up
cell	Q2YQ80	D-alanyl-D-alanine carboxypeptidase 1, S11 family OS=Brucella abortus (strain 2308) OX=359391 GN=BAB1_1010 PE=3 SV=1	BAB1_1010	0.5069	0.00198488	Down
cell	Q2YPI2	Pantothenate synthetase OS=Brucella abortus (strain 2308) OX=359391 GN=panC PE=3 SV=1	panC	0.2986	0.0275944	Down
cell	Q2YMK9	Insulinase-like peptidase, family M16:Peptidase M16 inactive OS=Brucella abortus (strain 2308) OX=359391 GN=BAB1_0509 PE=3 SV=1	BAB1_0509	0.3423	0.00974807	Down
cell	Q2YQ71	Pseudouridine synthase OS=Brucella abortus (strain 2308) OX=359391 GN=BAB1_1019 PE=3 SV=1	BAB1_1019	0.3874	0.00943706	Down
cell	Q2YNQ5	Uncharacterized protein OS=Brucella abortus (strain 2308) OX=359391 GN=BAB1_0948 PE=4 SV=1	BAB1_0948	0.5196	0.0385099	Down
cell	Q2YJ87	Glutamate synthase amidotransferase domain:Glutamate synthase central domain OS=Brucella abortus (strain 2308) OX=359391 GN=gltB PE=4 SV=1	gltB	0.6247	0.0347194	Down
cell	Q2YNN5	Glycosyl transferase, family 51:Penicillin-binding protein, transpeptidase domain OS=Brucella abortus (strain 2308) OX=359391 GN=BAB1_0932 PE=4 SV=1	BAB1_0932	0.4154	8.64472e-05	Down
cell	Q2YQA0	Isocitrate lyase and phosphorylmutase:Isocitrate lyase OS=Brucella abortus (strain 2308) OX=359391 GN=BAB1_1631 PE=1 SV=1	BAB1_1631	0.0111	0.000358154	Down
cell	Q2YR77	Uncharacterized protein OS=Brucella abortus (strain 2308) OX=359391 GN=BAB1_1992 PE=4 SV=1	BAB1_1992	4.7132	0.000210059	Up
cell	Q2YRT5	50S ribosomal protein L15 OS=Brucella abortus (strain 2308) OX=359391 GN=rplO PE=3 SV=1	rplO	0.4429	0.00313082	Down
cell	Q2YM45	PhnA protein OS=Brucella abortus (strain 2308) OX=359391 GN=BAB1_1483 PE=4 SV=1	BAB1_1483	1.7816	0.0179287	Up
cell	Q2YQ20	Cysteine synthase/cystathionine beta-synthase P-phosphate attachment site:Pyridoxal-5'-phosphate-dependent enzyme, beta family OS=Brucella abortus (strain 2308) OX=359391 GN=BAB1_1073 PE=4 SV=1	BAB1_1073	1.9044	0.00100503	Up
cell	Q2YQF2	Prokaryotic sulfate-/thiosulfate-binding protein:Bacterial extracellular solute-binding protein, family 1 OS=Brucella abortus (strain 2308) OX=359391 GN=BAB1_1351 PE=4 SV=1	BAB1_1351	10.3475	0.0220022	Up
cell	Q2YP51	Methionine synthase OS=Brucella abortus (strain 2308) OX=359391 GN=BAB1_0188 PE=4 SV=1	BAB1_0188	0.2635	0.000158074	Down
cell	Q2YQI5	Adenylosuccinate synthetase OS=Brucella abortus (strain 2308) OX=359391 GN=purA PE=3 SV=1	purA	0.6128	0.0228433	Down
cell	Q2YND8	50S ribosomal protein L13 OS=Brucella abortus (strain 2308) OX=359391 GN=rplM PE=3 SV=1	rplM	0.2678	0.00228222	Down
cell	Q2YLX4	Ribosome-binding ATPase YchF OS=Brucella abortus (strain 2308) OX=359391 GN=ychF PE=3 SV=1	ychF	2.1262	0.0159128	Up
cell	Q2YIQ9	Fructose-1,6-bisphosphatase class 1 OS=Brucella abortus (strain 2308) OX=359391 GN=fbp PE=3 SV=1	fbp	0.2142	0.00686177	Down
cell	Q2YQR3	Polyribonucleotide nucleotidyltransferase OS=Brucella abortus (strain 2308) OX=359391 GN=pnp PE=3 SV=1	pnp	0.2783	5.50704e-05	Down
cell	Q2YLU9	Probable intracellular septation protein A OS=Brucella abortus (strain 2308) OX=359391 GN=BAB1_1935 PE=3 SV=1	BAB1_1935	1.9125	0.00168938	Up
cell	Q2YP59	Thiamine-phosphate synthase OS=Brucella abortus (strain 2308) OX=359391 GN=BAB1_0215 PE=3 SV=1	BAB1_0215	4.8683	0.000121574	Up
cell	Q2YNA2	Delta-aminolevulinic acid dehydratase OS=Brucella abortus (strain 2308) OX=359391 GN=hemB PE=3 SV=1	hemB	1.7008	0.0380585	Up
cell	Q2YKQ8	Fumarate lyase:Delta crystallin OS=Brucella abortus (strain 2308) OX=359391 GN=BAB2_0594 PE=4 SV=1	BAB2_0594	2.2483	0.0271165	Up
cell	Q2YS05	Chaperonin clpA/B:AAA ATPase OS=Brucella abortus (strain 2308) OX=359391 GN=BAB1_1573 PE=4 SV=1	BAB1_1573	0.3718	0.0103182	Down
cell	Q2YQS1	tRNA (guanine-N(7)-)-methyltransferase OS=Brucella abortus (strain 2308) OX=359391 GN=trmB PE=3 SV=1	trmB	0.2627	0.00699369	Down
cell	Q2YNF8	NADH-quinone oxidoreductase subunit F OS=Brucella abortus (strain 2308) OX=359391 GN=BAB1_0827 PE=3 SV=1	BAB1_0827	0.358	0.000364574	Down
cell	Q2YJE6	Bacterial inner-membrane translocator OS=Brucella abortus (strain 2308) OX=359391 GN=BAB2_1111 PE=3 SV=1	BAB2_1111	2.7	0.0463925	Up
cell	Q2YMX8	Cytochrome c assembly protein:Cytochrome c-type biogenesis protein:Cytochrome c-type biogenesis protein CcmF OS=Brucella abortus (strain 2308) OX=359391 GN=BAB1_0633 PE=4 SV=1	BAB1_0633	0.3624	0.00469213	Down
cell	Q2YQ03	GTP cyclohydrolase 1 OS=Brucella abortus (strain 2308) OX=359391 GN=folE PE=3 SV=1	folE	0.3131	0.0243012	Down
cell	Q2YJX7	Uncharacterized protein OS=Brucella abortus (strain 2308) OX=359391 GN=BAB2_0913 PE=4 SV=1	BAB2_0913	0.1482	0.000952087	Down
cell	Q2YIP1	KDPG and KHG aldolase OS=Brucella abortus (strain 2308) OX=359391 GN=BAB2_0083 PE=4 SV=1	BAB2_0083	0.2422	0.0353656	Down
cell	Q2YM12	50S ribosomal protein L1 OS=Brucella abortus (strain 2308) OX=359391 GN=rplA PE=3 SV=1	rplA	0.3212	4.85191e-06	Down
cell	Q2YLZ8	30S ribosomal protein S12 OS=Brucella abortus (strain 2308) OX=359391 GN=rpsL PE=3 SV=1	rpsL	0.3373	0.0284512	Down
cell	Q2YRL8	Beta-lactamase-like OS=Brucella abortus (strain 2308) OX=359391 GN=BAB1_1534 PE=4 SV=1	BAB1_1534	0.1068	0.012828	Down
cell	Q2YK29	Inosine-5'-monophosphate dehydrogenase OS=Brucella abortus (strain 2308) OX=359391 GN=guaB PE=3 SV=1	guaB	1.8697	0.0287925	Up
cell	Q2YM05	50S ribosomal protein L23 OS=Brucella abortus (strain 2308) OX=359391 GN=rplW PE=3 SV=1	rplW	0.3089	0.0494434	Down
cell	Q2YRT2	50S ribosomal protein L18 OS=Brucella abortus (strain 2308) OX=359391 GN=rplR PE=3 SV=1	rplR	0.3048	0.000163584	Down
cell	Q2YRJ1	30S ribosomal protein S2 OS=Brucella abortus (strain 2308) OX=359391 GN=rpsB PE=3 SV=1	rpsB	0.5114	0.0499242	Down
cell	Q2YLR7	ATP/GTP-binding site motif A (P-loop):AFG1-like ATPase OS=Brucella abortus (strain 2308) OX=359391 GN=BAB1_1929 PE=4 SV=1	BAB1_1929	0.2957	0.0146133	Down
cell	Q2YRJ4	Chaperonin clpA/B:ATP/GTP-binding site motif A (P-loop):AAA ATPase:AAA ATPase, central region:Clp, N terminal OS=Brucella abortus (strain 2308) OX=359391 GN=clpA PE=3 SV=1	clpA	0.3034	0.0106982	Down
cell	Q2YJQ6	Succinyl-diaminopimelate desuccinylase OS=Brucella abortus (strain 2308) OX=359391 GN=dapE PE=3 SV=1	dapE	1.6282	0.046735	Up
cell	Q2YRQ5	Acyl-[acyl-carrier-protein]--UDP-N-acetylglucosamine O-acyltransferase OS=Brucella abortus (strain 2308) OX=359391 GN=lpxA PE=3 SV=1	lpxA	0.5277	0.044861	Down
cell	Q2YM03	50S ribosomal protein L3 OS=Brucella abortus (strain 2308) OX=359391 GN=rplC PE=3 SV=1	rplC	0.1519	0.0001229	Down
cell	Q2YLS3	Dihydrolipoyllysine-residue succinyltransferase component of 2-oxoglutarate dehydrogenase complex OS=Brucella abortus (strain 2308) OX=359391 GN=sucB PE=3 SV=1	sucB	1.7797	0.0331012	Up
cell	Q2YRK5	Malate synthase G OS=Brucella abortus (strain 2308) OX=359391 GN=glcB PE=3 SV=1	glcB	2.5014	0.000499715	Up
cell	Q2YQA2	Spermidine/putrescine import ATP-binding protein PotA OS=Brucella abortus (strain 2308) OX=359391 GN=potA PE=3 SV=1	potA	0.2678	0.00242399	Down
cell	Q2YP35	Protein GrpE OS=Brucella abortus (strain 2308) OX=359391 GN=grpE PE=3 SV=1	grpE	2.615	0.0479744	Up
cell	Q2YRL1	T-RNA-binding region OS=Brucella abortus (strain 2308) OX=359391 GN=csaA PE=4 SV=1	csaA	2.1095	0.0132644	Up
cell	Q2YM02	30S ribosomal protein S10 OS=Brucella abortus (strain 2308) OX=359391 GN=rpsJ PE=3 SV=1	rpsJ	0.3957	0.00903078	Down
cell	Q2YMA1	Bacteroid development protein BacA OS=Brucella abortus (strain 2308) OX=359391 GN=bacA PE=4 SV=1	bacA	0.5036	0.00741288	Down
cell	Q2YLY1	Polyphenol oxidase OS=Brucella abortus (strain 2308) OX=359391 GN=BAB1_1546 PE=3 SV=1	BAB1_1546	1.5935	0.034675	Up
cell	Q2YP76	Substrate-binding region of ABC-type glycine betaine transport system OS=Brucella abortus (strain 2308) OX=359391 GN=BAB1_0226 PE=1 SV=1	BAB1_0226	2.5016	0.0488691	Up
cell	Q2YRP8	Isoprenyl transferase OS=Brucella abortus (strain 2308) OX=359391 GN=BAB1_1180 PE=3 SV=1	BAB1_1180	0.1836	0.0187455	Down
cell	Q2YJZ3	Ribonucleoside-diphosphate reductase OS=Brucella abortus (strain 2308) OX=359391 GN=nrdE PE=3 SV=1	nrdE	0.0489	0.00304716	Down
cell	Q2YRT3	30S ribosomal protein S5 OS=Brucella abortus (strain 2308) OX=359391 GN=rpsE PE=3 SV=1	rpsE	0.3392	0.000907439	Down
cell	Q2YM06	50S ribosomal protein L2 OS=Brucella abortus (strain 2308) OX=359391 GN=rplB PE=3 SV=1	rplB	0.31	0.0127242	Down
cell	Q2YNH2	30S ribosomal protein S4 OS=Brucella abortus (strain 2308) OX=359391 GN=rpsD PE=3 SV=1	rpsD	0.2194	0.0154659	Down
cell	Q2YRU2	Periplasmic serine endoprotease DegP-like OS=Brucella abortus (strain 2308) OX=359391 GN=BAB1_1229 PE=3 SV=1	BAB1_1229	0.4382	0.0365654	Down
cell	Q2YK00	Cell division topological specificity factor OS=Brucella abortus (strain 2308) OX=359391 GN=minE PE=3 SV=1	minE	0.1403	0.0260284	Down
cell	Q2YKV1	6,7-dimethyl-8-ribityllumazine synthase 2 OS=Brucella abortus (strain 2308) OX=359391 GN=ribH2 PE=1 SV=1	ribH2	0.3565	0.0162366	Down
cell	Q2YRA8	30S ribosomal protein S14 OS=Brucella abortus (strain 2308) OX=359391 GN=rpsN PE=3 SV=1	rpsN	0.3384	0.0028258	Down
cell	Q2YKV9	Superoxide dismutase [Cu-Zn] OS=Brucella abortus (strain 2308) OX=359391 GN=sodC PE=3 SV=1	sodC	2.3005	0.00308144	Up
cell	Q2YK55	Shikimate/quinate 5-dehydrogenase OS=Brucella abortus (strain 2308) OX=359391 GN=BAB2_0825 PE=4 SV=1	BAB2_0825	0.3939	0.00921969	Down
cell	Q2YIR2	Elongation factor G, C-terminal:Elongation factor, GTP-binding:ATP/GTP-binding site motif A (P-loop):Elongation factor Tu, do OS=Brucella abortus (strain 2308) OX=359391 GN=BAB2_0361 PE=4 SV=1	BAB2_0361	0.2106	9.13973e-05	Down
cell	Q2YM11	50S ribosomal protein L11 OS=Brucella abortus (strain 2308) OX=359391 GN=rplK PE=3 SV=1	rplK	0.3172	0.00167106	Down
cell	Q2YKG1	Bacterial extracellular solute-binding protein, family 5 OS=Brucella abortus (strain 2308) OX=359391 GN=BAB2_0699 PE=4 SV=1	BAB2_0699	1.703	0.0123563	Up
cell	Q2YLM4	tRNA N6-adenosine threonylcarbamoyltransferase OS=Brucella abortus (strain 2308) OX=359391 GN=tsaD PE=3 SV=1	tsaD	0.1712	0.0168143	Down
cell	Q2YRA9	30S ribosomal protein S8 OS=Brucella abortus (strain 2308) OX=359391 GN=rpsH PE=3 SV=1	rpsH	0.3079	0.000288673	Down
cell	Q2YRC7	Thiamine-phosphate pyrophosphorylase, putative OS=Brucella abortus (strain 2308) OX=359391 GN=BAB1_1719 PE=4 SV=1	BAB1_1719	2.7027	0.0260275	Up
cell	Q2YPW4	DNA-binding transcriptional regulator NtrC OS=Brucella abortus (strain 2308) OX=359391 GN=ntrC PE=4 SV=1	ntrC	1.7911	0.0145628	Up
cell	Q2YRU9	Alkaline phosphatase OS=Brucella abortus (strain 2308) OX=359391 GN=BAB1_1222 PE=3 SV=1	BAB1_1222	2.6647	0.00416206	Up
cell	Q2YK30	Cytochrome c heme-binding site:Cytochrome c, class I OS=Brucella abortus (strain 2308) OX=359391 GN=BAB2_0850 PE=4 SV=1	BAB2_0850	1.6158	0.0157981	Up
cell	Q2YRU7	Protein RecA OS=Brucella abortus (strain 2308) OX=359391 GN=recA PE=2 SV=1	recA	0.3132	0.00263965	Down
cell	Q2YLP6	50S ribosomal protein L19 OS=Brucella abortus (strain 2308) OX=359391 GN=rplS PE=3 SV=1	rplS	0.2383	0.00111837	Down
cell	Q2YRB0	50S ribosomal protein L6 OS=Brucella abortus (strain 2308) OX=359391 GN=rplF PE=3 SV=1	rplF	0.2247	0.0244294	Down
cell	Q2YLN2	Glutaredoxin OS=Brucella abortus (strain 2308) OX=359391 GN=grxC PE=3 SV=1	grxC	2.6806	0.000843918	Up
cell	Q2YJP8	Elongation factor 4 OS=Brucella abortus (strain 2308) OX=359391 GN=lepA PE=3 SV=1	lepA	0.5267	0.0477955	Down
membrane	Q2YQ80	D-alanyl-D-alanine carboxypeptidase 1, S11 family OS=Brucella abortus (strain 2308) OX=359391 GN=BAB1_1010 PE=3 SV=1	BAB1_1010	0.5069	0.00198488	Down
membrane	Q2YJZ3	Ribonucleoside-diphosphate reductase OS=Brucella abortus (strain 2308) OX=359391 GN=nrdE PE=3 SV=1	nrdE	0.0489	0.00304716	Down
membrane	Q2YM12	50S ribosomal protein L1 OS=Brucella abortus (strain 2308) OX=359391 GN=rplA PE=3 SV=1	rplA	0.3212	4.85191e-06	Down
membrane	Q2YLU9	Probable intracellular septation protein A OS=Brucella abortus (strain 2308) OX=359391 GN=BAB1_1935 PE=3 SV=1	BAB1_1935	1.9125	0.00168938	Up
membrane	Q2YRK5	Malate synthase G OS=Brucella abortus (strain 2308) OX=359391 GN=glcB PE=3 SV=1	glcB	2.5014	0.000499715	Up
membrane	Q2YM06	50S ribosomal protein L2 OS=Brucella abortus (strain 2308) OX=359391 GN=rplB PE=3 SV=1	rplB	0.31	0.0127242	Down
membrane	Q2YMK9	Insulinase-like peptidase, family M16:Peptidase M16 inactive OS=Brucella abortus (strain 2308) OX=359391 GN=BAB1_0509 PE=3 SV=1	BAB1_0509	0.3423	0.00974807	Down
membrane	Q2YNF8	NADH-quinone oxidoreductase subunit F OS=Brucella abortus (strain 2308) OX=359391 GN=BAB1_0827 PE=3 SV=1	BAB1_0827	0.358	0.000364574	Down
membrane	Q2YR77	Uncharacterized protein OS=Brucella abortus (strain 2308) OX=359391 GN=BAB1_1992 PE=4 SV=1	BAB1_1992	4.7132	0.000210059	Up
membrane	Q2YLP6	50S ribosomal protein L19 OS=Brucella abortus (strain 2308) OX=359391 GN=rplS PE=3 SV=1	rplS	0.2383	0.00111837	Down
membrane	Q2YRU2	Periplasmic serine endoprotease DegP-like OS=Brucella abortus (strain 2308) OX=359391 GN=BAB1_1229 PE=3 SV=1	BAB1_1229	0.4382	0.0365654	Down
membrane	Q2YRT5	50S ribosomal protein L15 OS=Brucella abortus (strain 2308) OX=359391 GN=rplO PE=3 SV=1	rplO	0.4429	0.00313082	Down
membrane	Q2YPK9	Chromosomal replication initiator protein DnaA OS=Brucella abortus (strain 2308) OX=359391 GN=dnaA PE=3 SV=1	dnaA	0.1445	0.0177349	Down
membrane	Q2YLR7	ATP/GTP-binding site motif A (P-loop):AFG1-like ATPase OS=Brucella abortus (strain 2308) OX=359391 GN=BAB1_1929 PE=4 SV=1	BAB1_1929	0.2957	0.0146133	Down
membrane	Q2YP76	Substrate-binding region of ABC-type glycine betaine transport system OS=Brucella abortus (strain 2308) OX=359391 GN=BAB1_0226 PE=1 SV=1	BAB1_0226	2.5016	0.0488691	Up
membrane	Q2YRA5	50S ribosomal protein L14 OS=Brucella abortus (strain 2308) OX=359391 GN=rplN PE=3 SV=1	rplN	0.3	0.0120068	Down
membrane	Q2YNN5	Glycosyl transferase, family 51:Penicillin-binding protein, transpeptidase domain OS=Brucella abortus (strain 2308) OX=359391 GN=BAB1_0932 PE=4 SV=1	BAB1_0932	0.4154	8.64472e-05	Down
membrane	Q2YM03	50S ribosomal protein L3 OS=Brucella abortus (strain 2308) OX=359391 GN=rplC PE=3 SV=1	rplC	0.1519	0.0001229	Down
membrane	Q2YIU6	Uncharacterized protein BAB2_0314 OS=Brucella abortus (strain 2308) OX=359391 GN=BAB2_0314 PE=3 SV=1	BAB2_0314	2.0446	0.0285668	Up
membrane	Q2YQA2	Spermidine/putrescine import ATP-binding protein PotA OS=Brucella abortus (strain 2308) OX=359391 GN=potA PE=3 SV=1	potA	0.2678	0.00242399	Down
membrane	Q2YQR3	Polyribonucleotide nucleotidyltransferase OS=Brucella abortus (strain 2308) OX=359391 GN=pnp PE=3 SV=1	pnp	0.2783	5.50704e-05	Down
membrane	Q2YND8	50S ribosomal protein L13 OS=Brucella abortus (strain 2308) OX=359391 GN=rplM PE=3 SV=1	rplM	0.2678	0.00228222	Down
membrane	Q2YM05	50S ribosomal protein L23 OS=Brucella abortus (strain 2308) OX=359391 GN=rplW PE=3 SV=1	rplW	0.3089	0.0494434	Down
membrane	Q2YJP8	Elongation factor 4 OS=Brucella abortus (strain 2308) OX=359391 GN=lepA PE=3 SV=1	lepA	0.5267	0.0477955	Down
membrane	Q2YM76	D-alanine--D-alanine ligase OS=Brucella abortus (strain 2308) OX=359391 GN=ddl PE=3 SV=1	ddl	0.4797	0.00378325	Down
membrane	Q2YK00	Cell division topological specificity factor OS=Brucella abortus (strain 2308) OX=359391 GN=minE PE=3 SV=1	minE	0.1403	0.0260284	Down
membrane	Q2YJT6	Cytochrome c heme-binding site OS=Brucella abortus (strain 2308) OX=359391 GN=BAB2_0955 PE=4 SV=1	BAB2_0955	0.3521	0.0430974	Down
membrane	Q2YMA1	Bacteroid development protein BacA OS=Brucella abortus (strain 2308) OX=359391 GN=bacA PE=4 SV=1	bacA	0.5036	0.00741288	Down
membrane	Q2YJE6	Bacterial inner-membrane translocator OS=Brucella abortus (strain 2308) OX=359391 GN=BAB2_1111 PE=3 SV=1	BAB2_1111	2.7	0.0463925	Up
membrane	Q2YQA0	Isocitrate lyase and phosphorylmutase:Isocitrate lyase OS=Brucella abortus (strain 2308) OX=359391 GN=BAB1_1631 PE=1 SV=1	BAB1_1631	0.0111	0.000358154	Down
membrane	Q2YRA1	30S ribosomal protein S3 OS=Brucella abortus (strain 2308) OX=359391 GN=rpsC PE=3 SV=1	rpsC	0.327	0.00507076	Down
membrane	Q2YIT1	Nodulation protein nfed, c-terminal only OS=Brucella abortus (strain 2308) OX=359391 GN=BAB2_0073 PE=4 SV=1	BAB2_0073	3.3101	0.00211191	Up
membrane	Q2YMX8	Cytochrome c assembly protein:Cytochrome c-type biogenesis protein:Cytochrome c-type biogenesis protein CcmF OS=Brucella abortus (strain 2308) OX=359391 GN=BAB1_0633 PE=4 SV=1	BAB1_0633	0.3624	0.00469213	Down
membrane	Q2YRJ1	30S ribosomal protein S2 OS=Brucella abortus (strain 2308) OX=359391 GN=rpsB PE=3 SV=1	rpsB	0.5114	0.0499242	Down
protein-containing complex	Q2YJA0	Bacterial regulatory protein LysR, HTH motif:LysR substrate binding domain OS=Brucella abortus (strain 2308) OX=359391 GN=BAB2_0096 PE=3 SV=1	BAB2_0096	1.8211	0.00111069	Up
protein-containing complex	Q2YJZ3	Ribonucleoside-diphosphate reductase OS=Brucella abortus (strain 2308) OX=359391 GN=nrdE PE=3 SV=1	nrdE	0.0489	0.00304716	Down
protein-containing complex	Q2YP35	Protein GrpE OS=Brucella abortus (strain 2308) OX=359391 GN=grpE PE=3 SV=1	grpE	2.615	0.0479744	Up
protein-containing complex	Q2YNH2	30S ribosomal protein S4 OS=Brucella abortus (strain 2308) OX=359391 GN=rpsD PE=3 SV=1	rpsD	0.2194	0.0154659	Down
protein-containing complex	Q2YRT5	50S ribosomal protein L15 OS=Brucella abortus (strain 2308) OX=359391 GN=rplO PE=3 SV=1	rplO	0.4429	0.00313082	Down
protein-containing complex	Q2YQS1	tRNA (guanine-N(7)-)-methyltransferase OS=Brucella abortus (strain 2308) OX=359391 GN=trmB PE=3 SV=1	trmB	0.2627	0.00699369	Down
protein-containing complex	Q2YND8	50S ribosomal protein L13 OS=Brucella abortus (strain 2308) OX=359391 GN=rplM PE=3 SV=1	rplM	0.2678	0.00228222	Down
protein-containing complex	Q2YK30	Cytochrome c heme-binding site:Cytochrome c, class I OS=Brucella abortus (strain 2308) OX=359391 GN=BAB2_0850 PE=4 SV=1	BAB2_0850	1.6158	0.0157981	Up
protein-containing complex	Q2YQA2	Spermidine/putrescine import ATP-binding protein PotA OS=Brucella abortus (strain 2308) OX=359391 GN=potA PE=3 SV=1	potA	0.2678	0.00242399	Down
protein-containing complex	Q2YM03	50S ribosomal protein L3 OS=Brucella abortus (strain 2308) OX=359391 GN=rplC PE=3 SV=1	rplC	0.1519	0.0001229	Down
protein-containing complex	Q2YRA5	50S ribosomal protein L14 OS=Brucella abortus (strain 2308) OX=359391 GN=rplN PE=3 SV=1	rplN	0.3	0.0120068	Down
protein-containing complex	Q2YRT2	50S ribosomal protein L18 OS=Brucella abortus (strain 2308) OX=359391 GN=rplR PE=3 SV=1	rplR	0.3048	0.000163584	Down
protein-containing complex	Q2YM12	50S ribosomal protein L1 OS=Brucella abortus (strain 2308) OX=359391 GN=rplA PE=3 SV=1	rplA	0.3212	4.85191e-06	Down
protein-containing complex	Q2YRT3	30S ribosomal protein S5 OS=Brucella abortus (strain 2308) OX=359391 GN=rpsE PE=3 SV=1	rpsE	0.3392	0.000907439	Down
protein-containing complex	Q2YRB0	50S ribosomal protein L6 OS=Brucella abortus (strain 2308) OX=359391 GN=rplF PE=3 SV=1	rplF	0.2247	0.0244294	Down
protein-containing complex	Q2YRA9	30S ribosomal protein S8 OS=Brucella abortus (strain 2308) OX=359391 GN=rpsH PE=3 SV=1	rpsH	0.3079	0.000288673	Down
protein-containing complex	Q2YLS3	Dihydrolipoyllysine-residue succinyltransferase component of 2-oxoglutarate dehydrogenase complex OS=Brucella abortus (strain 2308) OX=359391 GN=sucB PE=3 SV=1	sucB	1.7797	0.0331012	Up
protein-containing complex	Q2YM06	50S ribosomal protein L2 OS=Brucella abortus (strain 2308) OX=359391 GN=rplB PE=3 SV=1	rplB	0.31	0.0127242	Down
protein-containing complex	Q2YJ35	Putative nickel-responsive regulator OS=Brucella abortus (strain 2308) OX=359391 GN=BAB2_0432 PE=3 SV=1	BAB2_0432	2.1709	0.0126969	Up
protein-containing complex	Q2YLM4	tRNA N6-adenosine threonylcarbamoyltransferase OS=Brucella abortus (strain 2308) OX=359391 GN=tsaD PE=3 SV=1	tsaD	0.1712	0.0168143	Down
protein-containing complex	Q2YLZ8	30S ribosomal protein S12 OS=Brucella abortus (strain 2308) OX=359391 GN=rpsL PE=3 SV=1	rpsL	0.3373	0.0284512	Down
protein-containing complex	Q2YRA1	30S ribosomal protein S3 OS=Brucella abortus (strain 2308) OX=359391 GN=rpsC PE=3 SV=1	rpsC	0.327	0.00507076	Down
protein-containing complex	Q2YM05	50S ribosomal protein L23 OS=Brucella abortus (strain 2308) OX=359391 GN=rplW PE=3 SV=1	rplW	0.3089	0.0494434	Down
protein-containing complex	Q2YM15	DNA-directed RNA polymerase subunit beta OS=Brucella abortus (strain 2308) OX=359391 GN=rpoB PE=3 SV=1	rpoB	0.3198	0.000258418	Down
protein-containing complex	Q2YRL1	T-RNA-binding region OS=Brucella abortus (strain 2308) OX=359391 GN=csaA PE=4 SV=1	csaA	2.1095	0.0132644	Up
protein-containing complex	Q2YR02	DNA polymerase III subunit epsilon OS=Brucella abortus (strain 2308) OX=359391 GN=dnaQ PE=4 SV=1	dnaQ	0.3665	0.0186195	Down
protein-containing complex	Q2YM02	30S ribosomal protein S10 OS=Brucella abortus (strain 2308) OX=359391 GN=rpsJ PE=3 SV=1	rpsJ	0.3957	0.00903078	Down
protein-containing complex	Q2YRJ1	30S ribosomal protein S2 OS=Brucella abortus (strain 2308) OX=359391 GN=rpsB PE=3 SV=1	rpsB	0.5114	0.0499242	Down
protein-containing complex	Q2YM16	DNA-directed RNA polymerase subunit beta' OS=Brucella abortus (strain 2308) OX=359391 GN=rpoC PE=3 SV=1	rpoC	0.306	0.00212906	Down
protein-containing complex	Q2YLP6	50S ribosomal protein L19 OS=Brucella abortus (strain 2308) OX=359391 GN=rplS PE=3 SV=1	rplS	0.2383	0.00111837	Down
protein-containing complex	Q2YM11	50S ribosomal protein L11 OS=Brucella abortus (strain 2308) OX=359391 GN=rplK PE=3 SV=1	rplK	0.3172	0.00167106	Down
protein-containing complex	Q2YRA8	30S ribosomal protein S14 OS=Brucella abortus (strain 2308) OX=359391 GN=rpsN PE=3 SV=1	rpsN	0.3384	0.0028258	Down
organelle	Q2YM12	50S ribosomal protein L1 OS=Brucella abortus (strain 2308) OX=359391 GN=rplA PE=3 SV=1	rplA	0.3212	4.85191e-06	Down
organelle	Q2YRA5	50S ribosomal protein L14 OS=Brucella abortus (strain 2308) OX=359391 GN=rplN PE=3 SV=1	rplN	0.3	0.0120068	Down
organelle	Q2YRA1	30S ribosomal protein S3 OS=Brucella abortus (strain 2308) OX=359391 GN=rpsC PE=3 SV=1	rpsC	0.327	0.00507076	Down
organelle	Q2YM03	50S ribosomal protein L3 OS=Brucella abortus (strain 2308) OX=359391 GN=rplC PE=3 SV=1	rplC	0.1519	0.0001229	Down
organelle	Q2YLR7	ATP/GTP-binding site motif A (P-loop):AFG1-like ATPase OS=Brucella abortus (strain 2308) OX=359391 GN=BAB1_1929 PE=4 SV=1	BAB1_1929	0.2957	0.0146133	Down
organelle	Q2YRJ1	30S ribosomal protein S2 OS=Brucella abortus (strain 2308) OX=359391 GN=rpsB PE=3 SV=1	rpsB	0.5114	0.0499242	Down
organelle	Q2YRT5	50S ribosomal protein L15 OS=Brucella abortus (strain 2308) OX=359391 GN=rplO PE=3 SV=1	rplO	0.4429	0.00313082	Down
organelle	Q2YM02	30S ribosomal protein S10 OS=Brucella abortus (strain 2308) OX=359391 GN=rpsJ PE=3 SV=1	rpsJ	0.3957	0.00903078	Down
organelle	Q2YM05	50S ribosomal protein L23 OS=Brucella abortus (strain 2308) OX=359391 GN=rplW PE=3 SV=1	rplW	0.3089	0.0494434	Down
organelle	Q2YLZ8	30S ribosomal protein S12 OS=Brucella abortus (strain 2308) OX=359391 GN=rpsL PE=3 SV=1	rpsL	0.3373	0.0284512	Down
organelle	Q2YNQ5	Uncharacterized protein OS=Brucella abortus (strain 2308) OX=359391 GN=BAB1_0948 PE=4 SV=1	BAB1_0948	0.5196	0.0385099	Down
organelle	Q2YM06	50S ribosomal protein L2 OS=Brucella abortus (strain 2308) OX=359391 GN=rplB PE=3 SV=1	rplB	0.31	0.0127242	Down
organelle	Q2YRA8	30S ribosomal protein S14 OS=Brucella abortus (strain 2308) OX=359391 GN=rpsN PE=3 SV=1	rpsN	0.3384	0.0028258	Down
organelle	Q2YRB0	50S ribosomal protein L6 OS=Brucella abortus (strain 2308) OX=359391 GN=rplF PE=3 SV=1	rplF	0.2247	0.0244294	Down
organelle	Q2YRT3	30S ribosomal protein S5 OS=Brucella abortus (strain 2308) OX=359391 GN=rpsE PE=3 SV=1	rpsE	0.3392	0.000907439	Down
organelle	Q2YRA9	30S ribosomal protein S8 OS=Brucella abortus (strain 2308) OX=359391 GN=rpsH PE=3 SV=1	rpsH	0.3079	0.000288673	Down
organelle	Q2YND8	50S ribosomal protein L13 OS=Brucella abortus (strain 2308) OX=359391 GN=rplM PE=3 SV=1	rplM	0.2678	0.00228222	Down
organelle	Q2YLP6	50S ribosomal protein L19 OS=Brucella abortus (strain 2308) OX=359391 GN=rplS PE=3 SV=1	rplS	0.2383	0.00111837	Down
organelle	Q2YNH2	30S ribosomal protein S4 OS=Brucella abortus (strain 2308) OX=359391 GN=rpsD PE=3 SV=1	rpsD	0.2194	0.0154659	Down
organelle	Q2YM11	50S ribosomal protein L11 OS=Brucella abortus (strain 2308) OX=359391 GN=rplK PE=3 SV=1	rplK	0.3172	0.00167106	Down
organelle	Q2YRT2	50S ribosomal protein L18 OS=Brucella abortus (strain 2308) OX=359391 GN=rplR PE=3 SV=1	rplR	0.3048	0.000163584	Down
catalytic activity	Q2YQR3	Polyribonucleotide nucleotidyltransferase OS=Brucella abortus (strain 2308) OX=359391 GN=pnp PE=3 SV=1	pnp	0.2783	5.50704e-05	Down
catalytic activity	Q2YNC8	NADH-quinone oxidoreductase subunit B OS=Brucella abortus (strain 2308) OX=359391 GN=nuoB PE=3 SV=1	nuoB	0.4452	0.0235141	Down
catalytic activity	Q2YJA0	Bacterial regulatory protein LysR, HTH motif:LysR substrate binding domain OS=Brucella abortus (strain 2308) OX=359391 GN=BAB2_0096 PE=3 SV=1	BAB2_0096	1.8211	0.00111069	Up
catalytic activity	Q2YQI5	Adenylosuccinate synthetase OS=Brucella abortus (strain 2308) OX=359391 GN=purA PE=3 SV=1	purA	0.6128	0.0228433	Down
catalytic activity	Q2YRL8	Beta-lactamase-like OS=Brucella abortus (strain 2308) OX=359391 GN=BAB1_1534 PE=4 SV=1	BAB1_1534	0.1068	0.012828	Down
catalytic activity	Q2YKR3	Adenine deaminase OS=Brucella abortus (strain 2308) OX=359391 GN=ade PE=3 SV=1	ade	0.0554	0.00874823	Down
catalytic activity	Q2YRK5	Malate synthase G OS=Brucella abortus (strain 2308) OX=359391 GN=glcB PE=3 SV=1	glcB	2.5014	0.000499715	Up
catalytic activity	Q2YRP8	Isoprenyl transferase OS=Brucella abortus (strain 2308) OX=359391 GN=BAB1_1180 PE=3 SV=1	BAB1_1180	0.1836	0.0187455	Down
catalytic activity	Q2YJZ3	Ribonucleoside-diphosphate reductase OS=Brucella abortus (strain 2308) OX=359391 GN=nrdE PE=3 SV=1	nrdE	0.0489	0.00304716	Down
catalytic activity	Q2YLY1	Polyphenol oxidase OS=Brucella abortus (strain 2308) OX=359391 GN=BAB1_1546 PE=3 SV=1	BAB1_1546	1.5935	0.034675	Up
catalytic activity	Q2YQA0	Isocitrate lyase and phosphorylmutase:Isocitrate lyase OS=Brucella abortus (strain 2308) OX=359391 GN=BAB1_1631 PE=1 SV=1	BAB1_1631	0.0111	0.000358154	Down
catalytic activity	Q2YJ87	Glutamate synthase amidotransferase domain:Glutamate synthase central domain OS=Brucella abortus (strain 2308) OX=359391 GN=gltB PE=4 SV=1	gltB	0.6247	0.0347194	Down
catalytic activity	Q2YLS3	Dihydrolipoyllysine-residue succinyltransferase component of 2-oxoglutarate dehydrogenase complex OS=Brucella abortus (strain 2308) OX=359391 GN=sucB PE=3 SV=1	sucB	1.7797	0.0331012	Up
catalytic activity	Q2YNN5	Glycosyl transferase, family 51:Penicillin-binding protein, transpeptidase domain OS=Brucella abortus (strain 2308) OX=359391 GN=BAB1_0932 PE=4 SV=1	BAB1_0932	0.4154	8.64472e-05	Down
catalytic activity	Q2YRQ5	Acyl-[acyl-carrier-protein]--UDP-N-acetylglucosamine O-acyltransferase OS=Brucella abortus (strain 2308) OX=359391 GN=lpxA PE=3 SV=1	lpxA	0.5277	0.044861	Down
catalytic activity	Q2YLX4	Ribosome-binding ATPase YchF OS=Brucella abortus (strain 2308) OX=359391 GN=ychF PE=3 SV=1	ychF	2.1262	0.0159128	Up
catalytic activity	Q2YNA2	Delta-aminolevulinic acid dehydratase OS=Brucella abortus (strain 2308) OX=359391 GN=hemB PE=3 SV=1	hemB	1.7008	0.0380585	Up
catalytic activity	Q2YQS1	tRNA (guanine-N(7)-)-methyltransferase OS=Brucella abortus (strain 2308) OX=359391 GN=trmB PE=3 SV=1	trmB	0.2627	0.00699369	Down
catalytic activity	Q2YN04	Holo-[acyl-carrier-protein] synthase OS=Brucella abortus (strain 2308) OX=359391 GN=acpS PE=3 SV=1	acpS	1.9691	0.014907	Up
catalytic activity	Q2YM15	DNA-directed RNA polymerase subunit beta OS=Brucella abortus (strain 2308) OX=359391 GN=rpoB PE=3 SV=1	rpoB	0.3198	0.000258418	Down
catalytic activity	Q2YJP1	Peptidase family U6, penicillin-insensitive murein endopeptidase OS=Brucella abortus (strain 2308) OX=359391 GN=mepA PE=4 SV=1	mepA	0.5842	0.0320333	Down
catalytic activity	Q2YR02	DNA polymerase III subunit epsilon OS=Brucella abortus (strain 2308) OX=359391 GN=dnaQ PE=4 SV=1	dnaQ	0.3665	0.0186195	Down
catalytic activity	Q2YM16	DNA-directed RNA polymerase subunit beta' OS=Brucella abortus (strain 2308) OX=359391 GN=rpoC PE=3 SV=1	rpoC	0.306	0.00212906	Down
catalytic activity	Q2YQZ2	Imidazoleglycerol-phosphate dehydratase OS=Brucella abortus (strain 2308) OX=359391 GN=hisB PE=3 SV=1	hisB	0.531	0.0129407	Down
catalytic activity	Q2YM73	Aminotransferase OS=Brucella abortus (strain 2308) OX=359391 GN=BAB1_1294 PE=3 SV=1	BAB1_1294	0.256	0.00325198	Down
catalytic activity	Q2YQY9	1-(5-phosphoribosyl)-5-[(5-phosphoribosylamino)methylideneamino] imidazole-4-carboxamide isomerase OS=Brucella abortus (strain 2308) OX=359391 GN=hisA PE=3 SV=1	hisA	0.5224	0.0159969	Down
catalytic activity	Q2YJQ6	Succinyl-diaminopimelate desuccinylase OS=Brucella abortus (strain 2308) OX=359391 GN=dapE PE=3 SV=1	dapE	1.6282	0.046735	Up
catalytic activity	Q2YM76	D-alanine--D-alanine ligase OS=Brucella abortus (strain 2308) OX=359391 GN=ddl PE=3 SV=1	ddl	0.4797	0.00378325	Down
catalytic activity	Q2YRC7	Thiamine-phosphate pyrophosphorylase, putative OS=Brucella abortus (strain 2308) OX=359391 GN=BAB1_1719 PE=4 SV=1	BAB1_1719	2.7027	0.0260275	Up
catalytic activity	Q2YMF0	1-deoxy-D-xylulose-5-phosphate synthase OS=Brucella abortus (strain 2308) OX=359391 GN=dxs PE=3 SV=1	dxs	0.431	0.0437341	Down
catalytic activity	Q2YJP8	Elongation factor 4 OS=Brucella abortus (strain 2308) OX=359391 GN=lepA PE=3 SV=1	lepA	0.5267	0.0477955	Down
catalytic activity	Q2YRH7	ATP-binding region, ATPase-like:Histidine kinase OS=Brucella abortus (strain 2308) OX=359391 GN=BAB1_1673 PE=4 SV=1	BAB1_1673	3.2746	0.0175727	Up
catalytic activity	Q2YMG7	Malonyl CoA-acyl carrier protein transacylase OS=Brucella abortus (strain 2308) OX=359391 GN=fabD PE=3 SV=1	fabD	2.303	0.0381912	Up
catalytic activity	Q2YQX4	Nucleotidyl transferase OS=Brucella abortus (strain 2308) OX=359391 GN=BAB1_2103 PE=4 SV=1	BAB1_2103	0.1702	0.00263066	Down
catalytic activity	Q2YRJ4	Chaperonin clpA/B:ATP/GTP-binding site motif A (P-loop):AAA ATPase:AAA ATPase, central region:Clp, N terminal OS=Brucella abortus (strain 2308) OX=359391 GN=clpA PE=3 SV=1	clpA	0.3034	0.0106982	Down
catalytic activity	Q2YQY5	Class I peptide chain release factor domain OS=Brucella abortus (strain 2308) OX=359391 GN=BAB1_2089 PE=4 SV=1	BAB1_2089	1.9633	0.00127939	Up
catalytic activity	Q2YQ80	D-alanyl-D-alanine carboxypeptidase 1, S11 family OS=Brucella abortus (strain 2308) OX=359391 GN=BAB1_1010 PE=3 SV=1	BAB1_1010	0.5069	0.00198488	Down
catalytic activity	Q2YNG0	NADH-quinone oxidoreductase subunit D OS=Brucella abortus (strain 2308) OX=359391 GN=nuoD PE=3 SV=1	nuoD	0.2882	0.00278498	Down
catalytic activity	Q2YRU9	Alkaline phosphatase OS=Brucella abortus (strain 2308) OX=359391 GN=BAB1_1222 PE=3 SV=1	BAB1_1222	2.6647	0.00416206	Up
catalytic activity	Q2YPI2	Pantothenate synthetase OS=Brucella abortus (strain 2308) OX=359391 GN=panC PE=3 SV=1	panC	0.2986	0.0275944	Down
catalytic activity	Q2YPY7	S-adenosylmethionine:tRNA ribosyltransferase-isomerase OS=Brucella abortus (strain 2308) OX=359391 GN=queA PE=3 SV=1	queA	0.5478	0.0229623	Down
catalytic activity	Q2YK30	Cytochrome c heme-binding site:Cytochrome c, class I OS=Brucella abortus (strain 2308) OX=359391 GN=BAB2_0850 PE=4 SV=1	BAB2_0850	1.6158	0.0157981	Up
catalytic activity	Q2YK55	Shikimate/quinate 5-dehydrogenase OS=Brucella abortus (strain 2308) OX=359391 GN=BAB2_0825 PE=4 SV=1	BAB2_0825	0.3939	0.00921969	Down
catalytic activity	Q2YKV9	Superoxide dismutase [Cu-Zn] OS=Brucella abortus (strain 2308) OX=359391 GN=sodC PE=3 SV=1	sodC	2.3005	0.00308144	Up
catalytic activity	Q2YP59	Thiamine-phosphate synthase OS=Brucella abortus (strain 2308) OX=359391 GN=BAB1_0215 PE=3 SV=1	BAB1_0215	4.8683	0.000121574	Up
catalytic activity	Q2YLM4	tRNA N6-adenosine threonylcarbamoyltransferase OS=Brucella abortus (strain 2308) OX=359391 GN=tsaD PE=3 SV=1	tsaD	0.1712	0.0168143	Down
catalytic activity	Q2YQ03	GTP cyclohydrolase 1 OS=Brucella abortus (strain 2308) OX=359391 GN=folE PE=3 SV=1	folE	0.3131	0.0243012	Down
catalytic activity	Q2YLN2	Glutaredoxin OS=Brucella abortus (strain 2308) OX=359391 GN=grxC PE=3 SV=1	grxC	2.6806	0.000843918	Up
catalytic activity	Q2YIQ9	Fructose-1,6-bisphosphatase class 1 OS=Brucella abortus (strain 2308) OX=359391 GN=fbp PE=3 SV=1	fbp	0.2142	0.00686177	Down
catalytic activity	Q2YIL5	Imidazolonepropionase OS=Brucella abortus (strain 2308) OX=359391 GN=hutI PE=3 SV=1	hutI	1.946	0.000104752	Up
catalytic activity	Q2YKB5	Aminotransferase class-III:Adenosylmethionine--8-amino-7-oxononanoate aminotransferase OS=Brucella abortus (strain 2308) OX=359391 GN=bioA PE=3 SV=1	bioA	0.4424	0.00330163	Down
catalytic activity	Q2YP51	Methionine synthase OS=Brucella abortus (strain 2308) OX=359391 GN=BAB1_0188 PE=4 SV=1	BAB1_0188	0.2635	0.000158074	Down
catalytic activity	Q2YKV1	6,7-dimethyl-8-ribityllumazine synthase 2 OS=Brucella abortus (strain 2308) OX=359391 GN=ribH2 PE=1 SV=1	ribH2	0.3565	0.0162366	Down
catalytic activity	Q2YPX0	GTPase HflX OS=Brucella abortus (strain 2308) OX=359391 GN=hflX PE=3 SV=1	hflX	1.6306	0.0199321	Up
catalytic activity	Q2YLG4	4-hydroxy-3-methylbut-2-en-1-yl diphosphate synthase (flavodoxin) OS=Brucella abortus (strain 2308) OX=359391 GN=ispG PE=3 SV=1	ispG	0.3237	0.0233499	Down
catalytic activity	Q2YNZ1	Bifunctional uridylyltransferase/uridylyl-removing enzyme OS=Brucella abortus (strain 2308) OX=359391 GN=glnD PE=3 SV=1	glnD	0.4453	0.0120812	Down
catalytic activity	Q2YPV8	Lipoyl synthase OS=Brucella abortus (strain 2308) OX=359391 GN=lipA PE=3 SV=1	lipA	0.1298	0.000780367	Down
catalytic activity	Q2YQ71	Pseudouridine synthase OS=Brucella abortus (strain 2308) OX=359391 GN=BAB1_1019 PE=3 SV=1	BAB1_1019	0.3874	0.00943706	Down
catalytic activity	Q2YRU2	Periplasmic serine endoprotease DegP-like OS=Brucella abortus (strain 2308) OX=359391 GN=BAB1_1229 PE=3 SV=1	BAB1_1229	0.4382	0.0365654	Down
catalytic activity	Q2YQ20	Cysteine synthase/cystathionine beta-synthase P-phosphate attachment site:Pyridoxal-5'-phosphate-dependent enzyme, beta family OS=Brucella abortus (strain 2308) OX=359391 GN=BAB1_1073 PE=4 SV=1	BAB1_1073	1.9044	0.00100503	Up
catalytic activity	Q2YIG5	Arginase OS=Brucella abortus (strain 2308) OX=359391 GN=rocF PE=3 SV=1	rocF	2.6649	0.0272142	Up
catalytic activity	Q2YRR4	Indole-3-glycerol phosphate synthase OS=Brucella abortus (strain 2308) OX=359391 GN=trpC PE=1 SV=1	trpC	0.3525	0.030521	Down
catalytic activity	Q2YK29	Inosine-5'-monophosphate dehydrogenase OS=Brucella abortus (strain 2308) OX=359391 GN=guaB PE=3 SV=1	guaB	1.8697	0.0287925	Up
catalytic activity	Q2YJ19	KDPG and KHG aldolase OS=Brucella abortus (strain 2308) OX=359391 GN=BAB2_0296 PE=4 SV=1	BAB2_0296	1.8699	0.0375393	Up
catalytic activity	Q2YLQ4	NAD binding site:UbiH/COQ6 monooxygenase:Flavoprotein monooxygenase:Pyridine nucleotide-disulphide oxidoreductase, class I:FA OS=Brucella abortus (strain 2308) OX=359391 GN=BAB1_1898 PE=4 SV=1	BAB1_1898	1.5821	0.00487273	Up
binding	Q2YR47	Heat shock protein DnaJ, N-terminal:Heat shock protein DnaJ OS=Brucella abortus (strain 2308) OX=359391 GN=BAB1_2025 PE=4 SV=1	BAB1_2025	0.4799	0.0317679	Down
binding	Q2YJZ3	Ribonucleoside-diphosphate reductase OS=Brucella abortus (strain 2308) OX=359391 GN=nrdE PE=3 SV=1	nrdE	0.0489	0.00304716	Down
binding	Q2YLY1	Polyphenol oxidase OS=Brucella abortus (strain 2308) OX=359391 GN=BAB1_1546 PE=3 SV=1	BAB1_1546	1.5935	0.034675	Up
binding	Q2YP35	Protein GrpE OS=Brucella abortus (strain 2308) OX=359391 GN=grpE PE=3 SV=1	grpE	2.615	0.0479744	Up
binding	Q2YLZ8	30S ribosomal protein S12 OS=Brucella abortus (strain 2308) OX=359391 GN=rpsL PE=3 SV=1	rpsL	0.3373	0.0284512	Down
binding	Q2YRL1	T-RNA-binding region OS=Brucella abortus (strain 2308) OX=359391 GN=csaA PE=4 SV=1	csaA	2.1095	0.0132644	Up
binding	Q2YRK5	Malate synthase G OS=Brucella abortus (strain 2308) OX=359391 GN=glcB PE=3 SV=1	glcB	2.5014	0.000499715	Up
binding	Q2YRJ4	Chaperonin clpA/B:ATP/GTP-binding site motif A (P-loop):AAA ATPase:AAA ATPase, central region:Clp, N terminal OS=Brucella abortus (strain 2308) OX=359391 GN=clpA PE=3 SV=1	clpA	0.3034	0.0106982	Down
binding	Q2YRP8	Isoprenyl transferase OS=Brucella abortus (strain 2308) OX=359391 GN=BAB1_1180 PE=3 SV=1	BAB1_1180	0.1836	0.0187455	Down
binding	Q2YRJ1	30S ribosomal protein S2 OS=Brucella abortus (strain 2308) OX=359391 GN=rpsB PE=3 SV=1	rpsB	0.5114	0.0499242	Down
binding	Q2YRH7	ATP-binding region, ATPase-like:Histidine kinase OS=Brucella abortus (strain 2308) OX=359391 GN=BAB1_1673 PE=4 SV=1	BAB1_1673	3.2746	0.0175727	Up
binding	Q2YJP8	Elongation factor 4 OS=Brucella abortus (strain 2308) OX=359391 GN=lepA PE=3 SV=1	lepA	0.5267	0.0477955	Down
binding	Q2YM05	50S ribosomal protein L23 OS=Brucella abortus (strain 2308) OX=359391 GN=rplW PE=3 SV=1	rplW	0.3089	0.0494434	Down
binding	Q2YRB0	50S ribosomal protein L6 OS=Brucella abortus (strain 2308) OX=359391 GN=rplF PE=3 SV=1	rplF	0.2247	0.0244294	Down
binding	Q2YJQ6	Succinyl-diaminopimelate desuccinylase OS=Brucella abortus (strain 2308) OX=359391 GN=dapE PE=3 SV=1	dapE	1.6282	0.046735	Up
binding	Q2YLS3	Dihydrolipoyllysine-residue succinyltransferase component of 2-oxoglutarate dehydrogenase complex OS=Brucella abortus (strain 2308) OX=359391 GN=sucB PE=3 SV=1	sucB	1.7797	0.0331012	Up
binding	Q2YRQ5	Acyl-[acyl-carrier-protein]--UDP-N-acetylglucosamine O-acyltransferase OS=Brucella abortus (strain 2308) OX=359391 GN=lpxA PE=3 SV=1	lpxA	0.5277	0.044861	Down
binding	Q2YRT2	50S ribosomal protein L18 OS=Brucella abortus (strain 2308) OX=359391 GN=rplR PE=3 SV=1	rplR	0.3048	0.000163584	Down
binding	Q2YK00	Cell division topological specificity factor OS=Brucella abortus (strain 2308) OX=359391 GN=minE PE=3 SV=1	minE	0.1403	0.0260284	Down
binding	Q2YKB5	Aminotransferase class-III:Adenosylmethionine--8-amino-7-oxononanoate aminotransferase OS=Brucella abortus (strain 2308) OX=359391 GN=bioA PE=3 SV=1	bioA	0.4424	0.00330163	Down
binding	Q2YJ35	Putative nickel-responsive regulator OS=Brucella abortus (strain 2308) OX=359391 GN=BAB2_0432 PE=3 SV=1	BAB2_0432	2.1709	0.0126969	Up
binding	Q2YK18	Probable acid stress chaperone HdeA OS=Brucella abortus (strain 2308) OX=359391 GN=hdeA PE=1 SV=1	hdeA	3.3851	0.0323023	Up
binding	Q2YK55	Shikimate/quinate 5-dehydrogenase OS=Brucella abortus (strain 2308) OX=359391 GN=BAB2_0825 PE=4 SV=1	BAB2_0825	0.3939	0.00921969	Down
binding	Q2YKV9	Superoxide dismutase [Cu-Zn] OS=Brucella abortus (strain 2308) OX=359391 GN=sodC PE=3 SV=1	sodC	2.3005	0.00308144	Up
binding	Q2YM06	50S ribosomal protein L2 OS=Brucella abortus (strain 2308) OX=359391 GN=rplB PE=3 SV=1	rplB	0.31	0.0127242	Down
binding	Q2YLG4	4-hydroxy-3-methylbut-2-en-1-yl diphosphate synthase (flavodoxin) OS=Brucella abortus (strain 2308) OX=359391 GN=ispG PE=3 SV=1	ispG	0.3237	0.0233499	Down
binding	Q2YRU9	Alkaline phosphatase OS=Brucella abortus (strain 2308) OX=359391 GN=BAB1_1222 PE=3 SV=1	BAB1_1222	2.6647	0.00416206	Up
binding	Q2YLM4	tRNA N6-adenosine threonylcarbamoyltransferase OS=Brucella abortus (strain 2308) OX=359391 GN=tsaD PE=3 SV=1	tsaD	0.1712	0.0168143	Down
binding	Q2YLN2	Glutaredoxin OS=Brucella abortus (strain 2308) OX=359391 GN=grxC PE=3 SV=1	grxC	2.6806	0.000843918	Up
binding	Q2YRU2	Periplasmic serine endoprotease DegP-like OS=Brucella abortus (strain 2308) OX=359391 GN=BAB1_1229 PE=3 SV=1	BAB1_1229	0.4382	0.0365654	Down
binding	Q2YK29	Inosine-5'-monophosphate dehydrogenase OS=Brucella abortus (strain 2308) OX=359391 GN=guaB PE=3 SV=1	guaB	1.8697	0.0287925	Up
binding	Q2YLP6	50S ribosomal protein L19 OS=Brucella abortus (strain 2308) OX=359391 GN=rplS PE=3 SV=1	rplS	0.2383	0.00111837	Down
binding	Q2YKG1	Bacterial extracellular solute-binding protein, family 5 OS=Brucella abortus (strain 2308) OX=359391 GN=BAB2_0699 PE=4 SV=1	BAB2_0699	1.703	0.0123563	Up
binding	Q2YRA9	30S ribosomal protein S8 OS=Brucella abortus (strain 2308) OX=359391 GN=rpsH PE=3 SV=1	rpsH	0.3079	0.000288673	Down
binding	Q2YNH2	30S ribosomal protein S4 OS=Brucella abortus (strain 2308) OX=359391 GN=rpsD PE=3 SV=1	rpsD	0.2194	0.0154659	Down
binding	Q2YQF2	Prokaryotic sulfate-/thiosulfate-binding protein:Bacterial extracellular solute-binding protein, family 1 OS=Brucella abortus (strain 2308) OX=359391 GN=BAB1_1351 PE=4 SV=1	BAB1_1351	10.3475	0.0220022	Up
binding	Q2YND8	50S ribosomal protein L13 OS=Brucella abortus (strain 2308) OX=359391 GN=rplM PE=3 SV=1	rplM	0.2678	0.00228222	Down
binding	Q2YQA0	Isocitrate lyase and phosphorylmutase:Isocitrate lyase OS=Brucella abortus (strain 2308) OX=359391 GN=BAB1_1631 PE=1 SV=1	BAB1_1631	0.0111	0.000358154	Down
binding	Q2YQ80	D-alanyl-D-alanine carboxypeptidase 1, S11 family OS=Brucella abortus (strain 2308) OX=359391 GN=BAB1_1010 PE=3 SV=1	BAB1_1010	0.5069	0.00198488	Down
binding	Q2YNN5	Glycosyl transferase, family 51:Penicillin-binding protein, transpeptidase domain OS=Brucella abortus (strain 2308) OX=359391 GN=BAB1_0932 PE=4 SV=1	BAB1_0932	0.4154	8.64472e-05	Down
binding	Q2YNQ5	Uncharacterized protein OS=Brucella abortus (strain 2308) OX=359391 GN=BAB1_0948 PE=4 SV=1	BAB1_0948	0.5196	0.0385099	Down
binding	Q2YQ20	Cysteine synthase/cystathionine beta-synthase P-phosphate attachment site:Pyridoxal-5'-phosphate-dependent enzyme, beta family OS=Brucella abortus (strain 2308) OX=359391 GN=BAB1_1073 PE=4 SV=1	BAB1_1073	1.9044	0.00100503	Up
binding	Q2YP51	Methionine synthase OS=Brucella abortus (strain 2308) OX=359391 GN=BAB1_0188 PE=4 SV=1	BAB1_0188	0.2635	0.000158074	Down
binding	Q2YQ03	GTP cyclohydrolase 1 OS=Brucella abortus (strain 2308) OX=359391 GN=folE PE=3 SV=1	folE	0.3131	0.0243012	Down
binding	Q2YP59	Thiamine-phosphate synthase OS=Brucella abortus (strain 2308) OX=359391 GN=BAB1_0215 PE=3 SV=1	BAB1_0215	4.8683	0.000121574	Up
binding	Q2YPK9	Chromosomal replication initiator protein DnaA OS=Brucella abortus (strain 2308) OX=359391 GN=dnaA PE=3 SV=1	dnaA	0.1445	0.0177349	Down
binding	Q2YPX0	GTPase HflX OS=Brucella abortus (strain 2308) OX=359391 GN=hflX PE=3 SV=1	hflX	1.6306	0.0199321	Up
binding	Q2YPV8	Lipoyl synthase OS=Brucella abortus (strain 2308) OX=359391 GN=lipA PE=3 SV=1	lipA	0.1298	0.000780367	Down
binding	Q2YN42	ATP/GTP-binding site motif A (P-loop):ABC transporter:AAA ATPase OS=Brucella abortus (strain 2308) OX=359391 GN=BAB1_0713 PE=4 SV=1	BAB1_0713	0.4882	0.00736947	Down
binding	Q2YPS8	Electron transport protein SCO1/SenC OS=Brucella abortus (strain 2308) OX=359391 GN=BAB1_1435 PE=4 SV=1	BAB1_1435	0.2203	0.0135825	Down
binding	Q2YPF8	Peptidase M20/M25/M40 OS=Brucella abortus (strain 2308) OX=359391 GN=BAB1_0310 PE=4 SV=1	BAB1_0310	2.0138	0.0355403	Up
binding	Q2YM11	50S ribosomal protein L11 OS=Brucella abortus (strain 2308) OX=359391 GN=rplK PE=3 SV=1	rplK	0.3172	0.00167106	Down
binding	Q2YJA0	Bacterial regulatory protein LysR, HTH motif:LysR substrate binding domain OS=Brucella abortus (strain 2308) OX=359391 GN=BAB2_0096 PE=3 SV=1	BAB2_0096	1.8211	0.00111069	Up
binding	Q2YKR3	Adenine deaminase OS=Brucella abortus (strain 2308) OX=359391 GN=ade PE=3 SV=1	ade	0.0554	0.00874823	Down
binding	Q2YMF0	1-deoxy-D-xylulose-5-phosphate synthase OS=Brucella abortus (strain 2308) OX=359391 GN=dxs PE=3 SV=1	dxs	0.431	0.0437341	Down
binding	Q2YPW4	DNA-binding transcriptional regulator NtrC OS=Brucella abortus (strain 2308) OX=359391 GN=ntrC PE=4 SV=1	ntrC	1.7911	0.0145628	Up
binding	Q2YNA2	Delta-aminolevulinic acid dehydratase OS=Brucella abortus (strain 2308) OX=359391 GN=hemB PE=3 SV=1	hemB	1.7008	0.0380585	Up
binding	Q2YQR3	Polyribonucleotide nucleotidyltransferase OS=Brucella abortus (strain 2308) OX=359391 GN=pnp PE=3 SV=1	pnp	0.2783	5.50704e-05	Down
binding	Q2YMX8	Cytochrome c assembly protein:Cytochrome c-type biogenesis protein:Cytochrome c-type biogenesis protein CcmF OS=Brucella abortus (strain 2308) OX=359391 GN=BAB1_0633 PE=4 SV=1	BAB1_0633	0.3624	0.00469213	Down
binding	Q2YQX4	Nucleotidyl transferase OS=Brucella abortus (strain 2308) OX=359391 GN=BAB1_2103 PE=4 SV=1	BAB1_2103	0.1702	0.00263066	Down
binding	Q2YRA5	50S ribosomal protein L14 OS=Brucella abortus (strain 2308) OX=359391 GN=rplN PE=3 SV=1	rplN	0.3	0.0120068	Down
binding	Q2YJM7	Peptide chain release factor 3 OS=Brucella abortus (strain 2308) OX=359391 GN=prfC PE=3 SV=1	prfC	0.3203	0.00396537	Down
binding	Q2YQY5	Class I peptide chain release factor domain OS=Brucella abortus (strain 2308) OX=359391 GN=BAB1_2089 PE=4 SV=1	BAB1_2089	1.9633	0.00127939	Up
binding	Q2YQZ2	Imidazoleglycerol-phosphate dehydratase OS=Brucella abortus (strain 2308) OX=359391 GN=hisB PE=3 SV=1	hisB	0.531	0.0129407	Down
binding	Q2YM12	50S ribosomal protein L1 OS=Brucella abortus (strain 2308) OX=359391 GN=rplA PE=3 SV=1	rplA	0.3212	4.85191e-06	Down
structural molecule activity	Q2YLZ8	30S ribosomal protein S12 OS=Brucella abortus (strain 2308) OX=359391 GN=rpsL PE=3 SV=1	rpsL	0.3373	0.0284512	Down
structural molecule activity	Q2YM03	50S ribosomal protein L3 OS=Brucella abortus (strain 2308) OX=359391 GN=rplC PE=3 SV=1	rplC	0.1519	0.0001229	Down
structural molecule activity	Q2YM11	50S ribosomal protein L11 OS=Brucella abortus (strain 2308) OX=359391 GN=rplK PE=3 SV=1	rplK	0.3172	0.00167106	Down
structural molecule activity	Q2YRJ1	30S ribosomal protein S2 OS=Brucella abortus (strain 2308) OX=359391 GN=rpsB PE=3 SV=1	rpsB	0.5114	0.0499242	Down
structural molecule activity	Q2YM02	30S ribosomal protein S10 OS=Brucella abortus (strain 2308) OX=359391 GN=rpsJ PE=3 SV=1	rpsJ	0.3957	0.00903078	Down
structural molecule activity	Q2YRT5	50S ribosomal protein L15 OS=Brucella abortus (strain 2308) OX=359391 GN=rplO PE=3 SV=1	rplO	0.4429	0.00313082	Down
structural molecule activity	Q2YRT3	30S ribosomal protein S5 OS=Brucella abortus (strain 2308) OX=359391 GN=rpsE PE=3 SV=1	rpsE	0.3392	0.000907439	Down
structural molecule activity	Q2YLP6	50S ribosomal protein L19 OS=Brucella abortus (strain 2308) OX=359391 GN=rplS PE=3 SV=1	rplS	0.2383	0.00111837	Down
structural molecule activity	Q2YRA9	30S ribosomal protein S8 OS=Brucella abortus (strain 2308) OX=359391 GN=rpsH PE=3 SV=1	rpsH	0.3079	0.000288673	Down
structural molecule activity	Q2YND8	50S ribosomal protein L13 OS=Brucella abortus (strain 2308) OX=359391 GN=rplM PE=3 SV=1	rplM	0.2678	0.00228222	Down
structural molecule activity	Q2YM05	50S ribosomal protein L23 OS=Brucella abortus (strain 2308) OX=359391 GN=rplW PE=3 SV=1	rplW	0.3089	0.0494434	Down
structural molecule activity	Q2YRA1	30S ribosomal protein S3 OS=Brucella abortus (strain 2308) OX=359391 GN=rpsC PE=3 SV=1	rpsC	0.327	0.00507076	Down
structural molecule activity	Q2YRT2	50S ribosomal protein L18 OS=Brucella abortus (strain 2308) OX=359391 GN=rplR PE=3 SV=1	rplR	0.3048	0.000163584	Down
structural molecule activity	Q2YM12	50S ribosomal protein L1 OS=Brucella abortus (strain 2308) OX=359391 GN=rplA PE=3 SV=1	rplA	0.3212	4.85191e-06	Down
structural molecule activity	Q2YNH2	30S ribosomal protein S4 OS=Brucella abortus (strain 2308) OX=359391 GN=rpsD PE=3 SV=1	rpsD	0.2194	0.0154659	Down
structural molecule activity	Q2YRB0	50S ribosomal protein L6 OS=Brucella abortus (strain 2308) OX=359391 GN=rplF PE=3 SV=1	rplF	0.2247	0.0244294	Down
structural molecule activity	Q2YRA8	30S ribosomal protein S14 OS=Brucella abortus (strain 2308) OX=359391 GN=rpsN PE=3 SV=1	rpsN	0.3384	0.0028258	Down
structural molecule activity	Q2YRA5	50S ribosomal protein L14 OS=Brucella abortus (strain 2308) OX=359391 GN=rplN PE=3 SV=1	rplN	0.3	0.0120068	Down
structural molecule activity	Q2YM06	50S ribosomal protein L2 OS=Brucella abortus (strain 2308) OX=359391 GN=rplB PE=3 SV=1	rplB	0.31	0.0127242	Down
transporter activity	Q2YP76	Substrate-binding region of ABC-type glycine betaine transport system OS=Brucella abortus (strain 2308) OX=359391 GN=BAB1_0226 PE=1 SV=1	BAB1_0226	2.5016	0.0488691	Up
transporter activity	Q2YNM8	Sec-independent protein translocase protein TatB OS=Brucella abortus (strain 2308) OX=359391 GN=tatB PE=3 SV=1	tatB	5.5699	0.0104978	Up
transporter activity	Q2YJE6	Bacterial inner-membrane translocator OS=Brucella abortus (strain 2308) OX=359391 GN=BAB2_1111 PE=3 SV=1	BAB2_1111	2.7	0.0463925	Up
transporter activity	Q2YMA1	Bacteroid development protein BacA OS=Brucella abortus (strain 2308) OX=359391 GN=bacA PE=4 SV=1	bacA	0.5036	0.00741288	Down
molecular function regulator	Q2YIP3	Response regulator receiver:Sigma-54 factor interaction domain:Helix-turn-helix, Fis-type:AAA ATPase OS=Brucella abortus (strain 2308) OX=359391 GN=BAB2_0081 PE=4 SV=1	BAB2_0081	0.5918	0.0224904	Down
molecular function regulator	Q2YQ66	Nitrogen regulatory protein P-II:P-II protein urydylation site OS=Brucella abortus (strain 2308) OX=359391 GN=glnB PE=3 SV=1	glnB	2.3914	0.0116753	Up
molecular function regulator	Q2YP35	Protein GrpE OS=Brucella abortus (strain 2308) OX=359391 GN=grpE PE=3 SV=1	grpE	2.615	0.0479744	Up

## Sheet: GEMSL
Category	Protein accession	Protein description	Gene name	Ratio	P value	Regulated Type
cellular process	Q2YPK9	Chromosomal replication initiator protein DnaA OS=Brucella abortus (strain 2308) OX=359391 GN=dnaA PE=3 SV=1	dnaA	0.1548	0.0205424	Down
cellular process	Q2YR76	Inorganic pyrophosphatase OS=Brucella abortus (strain 2308) OX=359391 GN=ppa PE=1 SV=1	ppa	1.6495	0.0234431	Up
cellular process	Q2YQI5	Adenylosuccinate synthetase OS=Brucella abortus (strain 2308) OX=359391 GN=purA PE=3 SV=1	purA	0.5513	0.0446573	Down
cellular process	Q2YQ71	Pseudouridine synthase OS=Brucella abortus (strain 2308) OX=359391 GN=BAB1_1019 PE=3 SV=1	BAB1_1019	0.4709	0.0359476	Down
cellular process	Q2YPI2	Pantothenate synthetase OS=Brucella abortus (strain 2308) OX=359391 GN=panC PE=3 SV=1	panC	0.2878	0.00778529	Down
cellular process	Q2YRB0	50S ribosomal protein L6 OS=Brucella abortus (strain 2308) OX=359391 GN=rplF PE=3 SV=1	rplF	0.2625	0.0122388	Down
cellular process	Q2YR12	tRNA uridine 5-carboxymethylaminomethyl modification enzyme MnmG OS=Brucella abortus (strain 2308) OX=359391 GN=mnmG PE=3 SV=1	mnmG	0.1334	0.00454714	Down
cellular process	Q2YRK2	Pseudouridine synthase OS=Brucella abortus (strain 2308) OX=359391 GN=BAB1_1666 PE=3 SV=1	BAB1_1666	0.5506	0.0459247	Down
cellular process	Q2YPH7	Uncharacterized protein OS=Brucella abortus (strain 2308) OX=359391 GN=BAB1_0327 PE=4 SV=1	BAB1_0327	1.5861	0.0325626	Up
cellular process	Q2YIL6	Histidine ammonia-lyase OS=Brucella abortus (strain 2308) OX=359391 GN=hutH PE=3 SV=1	hutH	1.8264	0.00109555	Up
cellular process	Q2YQA0	Isocitrate lyase and phosphorylmutase:Isocitrate lyase OS=Brucella abortus (strain 2308) OX=359391 GN=BAB1_1631 PE=1 SV=1	BAB1_1631	0.2768	0.0462084	Down
cellular process	Q2YRC7	Thiamine-phosphate pyrophosphorylase, putative OS=Brucella abortus (strain 2308) OX=359391 GN=BAB1_1719 PE=4 SV=1	BAB1_1719	3.2841	0.0471654	Up
cellular process	Q2YRN8	Transcription elongation factor GreA OS=Brucella abortus (strain 2308) OX=359391 GN=greA PE=3 SV=1	greA	1.5326	0.0353845	Up
cellular process	Q2YQ67	Glutamine synthetase OS=Brucella abortus (strain 2308) OX=359391 GN=glnA PE=3 SV=1	glnA	1.8557	0.00399751	Up
cellular process	Q2YIG7	NADH:flavin oxidoreductase/NADH oxidase OS=Brucella abortus (strain 2308) OX=359391 GN=BAB2_0335 PE=4 SV=1	BAB2_0335	0.2663	0.00487416	Down
cellular process	Q2YQY9	1-(5-phosphoribosyl)-5-[(5-phosphoribosylamino)methylideneamino] imidazole-4-carboxamide isomerase OS=Brucella abortus (strain 2308) OX=359391 GN=hisA PE=3 SV=1	hisA	0.3032	0.0270748	Down
cellular process	Q2YQ20	Cysteine synthase/cystathionine beta-synthase P-phosphate attachment site:Pyridoxal-5'-phosphate-dependent enzyme, beta family OS=Brucella abortus (strain 2308) OX=359391 GN=BAB1_1073 PE=4 SV=1	BAB1_1073	1.681	0.00749875	Up
cellular process	Q2YQ03	GTP cyclohydrolase 1 OS=Brucella abortus (strain 2308) OX=359391 GN=folE PE=3 SV=1	folE	0.4388	0.0369474	Down
cellular process	Q2YQL6	Uroporphyrin-III C/tetrapyrrole (Corrin/Porphyrin) methyltransferase:Uroporphiryn-III C-methyltransferase:Uroporphyrin-III C OS=Brucella abortus (strain 2308) OX=359391 GN=BAB1_1317 PE=3 SV=1	BAB1_1317	0.4118	0.0299284	Down
cellular process	Q2YQM7	Pyridoxine 5'-phosphate synthase OS=Brucella abortus (strain 2308) OX=359391 GN=pdxJ PE=3 SV=1	pdxJ	1.8817	0.0190078	Up
cellular process	Q2YPY7	S-adenosylmethionine:tRNA ribosyltransferase-isomerase OS=Brucella abortus (strain 2308) OX=359391 GN=queA PE=3 SV=1	queA	0.4227	0.000695131	Down
cellular process	Q2YIK0	Protein-methionine-sulfoxide reductase catalytic subunit MsrP OS=Brucella abortus (strain 2308) OX=359391 GN=msrP PE=3 SV=1	msrP	0.6482	0.0187248	Down
cellular process	Q2YIG5	Arginase OS=Brucella abortus (strain 2308) OX=359391 GN=rocF PE=3 SV=1	rocF	3.3799	0.000377837	Up
cellular process	Q2YRJ1	30S ribosomal protein S2 OS=Brucella abortus (strain 2308) OX=359391 GN=rpsB PE=3 SV=1	rpsB	0.5006	0.0104729	Down
cellular process	Q2YQR3	Polyribonucleotide nucleotidyltransferase OS=Brucella abortus (strain 2308) OX=359391 GN=pnp PE=3 SV=1	pnp	0.3541	0.0019446	Down
cellular process	Q2YPX0	GTPase HflX OS=Brucella abortus (strain 2308) OX=359391 GN=hflX PE=3 SV=1	hflX	1.5351	0.00699855	Up
cellular process	Q2YQ79	Thymidylate kinase OS=Brucella abortus (strain 2308) OX=359391 GN=tmk PE=3 SV=1	tmk	1.8847	0.0221729	Up
cellular process	Q2YRP3	Thioredoxin reductase OS=Brucella abortus (strain 2308) OX=359391 GN=trxB PE=3 SV=1	trxB	0.142	0.0268494	Down
cellular process	Q2YRA1	30S ribosomal protein S3 OS=Brucella abortus (strain 2308) OX=359391 GN=rpsC PE=3 SV=1	rpsC	0.3811	0.000105312	Down
cellular process	Q2YPN0	Recombination protein RecR OS=Brucella abortus (strain 2308) OX=359391 GN=recR PE=3 SV=1	recR	1.7142	0.0218444	Up
cellular process	Q2YRH7	ATP-binding region, ATPase-like:Histidine kinase OS=Brucella abortus (strain 2308) OX=359391 GN=BAB1_1673 PE=4 SV=1	BAB1_1673	4.6533	0.048306	Up
cellular process	Q2YRK5	Malate synthase G OS=Brucella abortus (strain 2308) OX=359391 GN=glcB PE=3 SV=1	glcB	2.4355	0.0109859	Up
cellular process	Q2YQT1	Glycoprotease (M22) metalloprotease OS=Brucella abortus (strain 2308) OX=359391 GN=BAB1_2151 PE=4 SV=1	BAB1_2151	0.2829	0.000146722	Down
cellular process	Q2YPW1	Bifunctional enzyme IspD/IspF OS=Brucella abortus (strain 2308) OX=359391 GN=ispDF PE=3 SV=2	ispDF	1.5968	0.000159504	Up
cellular process	Q2YQ57	Glutamine-dependent NAD(+) synthetase OS=Brucella abortus (strain 2308) OX=359391 GN=nadE PE=3 SV=1	nadE	0.552	0.0478089	Down
cellular process	Q2YIL5	Imidazolonepropionase OS=Brucella abortus (strain 2308) OX=359391 GN=hutI PE=3 SV=1	hutI	3.1647	0.00408998	Up
cellular process	Q2YQX4	Nucleotidyl transferase OS=Brucella abortus (strain 2308) OX=359391 GN=BAB1_2103 PE=4 SV=1	BAB1_2103	0.2408	0.0038484	Down
cellular process	Q2YRA9	30S ribosomal protein S8 OS=Brucella abortus (strain 2308) OX=359391 GN=rpsH PE=3 SV=1	rpsH	0.3597	0.000112761	Down
cellular process	Q2YPV8	Lipoyl synthase OS=Brucella abortus (strain 2308) OX=359391 GN=lipA PE=3 SV=1	lipA	0.1123	0.000215416	Down
cellular process	Q2YR45	Basic helix-loop-helix dimerization domain bHLH:BolA-like protein OS=Brucella abortus (strain 2308) OX=359391 GN=bolA PE=3 SV=1	bolA	0.4621	0.0123497	Down
cellular process	Q2YRA5	50S ribosomal protein L14 OS=Brucella abortus (strain 2308) OX=359391 GN=rplN PE=3 SV=1	rplN	0.3618	0.0178907	Down
cellular process	Q2YQF2	Prokaryotic sulfate-/thiosulfate-binding protein:Bacterial extracellular solute-binding protein, family 1 OS=Brucella abortus (strain 2308) OX=359391 GN=BAB1_1351 PE=4 SV=1	BAB1_1351	6.0432	0.00311412	Up
cellular process	Q2YPN6	3-phosphoshikimate 1-carboxyvinyltransferase OS=Brucella abortus (strain 2308) OX=359391 GN=aroA PE=3 SV=1	aroA	0.5483	0.0403808	Down
cellular process	Q2YRP8	Isoprenyl transferase OS=Brucella abortus (strain 2308) OX=359391 GN=BAB1_1180 PE=3 SV=1	BAB1_1180	0.2909	0.0221225	Down
cellular process	P0C0Z4	50S ribosomal protein L16 OS=Brucella abortus (strain 2308) OX=359391 GN=rplP PE=3 SV=1	rplP	0.2293	0.0149972	Down
cellular process	Q2YPB6	UDP-N-acetylglucosamine 1-carboxyvinyltransferase OS=Brucella abortus (strain 2308) OX=359391 GN=murA PE=3 SV=1	murA	0.4353	0.0215274	Down
cellular process	Q2YJZ4	Ribonucleoside-diphosphate reductase subunit beta OS=Brucella abortus (strain 2308) OX=359391 GN=nrdF PE=3 SV=1	nrdF	0.4685	0.00117048	Down
cellular process	Q2YP59	Thiamine-phosphate synthase OS=Brucella abortus (strain 2308) OX=359391 GN=BAB1_0215 PE=3 SV=1	BAB1_0215	4.5797	1.18312e-05	Up
cellular process	Q2YJZ9	Site-determining protein OS=Brucella abortus (strain 2308) OX=359391 GN=minD PE=3 SV=1	minD	0.0054	0.000931395	Down
cellular process	Q2YM12	50S ribosomal protein L1 OS=Brucella abortus (strain 2308) OX=359391 GN=rplA PE=3 SV=1	rplA	0.4469	0.00187056	Down
cellular process	Q2YJ20	2-keto-3-deoxy-galactonokinase OS=Brucella abortus (strain 2308) OX=359391 GN=BAB2_0295 PE=4 SV=1	BAB2_0295	0.4846	0.0385329	Down
cellular process	Q2YLL7	50S ribosomal protein L21 OS=Brucella abortus (strain 2308) OX=359391 GN=rplU PE=3 SV=1	rplU	0.3977	0.0180648	Down
cellular process	Q2YJZ8	Probable septum site-determining protein MinC OS=Brucella abortus (strain 2308) OX=359391 GN=minC PE=3 SV=1	minC	0.1218	0.00712303	Down
cellular process	Q2YM15	DNA-directed RNA polymerase subunit beta OS=Brucella abortus (strain 2308) OX=359391 GN=rpoB PE=3 SV=1	rpoB	0.5048	0.0380885	Down
cellular process	Q2YM16	DNA-directed RNA polymerase subunit beta' OS=Brucella abortus (strain 2308) OX=359391 GN=rpoC PE=3 SV=1	rpoC	0.3052	7.7639e-05	Down
cellular process	Q2YIR2	Elongation factor G, C-terminal:Elongation factor, GTP-binding:ATP/GTP-binding site motif A (P-loop):Elongation factor Tu, do OS=Brucella abortus (strain 2308) OX=359391 GN=BAB2_0361 PE=4 SV=1	BAB2_0361	0.2827	0.000290342	Down
cellular process	Q2YM73	Aminotransferase OS=Brucella abortus (strain 2308) OX=359391 GN=BAB1_1294 PE=3 SV=1	BAB1_1294	0.2564	0.000339743	Down
cellular process	Q2YMF8	Chorismate synthase OS=Brucella abortus (strain 2308) OX=359391 GN=aroC PE=3 SV=1	aroC	0.6317	0.0274204	Down
cellular process	Q2YLK6	30S ribosomal protein S16 OS=Brucella abortus (strain 2308) OX=359391 GN=rpsP PE=3 SV=1	rpsP	0.4992	0.0484571	Down
cellular process	Q2YMH6	Colicin V production protein OS=Brucella abortus (strain 2308) OX=359391 GN=BAB1_0473 PE=4 SV=1	BAB1_0473	4.5417	0.0448581	Up
cellular process	Q2YJM7	Peptide chain release factor 3 OS=Brucella abortus (strain 2308) OX=359391 GN=prfC PE=3 SV=1	prfC	0.4096	0.00657881	Down
cellular process	Q2YLZ6	DNA ligase OS=Brucella abortus (strain 2308) OX=359391 GN=ligA PE=3 SV=1	ligA	0.6502	0.0123057	Down
cellular process	Q2YMI1	ABC transporter, transmembrane region:ATP/GTP-binding site motif A (P-loop):ABC transporter:AAA ATPase OS=Brucella abortus (strain 2308) OX=359391 GN=BAB1_0468 PE=4 SV=1	BAB1_0468	0.5164	0.0180294	Down
cellular process	Q2YJI5	Lipocalin-related protein and Bos/Can/Equ allergen:Aminotransferase class-III OS=Brucella abortus (strain 2308) OX=359391 GN=BAB2_1066 PE=3 SV=1	BAB2_1066	0.5672	0.0049084	Down
cellular process	Q2YLM4	tRNA N6-adenosine threonylcarbamoyltransferase OS=Brucella abortus (strain 2308) OX=359391 GN=tsaD PE=3 SV=1	tsaD	0.4657	0.00739952	Down
cellular process	Q2YRH0	Biopolymer transport protein ExbD/TolR OS=Brucella abortus (strain 2308) OX=359391 GN=BAB1_1680 PE=3 SV=1	BAB1_1680	3.23	0.0400023	Up
cellular process	Q2YK00	Cell division topological specificity factor OS=Brucella abortus (strain 2308) OX=359391 GN=minE PE=3 SV=1	minE	0.1089	0.000222098	Down
cellular process	Q2YP76	Substrate-binding region of ABC-type glycine betaine transport system OS=Brucella abortus (strain 2308) OX=359391 GN=BAB1_0226 PE=1 SV=1	BAB1_0226	2.1696	0.0186554	Up
cellular process	Q2YP35	Protein GrpE OS=Brucella abortus (strain 2308) OX=359391 GN=grpE PE=3 SV=1	grpE	1.9177	0.0214301	Up
cellular process	Q2YM03	50S ribosomal protein L3 OS=Brucella abortus (strain 2308) OX=359391 GN=rplC PE=3 SV=1	rplC	0.3226	0.000128319	Down
cellular process	Q2YLY8	D-alanine--D-alanine ligase OS=Brucella abortus (strain 2308) OX=359391 GN=ddl PE=3 SV=1	ddl	0.407	0.0361851	Down
cellular process	Q2YLX6	50S ribosomal protein L25 OS=Brucella abortus (strain 2308) OX=359391 GN=rplY PE=3 SV=1	rplY	0.3465	0.00930129	Down
cellular process	Q2YQM9	Probable potassium transport system protein kup OS=Brucella abortus (strain 2308) OX=359391 GN=kup PE=3 SV=1	kup	0.5686	0.00789687	Down
cellular process	Q2YJA0	Bacterial regulatory protein LysR, HTH motif:LysR substrate binding domain OS=Brucella abortus (strain 2308) OX=359391 GN=BAB2_0096 PE=3 SV=1	BAB2_0096	1.6517	0.0305818	Up
cellular process	Q2YLH9	Leucine--tRNA ligase OS=Brucella abortus (strain 2308) OX=359391 GN=leuS PE=3 SV=1	leuS	0.6332	0.0272001	Down
cellular process	Q2YLT1	tRNA (guanine-N(1)-)-methyltransferase OS=Brucella abortus (strain 2308) OX=359391 GN=trmD PE=3 SV=1	trmD	3.7001	0.0427799	Up
cellular process	Q2YM06	50S ribosomal protein L2 OS=Brucella abortus (strain 2308) OX=359391 GN=rplB PE=3 SV=1	rplB	0.2218	0.000764099	Down
cellular process	Q2YLR7	ATP/GTP-binding site motif A (P-loop):AFG1-like ATPase OS=Brucella abortus (strain 2308) OX=359391 GN=BAB1_1929 PE=4 SV=1	BAB1_1929	0.4682	0.012696	Down
cellular process	Q2YNH5	DNA-directed DNA polymerase OS=Brucella abortus (strain 2308) OX=359391 GN=BAB1_0845 PE=4 SV=1	BAB1_0845	0.126	0.00381584	Down
cellular process	Q2YR84	Uncharacterized protein OS=Brucella abortus (strain 2308) OX=359391 GN=BAB1_1985 PE=4 SV=1	BAB1_1985	1.7517	0.0424124	Up
cellular process	Q2YM11	50S ribosomal protein L11 OS=Brucella abortus (strain 2308) OX=359391 GN=rplK PE=3 SV=1	rplK	0.3678	0.00166926	Down
cellular process	Q2YLP6	50S ribosomal protein L19 OS=Brucella abortus (strain 2308) OX=359391 GN=rplS PE=3 SV=1	rplS	0.3467	0.00583488	Down
cellular process	Q2YJ87	Glutamate synthase amidotransferase domain:Glutamate synthase central domain OS=Brucella abortus (strain 2308) OX=359391 GN=gltB PE=4 SV=1	gltB	0.6129	0.00458744	Down
cellular process	Q2YNM3	Peptidoglycan-binding LysM:Peptidase M23/M37 OS=Brucella abortus (strain 2308) OX=359391 GN=BAB1_0907 PE=4 SV=1	BAB1_0907	0.3539	0.0133257	Down
cellular process	Q2YLE7	ATP synthase epsilon chain OS=Brucella abortus (strain 2308) OX=359391 GN=atpC PE=3 SV=1	atpC	1.7769	0.0153345	Up
cellular process	Q2YRU9	Alkaline phosphatase OS=Brucella abortus (strain 2308) OX=359391 GN=BAB1_1222 PE=3 SV=1	BAB1_1222	3.1896	0.00842226	Up
cellular process	Q2YLZ8	30S ribosomal protein S12 OS=Brucella abortus (strain 2308) OX=359391 GN=rpsL PE=3 SV=1	rpsL	0.2877	0.0458503	Down
cellular process	Q2YJZ3	Ribonucleoside-diphosphate reductase OS=Brucella abortus (strain 2308) OX=359391 GN=nrdE PE=3 SV=1	nrdE	0.1111	0.00852516	Down
cellular process	Q2YKL0	DNA topoisomerase 4 subunit B OS=Brucella abortus (strain 2308) OX=359391 GN=parE PE=3 SV=1	parE	0.5573	0.0113195	Down
cellular process	Q2YIU9	Alanine racemase OS=Brucella abortus (strain 2308) OX=359391 GN=alr PE=3 SV=1	alr	0.3646	0.0405091	Down
cellular process	Q2YKR3	Adenine deaminase OS=Brucella abortus (strain 2308) OX=359391 GN=ade PE=3 SV=1	ade	0.1801	0.028437	Down
cellular process	Q2YRU7	Protein RecA OS=Brucella abortus (strain 2308) OX=359391 GN=recA PE=2 SV=1	recA	0.3325	1.5846e-05	Down
cellular process	Q2YRT8	30S ribosomal protein S13 OS=Brucella abortus (strain 2308) OX=359391 GN=rpsM PE=3 SV=1	rpsM	0.4934	0.00481996	Down
cellular process	Q2YNN5	Glycosyl transferase, family 51:Penicillin-binding protein, transpeptidase domain OS=Brucella abortus (strain 2308) OX=359391 GN=BAB1_0932 PE=4 SV=1	BAB1_0932	0.3864	0.0108037	Down
cellular process	Q2YNK6	Bacterial regulatory proteins, AsnC family OS=Brucella abortus (strain 2308) OX=359391 GN=BAB1_0887 PE=4 SV=1	BAB1_0887	2.6054	0.0130115	Up
cellular process	Q2YNZ0	DNA mismatch repair protein MutS OS=Brucella abortus (strain 2308) OX=359391 GN=mutS PE=3 SV=1	mutS	0.495	0.00156476	Down
cellular process	Q2YKV1	6,7-dimethyl-8-ribityllumazine synthase 2 OS=Brucella abortus (strain 2308) OX=359391 GN=ribH2 PE=1 SV=1	ribH2	0.2648	0.00059273	Down
cellular process	Q2YNI9	Adenylosuccinate lyase OS=Brucella abortus (strain 2308) OX=359391 GN=purB PE=3 SV=1	purB	0.5369	0.0228558	Down
cellular process	Q2YK55	Shikimate/quinate 5-dehydrogenase OS=Brucella abortus (strain 2308) OX=359391 GN=BAB2_0825 PE=4 SV=1	BAB2_0825	0.4158	0.0110264	Down
cellular process	Q2YKC1	Molybdenum cofactor biosynthesis protein OS=Brucella abortus (strain 2308) OX=359391 GN=BAB2_0741 PE=4 SV=1	BAB2_0741	1.6161	0.0236825	Up
cellular process	Q2YNG0	NADH-quinone oxidoreductase subunit D OS=Brucella abortus (strain 2308) OX=359391 GN=nuoD PE=3 SV=1	nuoD	0.2907	0.00140121	Down
cellular process	Q2YRT3	30S ribosomal protein S5 OS=Brucella abortus (strain 2308) OX=359391 GN=rpsE PE=3 SV=1	rpsE	0.4001	0.00565301	Down
cellular process	Q2YKV9	Superoxide dismutase [Cu-Zn] OS=Brucella abortus (strain 2308) OX=359391 GN=sodC PE=3 SV=1	sodC	1.9452	0.00916156	Up
cellular process	Q2YK29	Inosine-5'-monophosphate dehydrogenase OS=Brucella abortus (strain 2308) OX=359391 GN=guaB PE=3 SV=1	guaB	2.2513	0.0226463	Up
cellular process	Q2YNZ1	Bifunctional uridylyltransferase/uridylyl-removing enzyme OS=Brucella abortus (strain 2308) OX=359391 GN=glnD PE=3 SV=1	glnD	0.4179	0.0249678	Down
cellular process	Q2YIY7	Putative peptidoglycan binding domain 1:Sel1-like repeat OS=Brucella abortus (strain 2308) OX=359391 GN=BAB2_0413 PE=4 SV=1	BAB2_0413	0.3591	0.0323083	Down
cellular process	Q2YJP8	Elongation factor 4 OS=Brucella abortus (strain 2308) OX=359391 GN=lepA PE=3 SV=1	lepA	0.5942	0.0100972	Down
cellular process	Q2YND8	50S ribosomal protein L13 OS=Brucella abortus (strain 2308) OX=359391 GN=rplM PE=3 SV=1	rplM	0.2082	0.0271238	Down
cellular process	Q2YIQ9	Fructose-1,6-bisphosphatase class 1 OS=Brucella abortus (strain 2308) OX=359391 GN=fbp PE=3 SV=1	fbp	0.3563	0.00524342	Down
cellular process	Q2YNA2	Delta-aminolevulinic acid dehydratase OS=Brucella abortus (strain 2308) OX=359391 GN=hemB PE=3 SV=1	hemB	2.5764	0.0460053	Up
cellular process	Q2YP05	Endonuclease III OS=Brucella abortus (strain 2308) OX=359391 GN=nth PE=3 SV=1	nth	0.3225	0.0245298	Down
cellular process	Q2YRT2	50S ribosomal protein L18 OS=Brucella abortus (strain 2308) OX=359391 GN=rplR PE=3 SV=1	rplR	0.2232	0.0113785	Down
cellular process	Q2YRT9	30S ribosomal protein S11 OS=Brucella abortus (strain 2308) OX=359391 GN=rpsK PE=3 SV=1	rpsK	0.478	0.0420947	Down
cellular process	Q2YNR0	Tyrosine--tRNA ligase OS=Brucella abortus (strain 2308) OX=359391 GN=tyrS PE=3 SV=1	tyrS	0.6218	0.0307634	Down
metabolic process	Q2YRT3	30S ribosomal protein S5 OS=Brucella abortus (strain 2308) OX=359391 GN=rpsE PE=3 SV=1	rpsE	0.4001	0.00565301	Down
metabolic process	Q2YRT2	50S ribosomal protein L18 OS=Brucella abortus (strain 2308) OX=359391 GN=rplR PE=3 SV=1	rplR	0.2232	0.0113785	Down
metabolic process	Q2YRH7	ATP-binding region, ATPase-like:Histidine kinase OS=Brucella abortus (strain 2308) OX=359391 GN=BAB1_1673 PE=4 SV=1	BAB1_1673	4.6533	0.048306	Up
metabolic process	Q2YRP8	Isoprenyl transferase OS=Brucella abortus (strain 2308) OX=359391 GN=BAB1_1180 PE=3 SV=1	BAB1_1180	0.2909	0.0221225	Down
metabolic process	Q2YRT8	30S ribosomal protein S13 OS=Brucella abortus (strain 2308) OX=359391 GN=rpsM PE=3 SV=1	rpsM	0.4934	0.00481996	Down
metabolic process	Q2YRP3	Thioredoxin reductase OS=Brucella abortus (strain 2308) OX=359391 GN=trxB PE=3 SV=1	trxB	0.142	0.0268494	Down
metabolic process	Q2YRN8	Transcription elongation factor GreA OS=Brucella abortus (strain 2308) OX=359391 GN=greA PE=3 SV=1	greA	1.5326	0.0353845	Up
metabolic process	Q2YRJ1	30S ribosomal protein S2 OS=Brucella abortus (strain 2308) OX=359391 GN=rpsB PE=3 SV=1	rpsB	0.5006	0.0104729	Down
metabolic process	Q2YRT9	30S ribosomal protein S11 OS=Brucella abortus (strain 2308) OX=359391 GN=rpsK PE=3 SV=1	rpsK	0.478	0.0420947	Down
metabolic process	Q2YRC7	Thiamine-phosphate pyrophosphorylase, putative OS=Brucella abortus (strain 2308) OX=359391 GN=BAB1_1719 PE=4 SV=1	BAB1_1719	3.2841	0.0471654	Up
metabolic process	Q2YRU7	Protein RecA OS=Brucella abortus (strain 2308) OX=359391 GN=recA PE=2 SV=1	recA	0.3325	1.5846e-05	Down
metabolic process	Q2YRU9	Alkaline phosphatase OS=Brucella abortus (strain 2308) OX=359391 GN=BAB1_1222 PE=3 SV=1	BAB1_1222	3.1896	0.00842226	Up
metabolic process	Q2YRK5	Malate synthase G OS=Brucella abortus (strain 2308) OX=359391 GN=glcB PE=3 SV=1	glcB	2.4355	0.0109859	Up
metabolic process	Q2YRK2	Pseudouridine synthase OS=Brucella abortus (strain 2308) OX=359391 GN=BAB1_1666 PE=3 SV=1	BAB1_1666	0.5506	0.0459247	Down
metabolic process	Q2YPK9	Chromosomal replication initiator protein DnaA OS=Brucella abortus (strain 2308) OX=359391 GN=dnaA PE=3 SV=1	dnaA	0.1548	0.0205424	Down
metabolic process	Q2YJE6	Bacterial inner-membrane translocator OS=Brucella abortus (strain 2308) OX=359391 GN=BAB2_1111 PE=3 SV=1	BAB2_1111	3.1924	0.00760135	Up
metabolic process	Q2YMF8	Chorismate synthase OS=Brucella abortus (strain 2308) OX=359391 GN=aroC PE=3 SV=1	aroC	0.6317	0.0274204	Down
metabolic process	Q2YMH6	Colicin V production protein OS=Brucella abortus (strain 2308) OX=359391 GN=BAB1_0473 PE=4 SV=1	BAB1_0473	4.5417	0.0448581	Up
metabolic process	Q2YMI1	ABC transporter, transmembrane region:ATP/GTP-binding site motif A (P-loop):ABC transporter:AAA ATPase OS=Brucella abortus (strain 2308) OX=359391 GN=BAB1_0468 PE=4 SV=1	BAB1_0468	0.5164	0.0180294	Down
metabolic process	Q2YJZ3	Ribonucleoside-diphosphate reductase OS=Brucella abortus (strain 2308) OX=359391 GN=nrdE PE=3 SV=1	nrdE	0.1111	0.00852516	Down
metabolic process	Q2YJP8	Elongation factor 4 OS=Brucella abortus (strain 2308) OX=359391 GN=lepA PE=3 SV=1	lepA	0.5942	0.0100972	Down
metabolic process	Q2YNA2	Delta-aminolevulinic acid dehydratase OS=Brucella abortus (strain 2308) OX=359391 GN=hemB PE=3 SV=1	hemB	2.5764	0.0460053	Up
metabolic process	Q2YJM7	Peptide chain release factor 3 OS=Brucella abortus (strain 2308) OX=359391 GN=prfC PE=3 SV=1	prfC	0.4096	0.00657881	Down
metabolic process	Q2YND8	50S ribosomal protein L13 OS=Brucella abortus (strain 2308) OX=359391 GN=rplM PE=3 SV=1	rplM	0.2082	0.0271238	Down
metabolic process	Q2YJI5	Lipocalin-related protein and Bos/Can/Equ allergen:Aminotransferase class-III OS=Brucella abortus (strain 2308) OX=359391 GN=BAB2_1066 PE=3 SV=1	BAB2_1066	0.5672	0.0049084	Down
metabolic process	Q2YNG0	NADH-quinone oxidoreductase subunit D OS=Brucella abortus (strain 2308) OX=359391 GN=nuoD PE=3 SV=1	nuoD	0.2907	0.00140121	Down
metabolic process	Q2YNI9	Adenylosuccinate lyase OS=Brucella abortus (strain 2308) OX=359391 GN=purB PE=3 SV=1	purB	0.5369	0.0228558	Down
metabolic process	Q2YM73	Aminotransferase OS=Brucella abortus (strain 2308) OX=359391 GN=BAB1_1294 PE=3 SV=1	BAB1_1294	0.2564	0.000339743	Down
metabolic process	Q2YLI7	Gamma-glutamyl phosphate reductase OS=Brucella abortus (strain 2308) OX=359391 GN=proA PE=3 SV=1	proA	1.7144	0.0098227	Up
metabolic process	Q2YNN5	Glycosyl transferase, family 51:Penicillin-binding protein, transpeptidase domain OS=Brucella abortus (strain 2308) OX=359391 GN=BAB1_0932 PE=4 SV=1	BAB1_0932	0.3864	0.0108037	Down
metabolic process	Q2YJA0	Bacterial regulatory protein LysR, HTH motif:LysR substrate binding domain OS=Brucella abortus (strain 2308) OX=359391 GN=BAB2_0096 PE=3 SV=1	BAB2_0096	1.6517	0.0305818	Up
metabolic process	Q2YNR0	Tyrosine--tRNA ligase OS=Brucella abortus (strain 2308) OX=359391 GN=tyrS PE=3 SV=1	tyrS	0.6218	0.0307634	Down
metabolic process	Q2YJ87	Glutamate synthase amidotransferase domain:Glutamate synthase central domain OS=Brucella abortus (strain 2308) OX=359391 GN=gltB PE=4 SV=1	gltB	0.6129	0.00458744	Down
metabolic process	Q2YNZ0	DNA mismatch repair protein MutS OS=Brucella abortus (strain 2308) OX=359391 GN=mutS PE=3 SV=1	mutS	0.495	0.00156476	Down
metabolic process	Q2YJ20	2-keto-3-deoxy-galactonokinase OS=Brucella abortus (strain 2308) OX=359391 GN=BAB2_0295 PE=4 SV=1	BAB2_0295	0.4846	0.0385329	Down
metabolic process	Q2YNZ1	Bifunctional uridylyltransferase/uridylyl-removing enzyme OS=Brucella abortus (strain 2308) OX=359391 GN=glnD PE=3 SV=1	glnD	0.4179	0.0249678	Down
metabolic process	Q2YP05	Endonuclease III OS=Brucella abortus (strain 2308) OX=359391 GN=nth PE=3 SV=1	nth	0.3225	0.0245298	Down
metabolic process	Q2YIY7	Putative peptidoglycan binding domain 1:Sel1-like repeat OS=Brucella abortus (strain 2308) OX=359391 GN=BAB2_0413 PE=4 SV=1	BAB2_0413	0.3591	0.0323083	Down
metabolic process	Q2YP59	Thiamine-phosphate synthase OS=Brucella abortus (strain 2308) OX=359391 GN=BAB1_0215 PE=3 SV=1	BAB1_0215	4.5797	1.18312e-05	Up
metabolic process	Q2YPB6	UDP-N-acetylglucosamine 1-carboxyvinyltransferase OS=Brucella abortus (strain 2308) OX=359391 GN=murA PE=3 SV=1	murA	0.4353	0.0215274	Down
metabolic process	Q2YNK6	Bacterial regulatory proteins, AsnC family OS=Brucella abortus (strain 2308) OX=359391 GN=BAB1_0887 PE=4 SV=1	BAB1_0887	2.6054	0.0130115	Up
metabolic process	Q2YPH7	Uncharacterized protein OS=Brucella abortus (strain 2308) OX=359391 GN=BAB1_0327 PE=4 SV=1	BAB1_0327	1.5861	0.0325626	Up
metabolic process	Q2YJZ4	Ribonucleoside-diphosphate reductase subunit beta OS=Brucella abortus (strain 2308) OX=359391 GN=nrdF PE=3 SV=1	nrdF	0.4685	0.00117048	Down
metabolic process	Q2YM15	DNA-directed RNA polymerase subunit beta OS=Brucella abortus (strain 2308) OX=359391 GN=rpoB PE=3 SV=1	rpoB	0.5048	0.0380885	Down
metabolic process	Q2YLH9	Leucine--tRNA ligase OS=Brucella abortus (strain 2308) OX=359391 GN=leuS PE=3 SV=1	leuS	0.6332	0.0272001	Down
metabolic process	Q2YLL7	50S ribosomal protein L21 OS=Brucella abortus (strain 2308) OX=359391 GN=rplU PE=3 SV=1	rplU	0.3977	0.0180648	Down
metabolic process	Q2YLM4	tRNA N6-adenosine threonylcarbamoyltransferase OS=Brucella abortus (strain 2308) OX=359391 GN=tsaD PE=3 SV=1	tsaD	0.4657	0.00739952	Down
metabolic process	Q2YLE7	ATP synthase epsilon chain OS=Brucella abortus (strain 2308) OX=359391 GN=atpC PE=3 SV=1	atpC	1.7769	0.0153345	Up
metabolic process	Q2YKX9	Glycine dehydrogenase (decarboxylating) OS=Brucella abortus (strain 2308) OX=359391 GN=gcvP PE=3 SV=1	gcvP	0.3344	0.0363334	Down
metabolic process	Q2YLP6	50S ribosomal protein L19 OS=Brucella abortus (strain 2308) OX=359391 GN=rplS PE=3 SV=1	rplS	0.3467	0.00583488	Down
metabolic process	Q2YKV9	Superoxide dismutase [Cu-Zn] OS=Brucella abortus (strain 2308) OX=359391 GN=sodC PE=3 SV=1	sodC	1.9452	0.00916156	Up
metabolic process	Q2YLR7	ATP/GTP-binding site motif A (P-loop):AFG1-like ATPase OS=Brucella abortus (strain 2308) OX=359391 GN=BAB1_1929 PE=4 SV=1	BAB1_1929	0.4682	0.012696	Down
metabolic process	Q2YKV1	6,7-dimethyl-8-ribityllumazine synthase 2 OS=Brucella abortus (strain 2308) OX=359391 GN=ribH2 PE=1 SV=1	ribH2	0.2648	0.00059273	Down
metabolic process	Q2YLT1	tRNA (guanine-N(1)-)-methyltransferase OS=Brucella abortus (strain 2308) OX=359391 GN=trmD PE=3 SV=1	trmD	3.7001	0.0427799	Up
metabolic process	Q2YLX6	50S ribosomal protein L25 OS=Brucella abortus (strain 2308) OX=359391 GN=rplY PE=3 SV=1	rplY	0.3465	0.00930129	Down
metabolic process	Q2YM16	DNA-directed RNA polymerase subunit beta' OS=Brucella abortus (strain 2308) OX=359391 GN=rpoC PE=3 SV=1	rpoC	0.3052	7.7639e-05	Down
metabolic process	Q2YKR3	Adenine deaminase OS=Brucella abortus (strain 2308) OX=359391 GN=ade PE=3 SV=1	ade	0.1801	0.028437	Down
metabolic process	Q2YLZ6	DNA ligase OS=Brucella abortus (strain 2308) OX=359391 GN=ligA PE=3 SV=1	ligA	0.6502	0.0123057	Down
metabolic process	Q2YLZ8	30S ribosomal protein S12 OS=Brucella abortus (strain 2308) OX=359391 GN=rpsL PE=3 SV=1	rpsL	0.2877	0.0458503	Down
metabolic process	Q2YKL0	DNA topoisomerase 4 subunit B OS=Brucella abortus (strain 2308) OX=359391 GN=parE PE=3 SV=1	parE	0.5573	0.0113195	Down
metabolic process	Q2YKC1	Molybdenum cofactor biosynthesis protein OS=Brucella abortus (strain 2308) OX=359391 GN=BAB2_0741 PE=4 SV=1	BAB2_0741	1.6161	0.0236825	Up
metabolic process	Q2YM03	50S ribosomal protein L3 OS=Brucella abortus (strain 2308) OX=359391 GN=rplC PE=3 SV=1	rplC	0.3226	0.000128319	Down
metabolic process	Q2YK55	Shikimate/quinate 5-dehydrogenase OS=Brucella abortus (strain 2308) OX=359391 GN=BAB2_0825 PE=4 SV=1	BAB2_0825	0.4158	0.0110264	Down
metabolic process	Q2YM06	50S ribosomal protein L2 OS=Brucella abortus (strain 2308) OX=359391 GN=rplB PE=3 SV=1	rplB	0.2218	0.000764099	Down
metabolic process	Q2YM11	50S ribosomal protein L11 OS=Brucella abortus (strain 2308) OX=359391 GN=rplK PE=3 SV=1	rplK	0.3678	0.00166926	Down
metabolic process	Q2YK30	Cytochrome c heme-binding site:Cytochrome c, class I OS=Brucella abortus (strain 2308) OX=359391 GN=BAB2_0850 PE=4 SV=1	BAB2_0850	2.6678	0.0110018	Up
metabolic process	Q2YK29	Inosine-5'-monophosphate dehydrogenase OS=Brucella abortus (strain 2308) OX=359391 GN=guaB PE=3 SV=1	guaB	2.2513	0.0226463	Up
metabolic process	Q2YM12	50S ribosomal protein L1 OS=Brucella abortus (strain 2308) OX=359391 GN=rplA PE=3 SV=1	rplA	0.4469	0.00187056	Down
metabolic process	Q2YLY8	D-alanine--D-alanine ligase OS=Brucella abortus (strain 2308) OX=359391 GN=ddl PE=3 SV=1	ddl	0.407	0.0361851	Down
metabolic process	Q2YPI2	Pantothenate synthetase OS=Brucella abortus (strain 2308) OX=359391 GN=panC PE=3 SV=1	panC	0.2878	0.00778529	Down
metabolic process	Q2YLK6	30S ribosomal protein S16 OS=Brucella abortus (strain 2308) OX=359391 GN=rpsP PE=3 SV=1	rpsP	0.4992	0.0484571	Down
metabolic process	Q2YIU9	Alanine racemase OS=Brucella abortus (strain 2308) OX=359391 GN=alr PE=3 SV=1	alr	0.3646	0.0405091	Down
metabolic process	Q2YQA0	Isocitrate lyase and phosphorylmutase:Isocitrate lyase OS=Brucella abortus (strain 2308) OX=359391 GN=BAB1_1631 PE=1 SV=1	BAB1_1631	0.2768	0.0462084	Down
metabolic process	Q2YIG5	Arginase OS=Brucella abortus (strain 2308) OX=359391 GN=rocF PE=3 SV=1	rocF	3.3799	0.000377837	Up
metabolic process	Q2YQF2	Prokaryotic sulfate-/thiosulfate-binding protein:Bacterial extracellular solute-binding protein, family 1 OS=Brucella abortus (strain 2308) OX=359391 GN=BAB1_1351 PE=4 SV=1	BAB1_1351	6.0432	0.00311412	Up
metabolic process	Q2YQI5	Adenylosuccinate synthetase OS=Brucella abortus (strain 2308) OX=359391 GN=purA PE=3 SV=1	purA	0.5513	0.0446573	Down
metabolic process	Q2YQL6	Uroporphyrin-III C/tetrapyrrole (Corrin/Porphyrin) methyltransferase:Uroporphiryn-III C-methyltransferase:Uroporphyrin-III C OS=Brucella abortus (strain 2308) OX=359391 GN=BAB1_1317 PE=3 SV=1	BAB1_1317	0.4118	0.0299284	Down
metabolic process	Q2YQM7	Pyridoxine 5'-phosphate synthase OS=Brucella abortus (strain 2308) OX=359391 GN=pdxJ PE=3 SV=1	pdxJ	1.8817	0.0190078	Up
metabolic process	Q2YQR3	Polyribonucleotide nucleotidyltransferase OS=Brucella abortus (strain 2308) OX=359391 GN=pnp PE=3 SV=1	pnp	0.3541	0.0019446	Down
metabolic process	Q2YQT1	Glycoprotease (M22) metalloprotease OS=Brucella abortus (strain 2308) OX=359391 GN=BAB1_2151 PE=4 SV=1	BAB1_2151	0.2829	0.000146722	Down
metabolic process	Q2YQX4	Nucleotidyl transferase OS=Brucella abortus (strain 2308) OX=359391 GN=BAB1_2103 PE=4 SV=1	BAB1_2103	0.2408	0.0038484	Down
metabolic process	Q2YQ79	Thymidylate kinase OS=Brucella abortus (strain 2308) OX=359391 GN=tmk PE=3 SV=1	tmk	1.8847	0.0221729	Up
metabolic process	Q2YQY9	1-(5-phosphoribosyl)-5-[(5-phosphoribosylamino)methylideneamino] imidazole-4-carboxamide isomerase OS=Brucella abortus (strain 2308) OX=359391 GN=hisA PE=3 SV=1	hisA	0.3032	0.0270748	Down
metabolic process	Q2YR12	tRNA uridine 5-carboxymethylaminomethyl modification enzyme MnmG OS=Brucella abortus (strain 2308) OX=359391 GN=mnmG PE=3 SV=1	mnmG	0.1334	0.00454714	Down
metabolic process	P0C0Z4	50S ribosomal protein L16 OS=Brucella abortus (strain 2308) OX=359391 GN=rplP PE=3 SV=1	rplP	0.2293	0.0149972	Down
metabolic process	Q2YR45	Basic helix-loop-helix dimerization domain bHLH:BolA-like protein OS=Brucella abortus (strain 2308) OX=359391 GN=bolA PE=3 SV=1	bolA	0.4621	0.0123497	Down
metabolic process	Q2YR76	Inorganic pyrophosphatase OS=Brucella abortus (strain 2308) OX=359391 GN=ppa PE=1 SV=1	ppa	1.6495	0.0234431	Up
metabolic process	Q2YRA1	30S ribosomal protein S3 OS=Brucella abortus (strain 2308) OX=359391 GN=rpsC PE=3 SV=1	rpsC	0.3811	0.000105312	Down
metabolic process	Q2YRA5	50S ribosomal protein L14 OS=Brucella abortus (strain 2308) OX=359391 GN=rplN PE=3 SV=1	rplN	0.3618	0.0178907	Down
metabolic process	Q2YRA9	30S ribosomal protein S8 OS=Brucella abortus (strain 2308) OX=359391 GN=rpsH PE=3 SV=1	rpsH	0.3597	0.000112761	Down
metabolic process	Q2YIG7	NADH:flavin oxidoreductase/NADH oxidase OS=Brucella abortus (strain 2308) OX=359391 GN=BAB2_0335 PE=4 SV=1	BAB2_0335	0.2663	0.00487416	Down
metabolic process	Q2YRB0	50S ribosomal protein L6 OS=Brucella abortus (strain 2308) OX=359391 GN=rplF PE=3 SV=1	rplF	0.2625	0.0122388	Down
metabolic process	Q2YPN0	Recombination protein RecR OS=Brucella abortus (strain 2308) OX=359391 GN=recR PE=3 SV=1	recR	1.7142	0.0218444	Up
metabolic process	Q2YQ71	Pseudouridine synthase OS=Brucella abortus (strain 2308) OX=359391 GN=BAB1_1019 PE=3 SV=1	BAB1_1019	0.4709	0.0359476	Down
metabolic process	Q2YQZ8	MltA family OS=Brucella abortus (strain 2308) OX=359391 GN=BAB1_2076 PE=4 SV=1	BAB1_2076	0.4727	0.0314059	Down
metabolic process	Q2YPY7	S-adenosylmethionine:tRNA ribosyltransferase-isomerase OS=Brucella abortus (strain 2308) OX=359391 GN=queA PE=3 SV=1	queA	0.4227	0.000695131	Down
metabolic process	Q2YIQ9	Fructose-1,6-bisphosphatase class 1 OS=Brucella abortus (strain 2308) OX=359391 GN=fbp PE=3 SV=1	fbp	0.3563	0.00524342	Down
metabolic process	Q2YPW1	Bifunctional enzyme IspD/IspF OS=Brucella abortus (strain 2308) OX=359391 GN=ispDF PE=3 SV=2	ispDF	1.5968	0.000159504	Up
metabolic process	Q2YPV8	Lipoyl synthase OS=Brucella abortus (strain 2308) OX=359391 GN=lipA PE=3 SV=1	lipA	0.1123	0.000215416	Down
metabolic process	Q2YIL6	Histidine ammonia-lyase OS=Brucella abortus (strain 2308) OX=359391 GN=hutH PE=3 SV=1	hutH	1.8264	0.00109555	Up
metabolic process	Q2YQ03	GTP cyclohydrolase 1 OS=Brucella abortus (strain 2308) OX=359391 GN=folE PE=3 SV=1	folE	0.4388	0.0369474	Down
metabolic process	Q2YPN6	3-phosphoshikimate 1-carboxyvinyltransferase OS=Brucella abortus (strain 2308) OX=359391 GN=aroA PE=3 SV=1	aroA	0.5483	0.0403808	Down
metabolic process	Q2YIL5	Imidazolonepropionase OS=Brucella abortus (strain 2308) OX=359391 GN=hutI PE=3 SV=1	hutI	3.1647	0.00408998	Up
metabolic process	Q2YQ20	Cysteine synthase/cystathionine beta-synthase P-phosphate attachment site:Pyridoxal-5'-phosphate-dependent enzyme, beta family OS=Brucella abortus (strain 2308) OX=359391 GN=BAB1_1073 PE=4 SV=1	BAB1_1073	1.681	0.00749875	Up
metabolic process	Q2YQ57	Glutamine-dependent NAD(+) synthetase OS=Brucella abortus (strain 2308) OX=359391 GN=nadE PE=3 SV=1	nadE	0.552	0.0478089	Down
metabolic process	Q2YPX0	GTPase HflX OS=Brucella abortus (strain 2308) OX=359391 GN=hflX PE=3 SV=1	hflX	1.5351	0.00699855	Up
metabolic process	Q2YQ67	Glutamine synthetase OS=Brucella abortus (strain 2308) OX=359391 GN=glnA PE=3 SV=1	glnA	1.8557	0.00399751	Up
metabolic process	Q2YIK0	Protein-methionine-sulfoxide reductase catalytic subunit MsrP OS=Brucella abortus (strain 2308) OX=359391 GN=msrP PE=3 SV=1	msrP	0.6482	0.0187248	Down
response to stimulus	Q2YPL8	Binding-protein-dependent transport systems inner membrane component OS=Brucella abortus (strain 2308) OX=359391 GN=BAB1_0008 PE=3 SV=1	BAB1_0008	0.5905	0.0257865	Down
response to stimulus	Q2YJP8	Elongation factor 4 OS=Brucella abortus (strain 2308) OX=359391 GN=lepA PE=3 SV=1	lepA	0.5942	0.0100972	Down
response to stimulus	Q2YIE9	Heat shock protein Hsp20 OS=Brucella abortus (strain 2308) OX=359391 GN=BAB2_0050 PE=3 SV=1	BAB2_0050	9.5677	0.0212885	Up
response to stimulus	Q2YNK6	Bacterial regulatory proteins, AsnC family OS=Brucella abortus (strain 2308) OX=359391 GN=BAB1_0887 PE=4 SV=1	BAB1_0887	2.6054	0.0130115	Up
response to stimulus	Q2YNN5	Glycosyl transferase, family 51:Penicillin-binding protein, transpeptidase domain OS=Brucella abortus (strain 2308) OX=359391 GN=BAB1_0932 PE=4 SV=1	BAB1_0932	0.3864	0.0108037	Down
response to stimulus	Q2YNZ0	DNA mismatch repair protein MutS OS=Brucella abortus (strain 2308) OX=359391 GN=mutS PE=3 SV=1	mutS	0.495	0.00156476	Down
response to stimulus	Q2YNZ1	Bifunctional uridylyltransferase/uridylyl-removing enzyme OS=Brucella abortus (strain 2308) OX=359391 GN=glnD PE=3 SV=1	glnD	0.4179	0.0249678	Down
response to stimulus	Q2YIY7	Putative peptidoglycan binding domain 1:Sel1-like repeat OS=Brucella abortus (strain 2308) OX=359391 GN=BAB2_0413 PE=4 SV=1	BAB2_0413	0.3591	0.0323083	Down
response to stimulus	Q2YP05	Endonuclease III OS=Brucella abortus (strain 2308) OX=359391 GN=nth PE=3 SV=1	nth	0.3225	0.0245298	Down
response to stimulus	Q2YPN0	Recombination protein RecR OS=Brucella abortus (strain 2308) OX=359391 GN=recR PE=3 SV=1	recR	1.7142	0.0218444	Up
response to stimulus	Q2YPX0	GTPase HflX OS=Brucella abortus (strain 2308) OX=359391 GN=hflX PE=3 SV=1	hflX	1.5351	0.00699855	Up
response to stimulus	Q2YPY7	S-adenosylmethionine:tRNA ribosyltransferase-isomerase OS=Brucella abortus (strain 2308) OX=359391 GN=queA PE=3 SV=1	queA	0.4227	0.000695131	Down
response to stimulus	Q2YRP3	Thioredoxin reductase OS=Brucella abortus (strain 2308) OX=359391 GN=trxB PE=3 SV=1	trxB	0.142	0.0268494	Down
response to stimulus	Q2YIK0	Protein-methionine-sulfoxide reductase catalytic subunit MsrP OS=Brucella abortus (strain 2308) OX=359391 GN=msrP PE=3 SV=1	msrP	0.6482	0.0187248	Down
response to stimulus	Q2YQ67	Glutamine synthetase OS=Brucella abortus (strain 2308) OX=359391 GN=glnA PE=3 SV=1	glnA	1.8557	0.00399751	Up
response to stimulus	Q2YRN8	Transcription elongation factor GreA OS=Brucella abortus (strain 2308) OX=359391 GN=greA PE=3 SV=1	greA	1.5326	0.0353845	Up
response to stimulus	Q2YQA0	Isocitrate lyase and phosphorylmutase:Isocitrate lyase OS=Brucella abortus (strain 2308) OX=359391 GN=BAB1_1631 PE=1 SV=1	BAB1_1631	0.2768	0.0462084	Down
response to stimulus	Q2YQR3	Polyribonucleotide nucleotidyltransferase OS=Brucella abortus (strain 2308) OX=359391 GN=pnp PE=3 SV=1	pnp	0.3541	0.0019446	Down
response to stimulus	Q2YR12	tRNA uridine 5-carboxymethylaminomethyl modification enzyme MnmG OS=Brucella abortus (strain 2308) OX=359391 GN=mnmG PE=3 SV=1	mnmG	0.1334	0.00454714	Down
response to stimulus	Q2YRH7	ATP-binding region, ATPase-like:Histidine kinase OS=Brucella abortus (strain 2308) OX=359391 GN=BAB1_1673 PE=4 SV=1	BAB1_1673	4.6533	0.048306	Up
response to stimulus	Q2YIG7	NADH:flavin oxidoreductase/NADH oxidase OS=Brucella abortus (strain 2308) OX=359391 GN=BAB2_0335 PE=4 SV=1	BAB2_0335	0.2663	0.00487416	Down
response to stimulus	Q2YRU7	Protein RecA OS=Brucella abortus (strain 2308) OX=359391 GN=recA PE=2 SV=1	recA	0.3325	1.5846e-05	Down
response to stimulus	Q2YMI1	ABC transporter, transmembrane region:ATP/GTP-binding site motif A (P-loop):ABC transporter:AAA ATPase OS=Brucella abortus (strain 2308) OX=359391 GN=BAB1_0468 PE=4 SV=1	BAB1_0468	0.5164	0.0180294	Down
response to stimulus	Q2YM11	50S ribosomal protein L11 OS=Brucella abortus (strain 2308) OX=359391 GN=rplK PE=3 SV=1	rplK	0.3678	0.00166926	Down
response to stimulus	Q2YP76	Substrate-binding region of ABC-type glycine betaine transport system OS=Brucella abortus (strain 2308) OX=359391 GN=BAB1_0226 PE=1 SV=1	BAB1_0226	2.1696	0.0186554	Up
response to stimulus	Q2YIR2	Elongation factor G, C-terminal:Elongation factor, GTP-binding:ATP/GTP-binding site motif A (P-loop):Elongation factor Tu, do OS=Brucella abortus (strain 2308) OX=359391 GN=BAB2_0361 PE=4 SV=1	BAB2_0361	0.2827	0.000290342	Down
response to stimulus	Q2YLZ6	DNA ligase OS=Brucella abortus (strain 2308) OX=359391 GN=ligA PE=3 SV=1	ligA	0.6502	0.0123057	Down
response to stimulus	Q2YP35	Protein GrpE OS=Brucella abortus (strain 2308) OX=359391 GN=grpE PE=3 SV=1	grpE	1.9177	0.0214301	Up
response to stimulus	Q2YKV9	Superoxide dismutase [Cu-Zn] OS=Brucella abortus (strain 2308) OX=359391 GN=sodC PE=3 SV=1	sodC	1.9452	0.00916156	Up
response to stimulus	Q2YNM3	Peptidoglycan-binding LysM:Peptidase M23/M37 OS=Brucella abortus (strain 2308) OX=359391 GN=BAB1_0907 PE=4 SV=1	BAB1_0907	0.3539	0.0133257	Down
response to stimulus	Q2YNH5	DNA-directed DNA polymerase OS=Brucella abortus (strain 2308) OX=359391 GN=BAB1_0845 PE=4 SV=1	BAB1_0845	0.126	0.00381584	Down
response to stimulus	Q2YKR3	Adenine deaminase OS=Brucella abortus (strain 2308) OX=359391 GN=ade PE=3 SV=1	ade	0.1801	0.028437	Down
response to stimulus	Q2YRH0	Biopolymer transport protein ExbD/TolR OS=Brucella abortus (strain 2308) OX=359391 GN=BAB1_1680 PE=3 SV=1	BAB1_1680	3.23	0.0400023	Up
response to stimulus	Q2YK29	Inosine-5'-monophosphate dehydrogenase OS=Brucella abortus (strain 2308) OX=359391 GN=guaB PE=3 SV=1	guaB	2.2513	0.0226463	Up
cellular component organization or biogenesis	Q2YRK2	Pseudouridine synthase OS=Brucella abortus (strain 2308) OX=359391 GN=BAB1_1666 PE=3 SV=1	BAB1_1666	0.5506	0.0459247	Down
cellular component organization or biogenesis	Q2YJM7	Peptide chain release factor 3 OS=Brucella abortus (strain 2308) OX=359391 GN=prfC PE=3 SV=1	prfC	0.4096	0.00657881	Down
cellular component organization or biogenesis	Q2YRB0	50S ribosomal protein L6 OS=Brucella abortus (strain 2308) OX=359391 GN=rplF PE=3 SV=1	rplF	0.2625	0.0122388	Down
cellular component organization or biogenesis	Q2YIU9	Alanine racemase OS=Brucella abortus (strain 2308) OX=359391 GN=alr PE=3 SV=1	alr	0.3646	0.0405091	Down
cellular component organization or biogenesis	Q2YLR7	ATP/GTP-binding site motif A (P-loop):AFG1-like ATPase OS=Brucella abortus (strain 2308) OX=359391 GN=BAB1_1929 PE=4 SV=1	BAB1_1929	0.4682	0.012696	Down
cellular component organization or biogenesis	Q2YRT9	30S ribosomal protein S11 OS=Brucella abortus (strain 2308) OX=359391 GN=rpsK PE=3 SV=1	rpsK	0.478	0.0420947	Down
cellular component organization or biogenesis	Q2YM03	50S ribosomal protein L3 OS=Brucella abortus (strain 2308) OX=359391 GN=rplC PE=3 SV=1	rplC	0.3226	0.000128319	Down
cellular component organization or biogenesis	Q2YM12	50S ribosomal protein L1 OS=Brucella abortus (strain 2308) OX=359391 GN=rplA PE=3 SV=1	rplA	0.4469	0.00187056	Down
cellular component organization or biogenesis	Q2YRT3	30S ribosomal protein S5 OS=Brucella abortus (strain 2308) OX=359391 GN=rpsE PE=3 SV=1	rpsE	0.4001	0.00565301	Down
cellular component organization or biogenesis	Q2YLP6	50S ribosomal protein L19 OS=Brucella abortus (strain 2308) OX=359391 GN=rplS PE=3 SV=1	rplS	0.3467	0.00583488	Down
cellular component organization or biogenesis	Q2YP35	Protein GrpE OS=Brucella abortus (strain 2308) OX=359391 GN=grpE PE=3 SV=1	grpE	1.9177	0.0214301	Up
cellular component organization or biogenesis	Q2YR84	Uncharacterized protein OS=Brucella abortus (strain 2308) OX=359391 GN=BAB1_1985 PE=4 SV=1	BAB1_1985	1.7517	0.0424124	Up
cellular component organization or biogenesis	Q2YRT8	30S ribosomal protein S13 OS=Brucella abortus (strain 2308) OX=359391 GN=rpsM PE=3 SV=1	rpsM	0.4934	0.00481996	Down
cellular component organization or biogenesis	Q2YPX0	GTPase HflX OS=Brucella abortus (strain 2308) OX=359391 GN=hflX PE=3 SV=1	hflX	1.5351	0.00699855	Up
cellular component organization or biogenesis	Q2YQ71	Pseudouridine synthase OS=Brucella abortus (strain 2308) OX=359391 GN=BAB1_1019 PE=3 SV=1	BAB1_1019	0.4709	0.0359476	Down
cellular component organization or biogenesis	Q2YNN5	Glycosyl transferase, family 51:Penicillin-binding protein, transpeptidase domain OS=Brucella abortus (strain 2308) OX=359391 GN=BAB1_0932 PE=4 SV=1	BAB1_0932	0.3864	0.0108037	Down
cellular component organization or biogenesis	Q2YLY8	D-alanine--D-alanine ligase OS=Brucella abortus (strain 2308) OX=359391 GN=ddl PE=3 SV=1	ddl	0.407	0.0361851	Down
cellular component organization or biogenesis	Q2YKL0	DNA topoisomerase 4 subunit B OS=Brucella abortus (strain 2308) OX=359391 GN=parE PE=3 SV=1	parE	0.5573	0.0113195	Down
cellular component organization or biogenesis	Q2YM06	50S ribosomal protein L2 OS=Brucella abortus (strain 2308) OX=359391 GN=rplB PE=3 SV=1	rplB	0.2218	0.000764099	Down
cellular component organization or biogenesis	Q2YIR2	Elongation factor G, C-terminal:Elongation factor, GTP-binding:ATP/GTP-binding site motif A (P-loop):Elongation factor Tu, do OS=Brucella abortus (strain 2308) OX=359391 GN=BAB2_0361 PE=4 SV=1	BAB2_0361	0.2827	0.000290342	Down
cellular component organization or biogenesis	Q2YPB6	UDP-N-acetylglucosamine 1-carboxyvinyltransferase OS=Brucella abortus (strain 2308) OX=359391 GN=murA PE=3 SV=1	murA	0.4353	0.0215274	Down
cellular component organization or biogenesis	Q2YRJ1	30S ribosomal protein S2 OS=Brucella abortus (strain 2308) OX=359391 GN=rpsB PE=3 SV=1	rpsB	0.5006	0.0104729	Down
cellular component organization or biogenesis	Q2YRA9	30S ribosomal protein S8 OS=Brucella abortus (strain 2308) OX=359391 GN=rpsH PE=3 SV=1	rpsH	0.3597	0.000112761	Down
cellular component organization or biogenesis	Q2YRA1	30S ribosomal protein S3 OS=Brucella abortus (strain 2308) OX=359391 GN=rpsC PE=3 SV=1	rpsC	0.3811	0.000105312	Down
cellular component organization or biogenesis	Q2YMI1	ABC transporter, transmembrane region:ATP/GTP-binding site motif A (P-loop):ABC transporter:AAA ATPase OS=Brucella abortus (strain 2308) OX=359391 GN=BAB1_0468 PE=4 SV=1	BAB1_0468	0.5164	0.0180294	Down
cellular component organization or biogenesis	Q2YRP8	Isoprenyl transferase OS=Brucella abortus (strain 2308) OX=359391 GN=BAB1_1180 PE=3 SV=1	BAB1_1180	0.2909	0.0221225	Down
cellular component organization or biogenesis	Q2YM11	50S ribosomal protein L11 OS=Brucella abortus (strain 2308) OX=359391 GN=rplK PE=3 SV=1	rplK	0.3678	0.00166926	Down
cellular component organization or biogenesis	Q2YLK6	30S ribosomal protein S16 OS=Brucella abortus (strain 2308) OX=359391 GN=rpsP PE=3 SV=1	rpsP	0.4992	0.0484571	Down
cellular component organization or biogenesis	P0C0Z4	50S ribosomal protein L16 OS=Brucella abortus (strain 2308) OX=359391 GN=rplP PE=3 SV=1	rplP	0.2293	0.0149972	Down
cellular component organization or biogenesis	Q2YK00	Cell division topological specificity factor OS=Brucella abortus (strain 2308) OX=359391 GN=minE PE=3 SV=1	minE	0.1089	0.000222098	Down
biological regulation	Q2YNM3	Peptidoglycan-binding LysM:Peptidase M23/M37 OS=Brucella abortus (strain 2308) OX=359391 GN=BAB1_0907 PE=4 SV=1	BAB1_0907	0.3539	0.0133257	Down
biological regulation	Q2YN94	Transcriptional repressor NrdR OS=Brucella abortus (strain 2308) OX=359391 GN=nrdR PE=3 SV=1	nrdR	2.4113	0.0109616	Up
biological regulation	Q2YNK6	Bacterial regulatory proteins, AsnC family OS=Brucella abortus (strain 2308) OX=359391 GN=BAB1_0887 PE=4 SV=1	BAB1_0887	2.6054	0.0130115	Up
biological regulation	Q2YRH7	ATP-binding region, ATPase-like:Histidine kinase OS=Brucella abortus (strain 2308) OX=359391 GN=BAB1_1673 PE=4 SV=1	BAB1_1673	4.6533	0.048306	Up
biological regulation	Q2YRA9	30S ribosomal protein S8 OS=Brucella abortus (strain 2308) OX=359391 GN=rpsH PE=3 SV=1	rpsH	0.3597	0.000112761	Down
biological regulation	Q2YNH2	30S ribosomal protein S4 OS=Brucella abortus (strain 2308) OX=359391 GN=rpsD PE=3 SV=1	rpsD	0.2668	0.00840731	Down
biological regulation	Q2YNN5	Glycosyl transferase, family 51:Penicillin-binding protein, transpeptidase domain OS=Brucella abortus (strain 2308) OX=359391 GN=BAB1_0932 PE=4 SV=1	BAB1_0932	0.3864	0.0108037	Down
biological regulation	Q2YNZ1	Bifunctional uridylyltransferase/uridylyl-removing enzyme OS=Brucella abortus (strain 2308) OX=359391 GN=glnD PE=3 SV=1	glnD	0.4179	0.0249678	Down
biological regulation	Q2YIP3	Response regulator receiver:Sigma-54 factor interaction domain:Helix-turn-helix, Fis-type:AAA ATPase OS=Brucella abortus (strain 2308) OX=359391 GN=BAB2_0081 PE=4 SV=1	BAB2_0081	0.3832	0.037426	Down
biological regulation	Q2YR45	Basic helix-loop-helix dimerization domain bHLH:BolA-like protein OS=Brucella abortus (strain 2308) OX=359391 GN=bolA PE=3 SV=1	bolA	0.4621	0.0123497	Down
biological regulation	Q2YMI1	ABC transporter, transmembrane region:ATP/GTP-binding site motif A (P-loop):ABC transporter:AAA ATPase OS=Brucella abortus (strain 2308) OX=359391 GN=BAB1_0468 PE=4 SV=1	BAB1_0468	0.5164	0.0180294	Down
biological regulation	Q2YRP3	Thioredoxin reductase OS=Brucella abortus (strain 2308) OX=359391 GN=trxB PE=3 SV=1	trxB	0.142	0.0268494	Down
biological regulation	Q2YQR3	Polyribonucleotide nucleotidyltransferase OS=Brucella abortus (strain 2308) OX=359391 GN=pnp PE=3 SV=1	pnp	0.3541	0.0019446	Down
biological regulation	Q2YRH0	Biopolymer transport protein ExbD/TolR OS=Brucella abortus (strain 2308) OX=359391 GN=BAB1_1680 PE=3 SV=1	BAB1_1680	3.23	0.0400023	Up
biological regulation	Q2YR84	Uncharacterized protein OS=Brucella abortus (strain 2308) OX=359391 GN=BAB1_1985 PE=4 SV=1	BAB1_1985	1.7517	0.0424124	Up
biological regulation	Q2YRN8	Transcription elongation factor GreA OS=Brucella abortus (strain 2308) OX=359391 GN=greA PE=3 SV=1	greA	1.5326	0.0353845	Up
biological regulation	Q2YM12	50S ribosomal protein L1 OS=Brucella abortus (strain 2308) OX=359391 GN=rplA PE=3 SV=1	rplA	0.4469	0.00187056	Down
biological regulation	Q2YPX0	GTPase HflX OS=Brucella abortus (strain 2308) OX=359391 GN=hflX PE=3 SV=1	hflX	1.5351	0.00699855	Up
biological regulation	Q2YK00	Cell division topological specificity factor OS=Brucella abortus (strain 2308) OX=359391 GN=minE PE=3 SV=1	minE	0.1089	0.000222098	Down
biological regulation	Q2YLZ8	30S ribosomal protein S12 OS=Brucella abortus (strain 2308) OX=359391 GN=rpsL PE=3 SV=1	rpsL	0.2877	0.0458503	Down
biological regulation	Q2YP35	Protein GrpE OS=Brucella abortus (strain 2308) OX=359391 GN=grpE PE=3 SV=1	grpE	1.9177	0.0214301	Up
biological regulation	Q2YM03	50S ribosomal protein L3 OS=Brucella abortus (strain 2308) OX=359391 GN=rplC PE=3 SV=1	rplC	0.3226	0.000128319	Down
biological regulation	Q2YND8	50S ribosomal protein L13 OS=Brucella abortus (strain 2308) OX=359391 GN=rplM PE=3 SV=1	rplM	0.2082	0.0271238	Down
biological regulation	Q2YNZ0	DNA mismatch repair protein MutS OS=Brucella abortus (strain 2308) OX=359391 GN=mutS PE=3 SV=1	mutS	0.495	0.00156476	Down
biological regulation	Q2YJZ8	Probable septum site-determining protein MinC OS=Brucella abortus (strain 2308) OX=359391 GN=minC PE=3 SV=1	minC	0.1218	0.00712303	Down
biological regulation	Q2YJA0	Bacterial regulatory protein LysR, HTH motif:LysR substrate binding domain OS=Brucella abortus (strain 2308) OX=359391 GN=BAB2_0096 PE=3 SV=1	BAB2_0096	1.6517	0.0305818	Up
biological regulation	Q2YIG7	NADH:flavin oxidoreductase/NADH oxidase OS=Brucella abortus (strain 2308) OX=359391 GN=BAB2_0335 PE=4 SV=1	BAB2_0335	0.2663	0.00487416	Down
growth	Q2YJZ3	Ribonucleoside-diphosphate reductase OS=Brucella abortus (strain 2308) OX=359391 GN=nrdE PE=3 SV=1	nrdE	0.1111	0.00852516	Down
growth	Q2YJZ4	Ribonucleoside-diphosphate reductase subunit beta OS=Brucella abortus (strain 2308) OX=359391 GN=nrdF PE=3 SV=1	nrdF	0.4685	0.00117048	Down
growth	Q2YRA1	30S ribosomal protein S3 OS=Brucella abortus (strain 2308) OX=359391 GN=rpsC PE=3 SV=1	rpsC	0.3811	0.000105312	Down
growth	Q2YRJ1	30S ribosomal protein S2 OS=Brucella abortus (strain 2308) OX=359391 GN=rpsB PE=3 SV=1	rpsB	0.5006	0.0104729	Down
growth	Q2YPS5	Iron-sulfur cluster carrier protein OS=Brucella abortus (strain 2308) OX=359391 GN=BAB1_0054 PE=3 SV=1	BAB1_0054	0.4963	0.0354271	Down
growth	Q2YLT1	tRNA (guanine-N(1)-)-methyltransferase OS=Brucella abortus (strain 2308) OX=359391 GN=trmD PE=3 SV=1	trmD	3.7001	0.0427799	Up
growth	Q2YM00	Elongation factor G OS=Brucella abortus (strain 2308) OX=359391 GN=fusA PE=3 SV=1	fusA	0.5547	0.0164571	Down
growth	Q2YRA5	50S ribosomal protein L14 OS=Brucella abortus (strain 2308) OX=359391 GN=rplN PE=3 SV=1	rplN	0.3618	0.0178907	Down
growth	Q2YLL7	50S ribosomal protein L21 OS=Brucella abortus (strain 2308) OX=359391 GN=rplU PE=3 SV=1	rplU	0.3977	0.0180648	Down
growth	P0C0Z4	50S ribosomal protein L16 OS=Brucella abortus (strain 2308) OX=359391 GN=rplP PE=3 SV=1	rplP	0.2293	0.0149972	Down
growth	Q2YLP6	50S ribosomal protein L19 OS=Brucella abortus (strain 2308) OX=359391 GN=rplS PE=3 SV=1	rplS	0.3467	0.00583488	Down
growth	Q2YKX9	Glycine dehydrogenase (decarboxylating) OS=Brucella abortus (strain 2308) OX=359391 GN=gcvP PE=3 SV=1	gcvP	0.3344	0.0363334	Down
growth	Q2YP35	Protein GrpE OS=Brucella abortus (strain 2308) OX=359391 GN=grpE PE=3 SV=1	grpE	1.9177	0.0214301	Up
growth	Q2YRT9	30S ribosomal protein S11 OS=Brucella abortus (strain 2308) OX=359391 GN=rpsK PE=3 SV=1	rpsK	0.478	0.0420947	Down
growth	Q2YRT2	50S ribosomal protein L18 OS=Brucella abortus (strain 2308) OX=359391 GN=rplR PE=3 SV=1	rplR	0.2232	0.0113785	Down
growth	Q2YNR0	Tyrosine--tRNA ligase OS=Brucella abortus (strain 2308) OX=359391 GN=tyrS PE=3 SV=1	tyrS	0.6218	0.0307634	Down
growth	Q2YIU9	Alanine racemase OS=Brucella abortus (strain 2308) OX=359391 GN=alr PE=3 SV=1	alr	0.3646	0.0405091	Down
growth	Q2YPW1	Bifunctional enzyme IspD/IspF OS=Brucella abortus (strain 2308) OX=359391 GN=ispDF PE=3 SV=2	ispDF	1.5968	0.000159504	Up
growth	Q2YND8	50S ribosomal protein L13 OS=Brucella abortus (strain 2308) OX=359391 GN=rplM PE=3 SV=1	rplM	0.2082	0.0271238	Down
growth	Q2YM03	50S ribosomal protein L3 OS=Brucella abortus (strain 2308) OX=359391 GN=rplC PE=3 SV=1	rplC	0.3226	0.000128319	Down
growth	Q2YLZ8	30S ribosomal protein S12 OS=Brucella abortus (strain 2308) OX=359391 GN=rpsL PE=3 SV=1	rpsL	0.2877	0.0458503	Down
growth	Q2YRP3	Thioredoxin reductase OS=Brucella abortus (strain 2308) OX=359391 GN=trxB PE=3 SV=1	trxB	0.142	0.0268494	Down
growth	Q2YM11	50S ribosomal protein L11 OS=Brucella abortus (strain 2308) OX=359391 GN=rplK PE=3 SV=1	rplK	0.3678	0.00166926	Down
growth	Q2YM06	50S ribosomal protein L2 OS=Brucella abortus (strain 2308) OX=359391 GN=rplB PE=3 SV=1	rplB	0.2218	0.000764099	Down
localization	Q2YQF9	Multifunctional fusion protein OS=Brucella abortus (strain 2308) OX=359391 GN=secF PE=3 SV=1	secF	0.5743	0.00266577	Down
localization	Q2YIR3	Magnesium transporter MgtE OS=Brucella abortus (strain 2308) OX=359391 GN=mgtE PE=3 SV=1	mgtE	0.4686	0.0139972	Down
localization	Q2YLE7	ATP synthase epsilon chain OS=Brucella abortus (strain 2308) OX=359391 GN=atpC PE=3 SV=1	atpC	1.7769	0.0153345	Up
localization	Q2YPL8	Binding-protein-dependent transport systems inner membrane component OS=Brucella abortus (strain 2308) OX=359391 GN=BAB1_0008 PE=3 SV=1	BAB1_0008	0.5905	0.0257865	Down
localization	Q2YJZ9	Site-determining protein OS=Brucella abortus (strain 2308) OX=359391 GN=minD PE=3 SV=1	minD	0.0054	0.000931395	Down
localization	Q2YQF2	Prokaryotic sulfate-/thiosulfate-binding protein:Bacterial extracellular solute-binding protein, family 1 OS=Brucella abortus (strain 2308) OX=359391 GN=BAB1_1351 PE=4 SV=1	BAB1_1351	6.0432	0.00311412	Up
localization	Q2YJE6	Bacterial inner-membrane translocator OS=Brucella abortus (strain 2308) OX=359391 GN=BAB2_1111 PE=3 SV=1	BAB2_1111	3.1924	0.00760135	Up
localization	Q2YQM9	Probable potassium transport system protein kup OS=Brucella abortus (strain 2308) OX=359391 GN=kup PE=3 SV=1	kup	0.5686	0.00789687	Down
localization	Q2YP76	Substrate-binding region of ABC-type glycine betaine transport system OS=Brucella abortus (strain 2308) OX=359391 GN=BAB1_0226 PE=1 SV=1	BAB1_0226	2.1696	0.0186554	Up
cell	Q2YR77	Uncharacterized protein OS=Brucella abortus (strain 2308) OX=359391 GN=BAB1_1992 PE=4 SV=1	BAB1_1992	3.9804	7.5537e-05	Up
cell	Q2YRU9	Alkaline phosphatase OS=Brucella abortus (strain 2308) OX=359391 GN=BAB1_1222 PE=3 SV=1	BAB1_1222	3.1896	0.00842226	Up
cell	Q2YMF8	Chorismate synthase OS=Brucella abortus (strain 2308) OX=359391 GN=aroC PE=3 SV=1	aroC	0.6317	0.0274204	Down
cell	Q2YKL0	DNA topoisomerase 4 subunit B OS=Brucella abortus (strain 2308) OX=359391 GN=parE PE=3 SV=1	parE	0.5573	0.0113195	Down
cell	Q2YQ03	GTP cyclohydrolase 1 OS=Brucella abortus (strain 2308) OX=359391 GN=folE PE=3 SV=1	folE	0.4388	0.0369474	Down
cell	Q2YN94	Transcriptional repressor NrdR OS=Brucella abortus (strain 2308) OX=359391 GN=nrdR PE=3 SV=1	nrdR	2.4113	0.0109616	Up
cell	Q2YMH6	Colicin V production protein OS=Brucella abortus (strain 2308) OX=359391 GN=BAB1_0473 PE=4 SV=1	BAB1_0473	4.5417	0.0448581	Up
cell	Q2YPY7	S-adenosylmethionine:tRNA ribosyltransferase-isomerase OS=Brucella abortus (strain 2308) OX=359391 GN=queA PE=3 SV=1	queA	0.4227	0.000695131	Down
cell	Q2YRP3	Thioredoxin reductase OS=Brucella abortus (strain 2308) OX=359391 GN=trxB PE=3 SV=1	trxB	0.142	0.0268494	Down
cell	Q2YRU7	Protein RecA OS=Brucella abortus (strain 2308) OX=359391 GN=recA PE=2 SV=1	recA	0.3325	1.5846e-05	Down
cell	Q2YLH9	Leucine--tRNA ligase OS=Brucella abortus (strain 2308) OX=359391 GN=leuS PE=3 SV=1	leuS	0.6332	0.0272001	Down
cell	Q2YIR2	Elongation factor G, C-terminal:Elongation factor, GTP-binding:ATP/GTP-binding site motif A (P-loop):Elongation factor Tu, do OS=Brucella abortus (strain 2308) OX=359391 GN=BAB2_0361 PE=4 SV=1	BAB2_0361	0.2827	0.000290342	Down
cell	Q2YM15	DNA-directed RNA polymerase subunit beta OS=Brucella abortus (strain 2308) OX=359391 GN=rpoB PE=3 SV=1	rpoB	0.5048	0.0380885	Down
cell	Q2YQF9	Multifunctional fusion protein OS=Brucella abortus (strain 2308) OX=359391 GN=secF PE=3 SV=1	secF	0.5743	0.00266577	Down
cell	Q2YQ71	Pseudouridine synthase OS=Brucella abortus (strain 2308) OX=359391 GN=BAB1_1019 PE=3 SV=1	BAB1_1019	0.4709	0.0359476	Down
cell	Q2YKK4	Uncharacterized protein OS=Brucella abortus (strain 2308) OX=359391 GN=BAB2_0655 PE=4 SV=1	BAB2_0655	0.399	0.0477493	Down
cell	Q2YJ87	Glutamate synthase amidotransferase domain:Glutamate synthase central domain OS=Brucella abortus (strain 2308) OX=359391 GN=gltB PE=4 SV=1	gltB	0.6129	0.00458744	Down
cell	Q2YK00	Cell division topological specificity factor OS=Brucella abortus (strain 2308) OX=359391 GN=minE PE=3 SV=1	minE	0.1089	0.000222098	Down
cell	Q2YR88	Sodium:dicarboxylate symporter:Thioredoxin type domain:Thioredoxin domain 2 OS=Brucella abortus (strain 2308) OX=359391 GN=BAB1_1981 PE=4 SV=1	BAB1_1981	2.1784	0.00855748	Up
cell	Q2YM16	DNA-directed RNA polymerase subunit beta' OS=Brucella abortus (strain 2308) OX=359391 GN=rpoC PE=3 SV=1	rpoC	0.3052	7.7639e-05	Down
cell	Q2YM11	50S ribosomal protein L11 OS=Brucella abortus (strain 2308) OX=359391 GN=rplK PE=3 SV=1	rplK	0.3678	0.00166926	Down
cell	Q2YQ67	Glutamine synthetase OS=Brucella abortus (strain 2308) OX=359391 GN=glnA PE=3 SV=1	glnA	1.8557	0.00399751	Up
cell	Q2YMJ1	Modulator of DNA gyrase OS=Brucella abortus (strain 2308) OX=359391 GN=BAB1_0490 PE=4 SV=1	BAB1_0490	0.2345	0.0171879	Down
cell	Q2YM12	50S ribosomal protein L1 OS=Brucella abortus (strain 2308) OX=359391 GN=rplA PE=3 SV=1	rplA	0.4469	0.00187056	Down
cell	Q2YJZ8	Probable septum site-determining protein MinC OS=Brucella abortus (strain 2308) OX=359391 GN=minC PE=3 SV=1	minC	0.1218	0.00712303	Down
cell	Q2YNF8	NADH-quinone oxidoreductase subunit F OS=Brucella abortus (strain 2308) OX=359391 GN=BAB1_0827 PE=3 SV=1	BAB1_0827	0.3886	0.0354905	Down
cell	Q2YQ20	Cysteine synthase/cystathionine beta-synthase P-phosphate attachment site:Pyridoxal-5'-phosphate-dependent enzyme, beta family OS=Brucella abortus (strain 2308) OX=359391 GN=BAB1_1073 PE=4 SV=1	BAB1_1073	1.681	0.00749875	Up
cell	Q2YJP8	Elongation factor 4 OS=Brucella abortus (strain 2308) OX=359391 GN=lepA PE=3 SV=1	lepA	0.5942	0.0100972	Down
cell	Q2YNP4	Leucyl/phenylalanyl-tRNA--protein transferase OS=Brucella abortus (strain 2308) OX=359391 GN=aat PE=3 SV=2	aat	0.4363	0.019538	Down
cell	Q2YNA2	Delta-aminolevulinic acid dehydratase OS=Brucella abortus (strain 2308) OX=359391 GN=hemB PE=3 SV=1	hemB	2.5764	0.0460053	Up
cell	Q2YPX0	GTPase HflX OS=Brucella abortus (strain 2308) OX=359391 GN=hflX PE=3 SV=1	hflX	1.5351	0.00699855	Up
cell	Q2YPK9	Chromosomal replication initiator protein DnaA OS=Brucella abortus (strain 2308) OX=359391 GN=dnaA PE=3 SV=1	dnaA	0.1548	0.0205424	Down
cell	Q2YNR0	Tyrosine--tRNA ligase OS=Brucella abortus (strain 2308) OX=359391 GN=tyrS PE=3 SV=1	tyrS	0.6218	0.0307634	Down
cell	Q2YRC7	Thiamine-phosphate pyrophosphorylase, putative OS=Brucella abortus (strain 2308) OX=359391 GN=BAB1_1719 PE=4 SV=1	BAB1_1719	3.2841	0.0471654	Up
cell	Q2YKF8	Binding-protein-dependent transport systems inner membrane component:Prion protein OS=Brucella abortus (strain 2308) OX=359391 GN=BAB2_0702 PE=3 SV=1	BAB2_0702	0.6186	0.011118	Down
cell	Q2YRT3	30S ribosomal protein S5 OS=Brucella abortus (strain 2308) OX=359391 GN=rpsE PE=3 SV=1	rpsE	0.4001	0.00565301	Down
cell	Q2YPI2	Pantothenate synthetase OS=Brucella abortus (strain 2308) OX=359391 GN=panC PE=3 SV=1	panC	0.2878	0.00778529	Down
cell	Q2YNZ0	DNA mismatch repair protein MutS OS=Brucella abortus (strain 2308) OX=359391 GN=mutS PE=3 SV=1	mutS	0.495	0.00156476	Down
cell	Q2YK30	Cytochrome c heme-binding site:Cytochrome c, class I OS=Brucella abortus (strain 2308) OX=359391 GN=BAB2_0850 PE=4 SV=1	BAB2_0850	2.6678	0.0110018	Up
cell	Q2YK29	Inosine-5'-monophosphate dehydrogenase OS=Brucella abortus (strain 2308) OX=359391 GN=guaB PE=3 SV=1	guaB	2.2513	0.0226463	Up
cell	Q2YIQ9	Fructose-1,6-bisphosphatase class 1 OS=Brucella abortus (strain 2308) OX=359391 GN=fbp PE=3 SV=1	fbp	0.3563	0.00524342	Down
cell	Q2YRT2	50S ribosomal protein L18 OS=Brucella abortus (strain 2308) OX=359391 GN=rplR PE=3 SV=1	rplR	0.2232	0.0113785	Down
cell	Q2YRB0	50S ribosomal protein L6 OS=Brucella abortus (strain 2308) OX=359391 GN=rplF PE=3 SV=1	rplF	0.2625	0.0122388	Down
cell	Q2YJZ4	Ribonucleoside-diphosphate reductase subunit beta OS=Brucella abortus (strain 2308) OX=359391 GN=nrdF PE=3 SV=1	nrdF	0.4685	0.00117048	Down
cell	Q2YNY4	Outer membrane protein, putative OS=Brucella abortus (strain 2308) OX=359391 GN=BAB1_0115 PE=4 SV=1	BAB1_0115	1.5988	0.0139427	Up
cell	Q2YPB6	UDP-N-acetylglucosamine 1-carboxyvinyltransferase OS=Brucella abortus (strain 2308) OX=359391 GN=murA PE=3 SV=1	murA	0.4353	0.0215274	Down
cell	Q2YP59	Thiamine-phosphate synthase OS=Brucella abortus (strain 2308) OX=359391 GN=BAB1_0215 PE=3 SV=1	BAB1_0215	4.5797	1.18312e-05	Up
cell	Q2YIU6	Uncharacterized protein BAB2_0314 OS=Brucella abortus (strain 2308) OX=359391 GN=BAB2_0314 PE=3 SV=1	BAB2_0314	2.9577	0.00405858	Up
cell	Q2YMI1	ABC transporter, transmembrane region:ATP/GTP-binding site motif A (P-loop):ABC transporter:AAA ATPase OS=Brucella abortus (strain 2308) OX=359391 GN=BAB1_0468 PE=4 SV=1	BAB1_0468	0.5164	0.0180294	Down
cell	Q2YRP8	Isoprenyl transferase OS=Brucella abortus (strain 2308) OX=359391 GN=BAB1_1180 PE=3 SV=1	BAB1_1180	0.2909	0.0221225	Down
cell	Q2YNN5	Glycosyl transferase, family 51:Penicillin-binding protein, transpeptidase domain OS=Brucella abortus (strain 2308) OX=359391 GN=BAB1_0932 PE=4 SV=1	BAB1_0932	0.3864	0.0108037	Down
cell	Q2YIY7	Putative peptidoglycan binding domain 1:Sel1-like repeat OS=Brucella abortus (strain 2308) OX=359391 GN=BAB2_0413 PE=4 SV=1	BAB2_0413	0.3591	0.0323083	Down
cell	Q2YM06	50S ribosomal protein L2 OS=Brucella abortus (strain 2308) OX=359391 GN=rplB PE=3 SV=1	rplB	0.2218	0.000764099	Down
cell	Q2YKC1	Molybdenum cofactor biosynthesis protein OS=Brucella abortus (strain 2308) OX=359391 GN=BAB2_0741 PE=4 SV=1	BAB2_0741	1.6161	0.0236825	Up
cell	Q2YRA9	30S ribosomal protein S8 OS=Brucella abortus (strain 2308) OX=359391 GN=rpsH PE=3 SV=1	rpsH	0.3597	0.000112761	Down
cell	Q2YIK0	Protein-methionine-sulfoxide reductase catalytic subunit MsrP OS=Brucella abortus (strain 2308) OX=359391 GN=msrP PE=3 SV=1	msrP	0.6482	0.0187248	Down
cell	Q2YPW1	Bifunctional enzyme IspD/IspF OS=Brucella abortus (strain 2308) OX=359391 GN=ispDF PE=3 SV=2	ispDF	1.5968	0.000159504	Up
cell	Q2YND8	50S ribosomal protein L13 OS=Brucella abortus (strain 2308) OX=359391 GN=rplM PE=3 SV=1	rplM	0.2082	0.0271238	Down
cell	Q2YNH2	30S ribosomal protein S4 OS=Brucella abortus (strain 2308) OX=359391 GN=rpsD PE=3 SV=1	rpsD	0.2668	0.00840731	Down
cell	Q2YRT9	30S ribosomal protein S11 OS=Brucella abortus (strain 2308) OX=359391 GN=rpsK PE=3 SV=1	rpsK	0.478	0.0420947	Down
cell	Q2YNY3	Outer membrane protein, putative OS=Brucella abortus (strain 2308) OX=359391 GN=BAB1_0116 PE=4 SV=1	BAB1_0116	4.7408	0.0181022	Up
cell	Q2YPG3	Dihydroorotate dehydrogenase (quinone) OS=Brucella abortus (strain 2308) OX=359391 GN=pyrD PE=3 SV=1	pyrD	1.5889	0.0355146	Up
cell	Q2YK55	Shikimate/quinate 5-dehydrogenase OS=Brucella abortus (strain 2308) OX=359391 GN=BAB2_0825 PE=4 SV=1	BAB2_0825	0.4158	0.0110264	Down
cell	Q2YPV8	Lipoyl synthase OS=Brucella abortus (strain 2308) OX=359391 GN=lipA PE=3 SV=1	lipA	0.1123	0.000215416	Down
cell	Q2YJZ3	Ribonucleoside-diphosphate reductase OS=Brucella abortus (strain 2308) OX=359391 GN=nrdE PE=3 SV=1	nrdE	0.1111	0.00852516	Down
cell	Q2YRT8	30S ribosomal protein S13 OS=Brucella abortus (strain 2308) OX=359391 GN=rpsM PE=3 SV=1	rpsM	0.4934	0.00481996	Down
cell	Q2YNK6	Bacterial regulatory proteins, AsnC family OS=Brucella abortus (strain 2308) OX=359391 GN=BAB1_0887 PE=4 SV=1	BAB1_0887	2.6054	0.0130115	Up
cell	Q2YKE8	Dihydrolipoyl dehydrogenase OS=Brucella abortus (strain 2308) OX=359391 GN=lpdA-3 PE=3 SV=1	lpdA-3	0.553	0.00591288	Down
cell	Q2YRN8	Transcription elongation factor GreA OS=Brucella abortus (strain 2308) OX=359391 GN=greA PE=3 SV=1	greA	1.5326	0.0353845	Up
cell	Q2YQ57	Glutamine-dependent NAD(+) synthetase OS=Brucella abortus (strain 2308) OX=359391 GN=nadE PE=3 SV=1	nadE	0.552	0.0478089	Down
cell	Q2YQ79	Thymidylate kinase OS=Brucella abortus (strain 2308) OX=359391 GN=tmk PE=3 SV=1	tmk	1.8847	0.0221729	Up
cell	Q2YS14	Immunoreactive 28 kDa outer membrane protein OS=Brucella abortus (strain 2308) OX=359391 GN=omp28 PE=4 SV=1	omp28	3.7011	0.0484139	Up
cell	Q2YLP6	50S ribosomal protein L19 OS=Brucella abortus (strain 2308) OX=359391 GN=rplS PE=3 SV=1	rplS	0.3467	0.00583488	Down
cell	Q2YQT1	Glycoprotease (M22) metalloprotease OS=Brucella abortus (strain 2308) OX=359391 GN=BAB1_2151 PE=4 SV=1	BAB1_2151	0.2829	0.000146722	Down
cell	Q2YR84	Uncharacterized protein OS=Brucella abortus (strain 2308) OX=359391 GN=BAB1_1985 PE=4 SV=1	BAB1_1985	1.7517	0.0424124	Up
cell	Q2YLR7	ATP/GTP-binding site motif A (P-loop):AFG1-like ATPase OS=Brucella abortus (strain 2308) OX=359391 GN=BAB1_1929 PE=4 SV=1	BAB1_1929	0.4682	0.012696	Down
cell	Q2YJM7	Peptide chain release factor 3 OS=Brucella abortus (strain 2308) OX=359391 GN=prfC PE=3 SV=1	prfC	0.4096	0.00657881	Down
cell	Q2YKX9	Glycine dehydrogenase (decarboxylating) OS=Brucella abortus (strain 2308) OX=359391 GN=gcvP PE=3 SV=1	gcvP	0.3344	0.0363334	Down
cell	Q2YQM7	Pyridoxine 5'-phosphate synthase OS=Brucella abortus (strain 2308) OX=359391 GN=pdxJ PE=3 SV=1	pdxJ	1.8817	0.0190078	Up
cell	Q2YJE6	Bacterial inner-membrane translocator OS=Brucella abortus (strain 2308) OX=359391 GN=BAB2_1111 PE=3 SV=1	BAB2_1111	3.1924	0.00760135	Up
cell	Q2YRK5	Malate synthase G OS=Brucella abortus (strain 2308) OX=359391 GN=glcB PE=3 SV=1	glcB	2.4355	0.0109859	Up
cell	Q2YLX6	50S ribosomal protein L25 OS=Brucella abortus (strain 2308) OX=359391 GN=rplY PE=3 SV=1	rplY	0.3465	0.00930129	Down
cell	Q2YP76	Substrate-binding region of ABC-type glycine betaine transport system OS=Brucella abortus (strain 2308) OX=359391 GN=BAB1_0226 PE=1 SV=1	BAB1_0226	2.1696	0.0186554	Up
cell	Q2YKV9	Superoxide dismutase [Cu-Zn] OS=Brucella abortus (strain 2308) OX=359391 GN=sodC PE=3 SV=1	sodC	1.9452	0.00916156	Up
cell	Q2YQI5	Adenylosuccinate synthetase OS=Brucella abortus (strain 2308) OX=359391 GN=purA PE=3 SV=1	purA	0.5513	0.0446573	Down
cell	Q2YLT1	tRNA (guanine-N(1)-)-methyltransferase OS=Brucella abortus (strain 2308) OX=359391 GN=trmD PE=3 SV=1	trmD	3.7001	0.0427799	Up
cell	Q2YLU9	Probable intracellular septation protein A OS=Brucella abortus (strain 2308) OX=359391 GN=BAB1_1935 PE=3 SV=1	BAB1_1935	2.8778	0.00205196	Up
cell	Q2YLM4	tRNA N6-adenosine threonylcarbamoyltransferase OS=Brucella abortus (strain 2308) OX=359391 GN=tsaD PE=3 SV=1	tsaD	0.4657	0.00739952	Down
cell	Q2YRH0	Biopolymer transport protein ExbD/TolR OS=Brucella abortus (strain 2308) OX=359391 GN=BAB1_1680 PE=3 SV=1	BAB1_1680	3.23	0.0400023	Up
cell	Q2YIG7	NADH:flavin oxidoreductase/NADH oxidase OS=Brucella abortus (strain 2308) OX=359391 GN=BAB2_0335 PE=4 SV=1	BAB2_0335	0.2663	0.00487416	Down
cell	Q2YS05	Chaperonin clpA/B:AAA ATPase OS=Brucella abortus (strain 2308) OX=359391 GN=BAB1_1573 PE=4 SV=1	BAB1_1573	0.4987	0.00157892	Down
cell	Q2YPL8	Binding-protein-dependent transport systems inner membrane component OS=Brucella abortus (strain 2308) OX=359391 GN=BAB1_0008 PE=3 SV=1	BAB1_0008	0.5905	0.0257865	Down
cell	Q2YIE9	Heat shock protein Hsp20 OS=Brucella abortus (strain 2308) OX=359391 GN=BAB2_0050 PE=3 SV=1	BAB2_0050	9.5677	0.0212885	Up
cell	Q2YR12	tRNA uridine 5-carboxymethylaminomethyl modification enzyme MnmG OS=Brucella abortus (strain 2308) OX=359391 GN=mnmG PE=3 SV=1	mnmG	0.1334	0.00454714	Down
cell	Q2YLK6	30S ribosomal protein S16 OS=Brucella abortus (strain 2308) OX=359391 GN=rpsP PE=3 SV=1	rpsP	0.4992	0.0484571	Down
cell	Q2YR45	Basic helix-loop-helix dimerization domain bHLH:BolA-like protein OS=Brucella abortus (strain 2308) OX=359391 GN=bolA PE=3 SV=1	bolA	0.4621	0.0123497	Down
cell	Q2YM00	Elongation factor G OS=Brucella abortus (strain 2308) OX=359391 GN=fusA PE=3 SV=1	fusA	0.5547	0.0164571	Down
cell	Q2YKQ8	Fumarate lyase:Delta crystallin OS=Brucella abortus (strain 2308) OX=359391 GN=BAB2_0594 PE=4 SV=1	BAB2_0594	2.2572	0.0203378	Up
cell	Q2YLE7	ATP synthase epsilon chain OS=Brucella abortus (strain 2308) OX=359391 GN=atpC PE=3 SV=1	atpC	1.7769	0.0153345	Up
cell	Q2YQZ8	MltA family OS=Brucella abortus (strain 2308) OX=359391 GN=BAB1_2076 PE=4 SV=1	BAB1_2076	0.4727	0.0314059	Down
cell	Q2YRK2	Pseudouridine synthase OS=Brucella abortus (strain 2308) OX=359391 GN=BAB1_1666 PE=3 SV=1	BAB1_1666	0.5506	0.0459247	Down
cell	Q2YLL7	50S ribosomal protein L21 OS=Brucella abortus (strain 2308) OX=359391 GN=rplU PE=3 SV=1	rplU	0.3977	0.0180648	Down
cell	Q2YR76	Inorganic pyrophosphatase OS=Brucella abortus (strain 2308) OX=359391 GN=ppa PE=1 SV=1	ppa	1.6495	0.0234431	Up
cell	Q2YQY9	1-(5-phosphoribosyl)-5-[(5-phosphoribosylamino)methylideneamino] imidazole-4-carboxamide isomerase OS=Brucella abortus (strain 2308) OX=359391 GN=hisA PE=3 SV=1	hisA	0.3032	0.0270748	Down
cell	Q2YLY8	D-alanine--D-alanine ligase OS=Brucella abortus (strain 2308) OX=359391 GN=ddl PE=3 SV=1	ddl	0.407	0.0361851	Down
cell	Q2YRA1	30S ribosomal protein S3 OS=Brucella abortus (strain 2308) OX=359391 GN=rpsC PE=3 SV=1	rpsC	0.3811	0.000105312	Down
cell	Q2YQR3	Polyribonucleotide nucleotidyltransferase OS=Brucella abortus (strain 2308) OX=359391 GN=pnp PE=3 SV=1	pnp	0.3541	0.0019446	Down
cell	Q2YNM3	Peptidoglycan-binding LysM:Peptidase M23/M37 OS=Brucella abortus (strain 2308) OX=359391 GN=BAB1_0907 PE=4 SV=1	BAB1_0907	0.3539	0.0133257	Down
cell	Q2YRA5	50S ribosomal protein L14 OS=Brucella abortus (strain 2308) OX=359391 GN=rplN PE=3 SV=1	rplN	0.3618	0.0178907	Down
cell	P0C0Z4	50S ribosomal protein L16 OS=Brucella abortus (strain 2308) OX=359391 GN=rplP PE=3 SV=1	rplP	0.2293	0.0149972	Down
cell	Q2YRT5	50S ribosomal protein L15 OS=Brucella abortus (strain 2308) OX=359391 GN=rplO PE=3 SV=1	rplO	0.5327	0.00460529	Down
cell	Q2YM08	Elongation factor Tu OS=Brucella abortus (strain 2308) OX=359391 GN=tuf1 PE=3 SV=1	tuf1	0.2645	0.0488412	Down
cell	Q2YP35	Protein GrpE OS=Brucella abortus (strain 2308) OX=359391 GN=grpE PE=3 SV=1	grpE	1.9177	0.0214301	Up
cell	Q2YLZ6	DNA ligase OS=Brucella abortus (strain 2308) OX=359391 GN=ligA PE=3 SV=1	ligA	0.6502	0.0123057	Down
cell	Q2YM03	50S ribosomal protein L3 OS=Brucella abortus (strain 2308) OX=359391 GN=rplC PE=3 SV=1	rplC	0.3226	0.000128319	Down
cell	Q2YLZ8	30S ribosomal protein S12 OS=Brucella abortus (strain 2308) OX=359391 GN=rpsL PE=3 SV=1	rpsL	0.2877	0.0458503	Down
cell	Q2YKV1	6,7-dimethyl-8-ribityllumazine synthase 2 OS=Brucella abortus (strain 2308) OX=359391 GN=ribH2 PE=1 SV=1	ribH2	0.2648	0.00059273	Down
cell	Q2YQA0	Isocitrate lyase and phosphorylmutase:Isocitrate lyase OS=Brucella abortus (strain 2308) OX=359391 GN=BAB1_1631 PE=1 SV=1	BAB1_1631	0.2768	0.0462084	Down
cell	Q2YRJ1	30S ribosomal protein S2 OS=Brucella abortus (strain 2308) OX=359391 GN=rpsB PE=3 SV=1	rpsB	0.5006	0.0104729	Down
cell	Q2YLX4	Ribosome-binding ATPase YchF OS=Brucella abortus (strain 2308) OX=359391 GN=ychF PE=3 SV=1	ychF	2.2101	0.0481654	Up
cell	Q2YQF2	Prokaryotic sulfate-/thiosulfate-binding protein:Bacterial extracellular solute-binding protein, family 1 OS=Brucella abortus (strain 2308) OX=359391 GN=BAB1_1351 PE=4 SV=1	BAB1_1351	6.0432	0.00311412	Up
membrane	Q2YQR3	Polyribonucleotide nucleotidyltransferase OS=Brucella abortus (strain 2308) OX=359391 GN=pnp PE=3 SV=1	pnp	0.3541	0.0019446	Down
membrane	Q2YKX9	Glycine dehydrogenase (decarboxylating) OS=Brucella abortus (strain 2308) OX=359391 GN=gcvP PE=3 SV=1	gcvP	0.3344	0.0363334	Down
membrane	Q2YLR7	ATP/GTP-binding site motif A (P-loop):AFG1-like ATPase OS=Brucella abortus (strain 2308) OX=359391 GN=BAB1_1929 PE=4 SV=1	BAB1_1929	0.4682	0.012696	Down
membrane	Q2YRJ1	30S ribosomal protein S2 OS=Brucella abortus (strain 2308) OX=359391 GN=rpsB PE=3 SV=1	rpsB	0.5006	0.0104729	Down
membrane	Q2YP76	Substrate-binding region of ABC-type glycine betaine transport system OS=Brucella abortus (strain 2308) OX=359391 GN=BAB1_0226 PE=1 SV=1	BAB1_0226	2.1696	0.0186554	Up
membrane	Q2YKK4	Uncharacterized protein OS=Brucella abortus (strain 2308) OX=359391 GN=BAB2_0655 PE=4 SV=1	BAB2_0655	0.399	0.0477493	Down
membrane	Q2YRT9	30S ribosomal protein S11 OS=Brucella abortus (strain 2308) OX=359391 GN=rpsK PE=3 SV=1	rpsK	0.478	0.0420947	Down
membrane	Q2YRA1	30S ribosomal protein S3 OS=Brucella abortus (strain 2308) OX=359391 GN=rpsC PE=3 SV=1	rpsC	0.3811	0.000105312	Down
membrane	Q2YPW1	Bifunctional enzyme IspD/IspF OS=Brucella abortus (strain 2308) OX=359391 GN=ispDF PE=3 SV=2	ispDF	1.5968	0.000159504	Up
membrane	Q2YRK5	Malate synthase G OS=Brucella abortus (strain 2308) OX=359391 GN=glcB PE=3 SV=1	glcB	2.4355	0.0109859	Up
membrane	Q2YND8	50S ribosomal protein L13 OS=Brucella abortus (strain 2308) OX=359391 GN=rplM PE=3 SV=1	rplM	0.2082	0.0271238	Down
membrane	Q2YRT8	30S ribosomal protein S13 OS=Brucella abortus (strain 2308) OX=359391 GN=rpsM PE=3 SV=1	rpsM	0.4934	0.00481996	Down
membrane	Q2YRA5	50S ribosomal protein L14 OS=Brucella abortus (strain 2308) OX=359391 GN=rplN PE=3 SV=1	rplN	0.3618	0.0178907	Down
membrane	Q2YQF9	Multifunctional fusion protein OS=Brucella abortus (strain 2308) OX=359391 GN=secF PE=3 SV=1	secF	0.5743	0.00266577	Down
membrane	Q2YQA0	Isocitrate lyase and phosphorylmutase:Isocitrate lyase OS=Brucella abortus (strain 2308) OX=359391 GN=BAB1_1631 PE=1 SV=1	BAB1_1631	0.2768	0.0462084	Down
membrane	Q2YNN5	Glycosyl transferase, family 51:Penicillin-binding protein, transpeptidase domain OS=Brucella abortus (strain 2308) OX=359391 GN=BAB1_0932 PE=4 SV=1	BAB1_0932	0.3864	0.0108037	Down
membrane	Q2YJP8	Elongation factor 4 OS=Brucella abortus (strain 2308) OX=359391 GN=lepA PE=3 SV=1	lepA	0.5942	0.0100972	Down
membrane	Q2YKF8	Binding-protein-dependent transport systems inner membrane component:Prion protein OS=Brucella abortus (strain 2308) OX=359391 GN=BAB2_0702 PE=3 SV=1	BAB2_0702	0.6186	0.011118	Down
membrane	Q2YPK9	Chromosomal replication initiator protein DnaA OS=Brucella abortus (strain 2308) OX=359391 GN=dnaA PE=3 SV=1	dnaA	0.1548	0.0205424	Down
membrane	P0C0Z4	50S ribosomal protein L16 OS=Brucella abortus (strain 2308) OX=359391 GN=rplP PE=3 SV=1	rplP	0.2293	0.0149972	Down
membrane	Q2YNR0	Tyrosine--tRNA ligase OS=Brucella abortus (strain 2308) OX=359391 GN=tyrS PE=3 SV=1	tyrS	0.6218	0.0307634	Down
membrane	Q2YNY3	Outer membrane protein, putative OS=Brucella abortus (strain 2308) OX=359391 GN=BAB1_0116 PE=4 SV=1	BAB1_0116	4.7408	0.0181022	Up
membrane	Q2YJZ3	Ribonucleoside-diphosphate reductase OS=Brucella abortus (strain 2308) OX=359391 GN=nrdE PE=3 SV=1	nrdE	0.1111	0.00852516	Down
membrane	Q2YNY4	Outer membrane protein, putative OS=Brucella abortus (strain 2308) OX=359391 GN=BAB1_0115 PE=4 SV=1	BAB1_0115	1.5988	0.0139427	Up
membrane	Q2YIU6	Uncharacterized protein BAB2_0314 OS=Brucella abortus (strain 2308) OX=359391 GN=BAB2_0314 PE=3 SV=1	BAB2_0314	2.9577	0.00405858	Up
membrane	Q2YPL8	Binding-protein-dependent transport systems inner membrane component OS=Brucella abortus (strain 2308) OX=359391 GN=BAB1_0008 PE=3 SV=1	BAB1_0008	0.5905	0.0257865	Down
membrane	Q2YMI1	ABC transporter, transmembrane region:ATP/GTP-binding site motif A (P-loop):ABC transporter:AAA ATPase OS=Brucella abortus (strain 2308) OX=359391 GN=BAB1_0468 PE=4 SV=1	BAB1_0468	0.5164	0.0180294	Down
membrane	Q2YPG3	Dihydroorotate dehydrogenase (quinone) OS=Brucella abortus (strain 2308) OX=359391 GN=pyrD PE=3 SV=1	pyrD	1.5889	0.0355146	Up
membrane	Q2YLE7	ATP synthase epsilon chain OS=Brucella abortus (strain 2308) OX=359391 GN=atpC PE=3 SV=1	atpC	1.7769	0.0153345	Up
membrane	Q2YQM9	Probable potassium transport system protein kup OS=Brucella abortus (strain 2308) OX=359391 GN=kup PE=3 SV=1	kup	0.5686	0.00789687	Down
membrane	Q2YR84	Uncharacterized protein OS=Brucella abortus (strain 2308) OX=359391 GN=BAB1_1985 PE=4 SV=1	BAB1_1985	1.7517	0.0424124	Up
membrane	Q2YR77	Uncharacterized protein OS=Brucella abortus (strain 2308) OX=359391 GN=BAB1_1992 PE=4 SV=1	BAB1_1992	3.9804	7.5537e-05	Up
membrane	Q2YLP6	50S ribosomal protein L19 OS=Brucella abortus (strain 2308) OX=359391 GN=rplS PE=3 SV=1	rplS	0.3467	0.00583488	Down
membrane	Q2YLU9	Probable intracellular septation protein A OS=Brucella abortus (strain 2308) OX=359391 GN=BAB1_1935 PE=3 SV=1	BAB1_1935	2.8778	0.00205196	Up
membrane	Q2YJE6	Bacterial inner-membrane translocator OS=Brucella abortus (strain 2308) OX=359391 GN=BAB2_1111 PE=3 SV=1	BAB2_1111	3.1924	0.00760135	Up
membrane	Q2YRH0	Biopolymer transport protein ExbD/TolR OS=Brucella abortus (strain 2308) OX=359391 GN=BAB1_1680 PE=3 SV=1	BAB1_1680	3.23	0.0400023	Up
membrane	Q2YLL7	50S ribosomal protein L21 OS=Brucella abortus (strain 2308) OX=359391 GN=rplU PE=3 SV=1	rplU	0.3977	0.0180648	Down
membrane	Q2YM12	50S ribosomal protein L1 OS=Brucella abortus (strain 2308) OX=359391 GN=rplA PE=3 SV=1	rplA	0.4469	0.00187056	Down
membrane	Q2YRN8	Transcription elongation factor GreA OS=Brucella abortus (strain 2308) OX=359391 GN=greA PE=3 SV=1	greA	1.5326	0.0353845	Up
membrane	Q2YK00	Cell division topological specificity factor OS=Brucella abortus (strain 2308) OX=359391 GN=minE PE=3 SV=1	minE	0.1089	0.000222098	Down
membrane	Q2YNM3	Peptidoglycan-binding LysM:Peptidase M23/M37 OS=Brucella abortus (strain 2308) OX=359391 GN=BAB1_0907 PE=4 SV=1	BAB1_0907	0.3539	0.0133257	Down
membrane	Q2YM00	Elongation factor G OS=Brucella abortus (strain 2308) OX=359391 GN=fusA PE=3 SV=1	fusA	0.5547	0.0164571	Down
membrane	Q2YNF8	NADH-quinone oxidoreductase subunit F OS=Brucella abortus (strain 2308) OX=359391 GN=BAB1_0827 PE=3 SV=1	BAB1_0827	0.3886	0.0354905	Down
membrane	Q2YLK6	30S ribosomal protein S16 OS=Brucella abortus (strain 2308) OX=359391 GN=rpsP PE=3 SV=1	rpsP	0.4992	0.0484571	Down
membrane	Q2YIY7	Putative peptidoglycan binding domain 1:Sel1-like repeat OS=Brucella abortus (strain 2308) OX=359391 GN=BAB2_0413 PE=4 SV=1	BAB2_0413	0.3591	0.0323083	Down
membrane	Q2YM06	50S ribosomal protein L2 OS=Brucella abortus (strain 2308) OX=359391 GN=rplB PE=3 SV=1	rplB	0.2218	0.000764099	Down
membrane	Q2YMH6	Colicin V production protein OS=Brucella abortus (strain 2308) OX=359391 GN=BAB1_0473 PE=4 SV=1	BAB1_0473	4.5417	0.0448581	Up
membrane	Q2YR88	Sodium:dicarboxylate symporter:Thioredoxin type domain:Thioredoxin domain 2 OS=Brucella abortus (strain 2308) OX=359391 GN=BAB1_1981 PE=4 SV=1	BAB1_1981	2.1784	0.00855748	Up
membrane	Q2YM03	50S ribosomal protein L3 OS=Brucella abortus (strain 2308) OX=359391 GN=rplC PE=3 SV=1	rplC	0.3226	0.000128319	Down
membrane	Q2YQZ8	MltA family OS=Brucella abortus (strain 2308) OX=359391 GN=BAB1_2076 PE=4 SV=1	BAB1_2076	0.4727	0.0314059	Down
membrane	Q2YRT5	50S ribosomal protein L15 OS=Brucella abortus (strain 2308) OX=359391 GN=rplO PE=3 SV=1	rplO	0.5327	0.00460529	Down
protein-containing complex	Q2YRB0	50S ribosomal protein L6 OS=Brucella abortus (strain 2308) OX=359391 GN=rplF PE=3 SV=1	rplF	0.2625	0.0122388	Down
protein-containing complex	Q2YLL7	50S ribosomal protein L21 OS=Brucella abortus (strain 2308) OX=359391 GN=rplU PE=3 SV=1	rplU	0.3977	0.0180648	Down
protein-containing complex	Q2YLM4	tRNA N6-adenosine threonylcarbamoyltransferase OS=Brucella abortus (strain 2308) OX=359391 GN=tsaD PE=3 SV=1	tsaD	0.4657	0.00739952	Down
protein-containing complex	Q2YLK6	30S ribosomal protein S16 OS=Brucella abortus (strain 2308) OX=359391 GN=rpsP PE=3 SV=1	rpsP	0.4992	0.0484571	Down
protein-containing complex	Q2YRA5	50S ribosomal protein L14 OS=Brucella abortus (strain 2308) OX=359391 GN=rplN PE=3 SV=1	rplN	0.3618	0.0178907	Down
protein-containing complex	Q2YRA9	30S ribosomal protein S8 OS=Brucella abortus (strain 2308) OX=359391 GN=rpsH PE=3 SV=1	rpsH	0.3597	0.000112761	Down
protein-containing complex	Q2YLP6	50S ribosomal protein L19 OS=Brucella abortus (strain 2308) OX=359391 GN=rplS PE=3 SV=1	rplS	0.3467	0.00583488	Down
protein-containing complex	Q2YRH0	Biopolymer transport protein ExbD/TolR OS=Brucella abortus (strain 2308) OX=359391 GN=BAB1_1680 PE=3 SV=1	BAB1_1680	3.23	0.0400023	Up
protein-containing complex	Q2YLE7	ATP synthase epsilon chain OS=Brucella abortus (strain 2308) OX=359391 GN=atpC PE=3 SV=1	atpC	1.7769	0.0153345	Up
protein-containing complex	Q2YRT8	30S ribosomal protein S13 OS=Brucella abortus (strain 2308) OX=359391 GN=rpsM PE=3 SV=1	rpsM	0.4934	0.00481996	Down
protein-containing complex	Q2YP35	Protein GrpE OS=Brucella abortus (strain 2308) OX=359391 GN=grpE PE=3 SV=1	grpE	1.9177	0.0214301	Up
protein-containing complex	Q2YJA0	Bacterial regulatory protein LysR, HTH motif:LysR substrate binding domain OS=Brucella abortus (strain 2308) OX=359391 GN=BAB2_0096 PE=3 SV=1	BAB2_0096	1.6517	0.0305818	Up
protein-containing complex	Q2YND8	50S ribosomal protein L13 OS=Brucella abortus (strain 2308) OX=359391 GN=rplM PE=3 SV=1	rplM	0.2082	0.0271238	Down
protein-containing complex	Q2YRT9	30S ribosomal protein S11 OS=Brucella abortus (strain 2308) OX=359391 GN=rpsK PE=3 SV=1	rpsK	0.478	0.0420947	Down
protein-containing complex	Q2YJZ3	Ribonucleoside-diphosphate reductase OS=Brucella abortus (strain 2308) OX=359391 GN=nrdE PE=3 SV=1	nrdE	0.1111	0.00852516	Down
protein-containing complex	Q2YRT3	30S ribosomal protein S5 OS=Brucella abortus (strain 2308) OX=359391 GN=rpsE PE=3 SV=1	rpsE	0.4001	0.00565301	Down
protein-containing complex	P0C0Z4	50S ribosomal protein L16 OS=Brucella abortus (strain 2308) OX=359391 GN=rplP PE=3 SV=1	rplP	0.2293	0.0149972	Down
protein-containing complex	Q2YM16	DNA-directed RNA polymerase subunit beta' OS=Brucella abortus (strain 2308) OX=359391 GN=rpoC PE=3 SV=1	rpoC	0.3052	7.7639e-05	Down
protein-containing complex	Q2YM15	DNA-directed RNA polymerase subunit beta OS=Brucella abortus (strain 2308) OX=359391 GN=rpoB PE=3 SV=1	rpoB	0.5048	0.0380885	Down
protein-containing complex	Q2YNZ0	DNA mismatch repair protein MutS OS=Brucella abortus (strain 2308) OX=359391 GN=mutS PE=3 SV=1	mutS	0.495	0.00156476	Down
protein-containing complex	Q2YLX6	50S ribosomal protein L25 OS=Brucella abortus (strain 2308) OX=359391 GN=rplY PE=3 SV=1	rplY	0.3465	0.00930129	Down
protein-containing complex	Q2YJZ4	Ribonucleoside-diphosphate reductase subunit beta OS=Brucella abortus (strain 2308) OX=359391 GN=nrdF PE=3 SV=1	nrdF	0.4685	0.00117048	Down
protein-containing complex	Q2YM11	50S ribosomal protein L11 OS=Brucella abortus (strain 2308) OX=359391 GN=rplK PE=3 SV=1	rplK	0.3678	0.00166926	Down
protein-containing complex	Q2YM06	50S ribosomal protein L2 OS=Brucella abortus (strain 2308) OX=359391 GN=rplB PE=3 SV=1	rplB	0.2218	0.000764099	Down
protein-containing complex	Q2YNH2	30S ribosomal protein S4 OS=Brucella abortus (strain 2308) OX=359391 GN=rpsD PE=3 SV=1	rpsD	0.2668	0.00840731	Down
protein-containing complex	Q2YRT2	50S ribosomal protein L18 OS=Brucella abortus (strain 2308) OX=359391 GN=rplR PE=3 SV=1	rplR	0.2232	0.0113785	Down
protein-containing complex	Q2YK30	Cytochrome c heme-binding site:Cytochrome c, class I OS=Brucella abortus (strain 2308) OX=359391 GN=BAB2_0850 PE=4 SV=1	BAB2_0850	2.6678	0.0110018	Up
protein-containing complex	Q2YM03	50S ribosomal protein L3 OS=Brucella abortus (strain 2308) OX=359391 GN=rplC PE=3 SV=1	rplC	0.3226	0.000128319	Down
protein-containing complex	Q2YRJ1	30S ribosomal protein S2 OS=Brucella abortus (strain 2308) OX=359391 GN=rpsB PE=3 SV=1	rpsB	0.5006	0.0104729	Down
protein-containing complex	Q2YLZ8	30S ribosomal protein S12 OS=Brucella abortus (strain 2308) OX=359391 GN=rpsL PE=3 SV=1	rpsL	0.2877	0.0458503	Down
protein-containing complex	Q2YRA1	30S ribosomal protein S3 OS=Brucella abortus (strain 2308) OX=359391 GN=rpsC PE=3 SV=1	rpsC	0.3811	0.000105312	Down
protein-containing complex	Q2YM12	50S ribosomal protein L1 OS=Brucella abortus (strain 2308) OX=359391 GN=rplA PE=3 SV=1	rplA	0.4469	0.00187056	Down
protein-containing complex	Q2YRT5	50S ribosomal protein L15 OS=Brucella abortus (strain 2308) OX=359391 GN=rplO PE=3 SV=1	rplO	0.5327	0.00460529	Down
organelle	Q2YLP6	50S ribosomal protein L19 OS=Brucella abortus (strain 2308) OX=359391 GN=rplS PE=3 SV=1	rplS	0.3467	0.00583488	Down
organelle	Q2YRT8	30S ribosomal protein S13 OS=Brucella abortus (strain 2308) OX=359391 GN=rpsM PE=3 SV=1	rpsM	0.4934	0.00481996	Down
organelle	Q2YM03	50S ribosomal protein L3 OS=Brucella abortus (strain 2308) OX=359391 GN=rplC PE=3 SV=1	rplC	0.3226	0.000128319	Down
organelle	Q2YRJ1	30S ribosomal protein S2 OS=Brucella abortus (strain 2308) OX=359391 GN=rpsB PE=3 SV=1	rpsB	0.5006	0.0104729	Down
organelle	Q2YRT9	30S ribosomal protein S11 OS=Brucella abortus (strain 2308) OX=359391 GN=rpsK PE=3 SV=1	rpsK	0.478	0.0420947	Down
organelle	Q2YIG7	NADH:flavin oxidoreductase/NADH oxidase OS=Brucella abortus (strain 2308) OX=359391 GN=BAB2_0335 PE=4 SV=1	BAB2_0335	0.2663	0.00487416	Down
organelle	Q2YRA5	50S ribosomal protein L14 OS=Brucella abortus (strain 2308) OX=359391 GN=rplN PE=3 SV=1	rplN	0.3618	0.0178907	Down
organelle	Q2YRA1	30S ribosomal protein S3 OS=Brucella abortus (strain 2308) OX=359391 GN=rpsC PE=3 SV=1	rpsC	0.3811	0.000105312	Down
organelle	Q2YRT5	50S ribosomal protein L15 OS=Brucella abortus (strain 2308) OX=359391 GN=rplO PE=3 SV=1	rplO	0.5327	0.00460529	Down
organelle	Q2YLX6	50S ribosomal protein L25 OS=Brucella abortus (strain 2308) OX=359391 GN=rplY PE=3 SV=1	rplY	0.3465	0.00930129	Down
organelle	Q2YLZ8	30S ribosomal protein S12 OS=Brucella abortus (strain 2308) OX=359391 GN=rpsL PE=3 SV=1	rpsL	0.2877	0.0458503	Down
organelle	Q2YLR7	ATP/GTP-binding site motif A (P-loop):AFG1-like ATPase OS=Brucella abortus (strain 2308) OX=359391 GN=BAB1_1929 PE=4 SV=1	BAB1_1929	0.4682	0.012696	Down
organelle	Q2YNH2	30S ribosomal protein S4 OS=Brucella abortus (strain 2308) OX=359391 GN=rpsD PE=3 SV=1	rpsD	0.2668	0.00840731	Down
organelle	Q2YRB0	50S ribosomal protein L6 OS=Brucella abortus (strain 2308) OX=359391 GN=rplF PE=3 SV=1	rplF	0.2625	0.0122388	Down
organelle	Q2YRT2	50S ribosomal protein L18 OS=Brucella abortus (strain 2308) OX=359391 GN=rplR PE=3 SV=1	rplR	0.2232	0.0113785	Down
organelle	Q2YMI1	ABC transporter, transmembrane region:ATP/GTP-binding site motif A (P-loop):ABC transporter:AAA ATPase OS=Brucella abortus (strain 2308) OX=359391 GN=BAB1_0468 PE=4 SV=1	BAB1_0468	0.5164	0.0180294	Down
organelle	Q2YM11	50S ribosomal protein L11 OS=Brucella abortus (strain 2308) OX=359391 GN=rplK PE=3 SV=1	rplK	0.3678	0.00166926	Down
organelle	Q2YIY7	Putative peptidoglycan binding domain 1:Sel1-like repeat OS=Brucella abortus (strain 2308) OX=359391 GN=BAB2_0413 PE=4 SV=1	BAB2_0413	0.3591	0.0323083	Down
organelle	P0C0Z4	50S ribosomal protein L16 OS=Brucella abortus (strain 2308) OX=359391 GN=rplP PE=3 SV=1	rplP	0.2293	0.0149972	Down
organelle	Q2YRA9	30S ribosomal protein S8 OS=Brucella abortus (strain 2308) OX=359391 GN=rpsH PE=3 SV=1	rpsH	0.3597	0.000112761	Down
organelle	Q2YRT3	30S ribosomal protein S5 OS=Brucella abortus (strain 2308) OX=359391 GN=rpsE PE=3 SV=1	rpsE	0.4001	0.00565301	Down
organelle	Q2YM12	50S ribosomal protein L1 OS=Brucella abortus (strain 2308) OX=359391 GN=rplA PE=3 SV=1	rplA	0.4469	0.00187056	Down
organelle	Q2YM06	50S ribosomal protein L2 OS=Brucella abortus (strain 2308) OX=359391 GN=rplB PE=3 SV=1	rplB	0.2218	0.000764099	Down
organelle	Q2YLL7	50S ribosomal protein L21 OS=Brucella abortus (strain 2308) OX=359391 GN=rplU PE=3 SV=1	rplU	0.3977	0.0180648	Down
organelle	Q2YND8	50S ribosomal protein L13 OS=Brucella abortus (strain 2308) OX=359391 GN=rplM PE=3 SV=1	rplM	0.2082	0.0271238	Down
organelle	Q2YLK6	30S ribosomal protein S16 OS=Brucella abortus (strain 2308) OX=359391 GN=rpsP PE=3 SV=1	rpsP	0.4992	0.0484571	Down
catalytic activity	Q2YJ20	2-keto-3-deoxy-galactonokinase OS=Brucella abortus (strain 2308) OX=359391 GN=BAB2_0295 PE=4 SV=1	BAB2_0295	0.4846	0.0385329	Down
catalytic activity	Q2YQ57	Glutamine-dependent NAD(+) synthetase OS=Brucella abortus (strain 2308) OX=359391 GN=nadE PE=3 SV=1	nadE	0.552	0.0478089	Down
catalytic activity	Q2YQ67	Glutamine synthetase OS=Brucella abortus (strain 2308) OX=359391 GN=glnA PE=3 SV=1	glnA	1.8557	0.00399751	Up
catalytic activity	Q2YJ87	Glutamate synthase amidotransferase domain:Glutamate synthase central domain OS=Brucella abortus (strain 2308) OX=359391 GN=gltB PE=4 SV=1	gltB	0.6129	0.00458744	Down
catalytic activity	Q2YQ71	Pseudouridine synthase OS=Brucella abortus (strain 2308) OX=359391 GN=BAB1_1019 PE=3 SV=1	BAB1_1019	0.4709	0.0359476	Down
catalytic activity	Q2YQ79	Thymidylate kinase OS=Brucella abortus (strain 2308) OX=359391 GN=tmk PE=3 SV=1	tmk	1.8847	0.0221729	Up
catalytic activity	Q2YQA0	Isocitrate lyase and phosphorylmutase:Isocitrate lyase OS=Brucella abortus (strain 2308) OX=359391 GN=BAB1_1631 PE=1 SV=1	BAB1_1631	0.2768	0.0462084	Down
catalytic activity	Q2YIL6	Histidine ammonia-lyase OS=Brucella abortus (strain 2308) OX=359391 GN=hutH PE=3 SV=1	hutH	1.8264	0.00109555	Up
catalytic activity	Q2YLX4	Ribosome-binding ATPase YchF OS=Brucella abortus (strain 2308) OX=359391 GN=ychF PE=3 SV=1	ychF	2.2101	0.0481654	Up
catalytic activity	Q2YJA0	Bacterial regulatory protein LysR, HTH motif:LysR substrate binding domain OS=Brucella abortus (strain 2308) OX=359391 GN=BAB2_0096 PE=3 SV=1	BAB2_0096	1.6517	0.0305818	Up
catalytic activity	Q2YLZ6	DNA ligase OS=Brucella abortus (strain 2308) OX=359391 GN=ligA PE=3 SV=1	ligA	0.6502	0.0123057	Down
catalytic activity	Q2YRK5	Malate synthase G OS=Brucella abortus (strain 2308) OX=359391 GN=glcB PE=3 SV=1	glcB	2.4355	0.0109859	Up
catalytic activity	Q2YLY8	D-alanine--D-alanine ligase OS=Brucella abortus (strain 2308) OX=359391 GN=ddl PE=3 SV=1	ddl	0.407	0.0361851	Down
catalytic activity	Q2YQI5	Adenylosuccinate synthetase OS=Brucella abortus (strain 2308) OX=359391 GN=purA PE=3 SV=1	purA	0.5513	0.0446573	Down
catalytic activity	Q2YQL6	Uroporphyrin-III C/tetrapyrrole (Corrin/Porphyrin) methyltransferase:Uroporphiryn-III C-methyltransferase:Uroporphyrin-III C OS=Brucella abortus (strain 2308) OX=359391 GN=BAB1_1317 PE=3 SV=1	BAB1_1317	0.4118	0.0299284	Down
catalytic activity	Q2YLT1	tRNA (guanine-N(1)-)-methyltransferase OS=Brucella abortus (strain 2308) OX=359391 GN=trmD PE=3 SV=1	trmD	3.7001	0.0427799	Up
catalytic activity	Q2YQM7	Pyridoxine 5'-phosphate synthase OS=Brucella abortus (strain 2308) OX=359391 GN=pdxJ PE=3 SV=1	pdxJ	1.8817	0.0190078	Up
catalytic activity	Q2YQR3	Polyribonucleotide nucleotidyltransferase OS=Brucella abortus (strain 2308) OX=359391 GN=pnp PE=3 SV=1	pnp	0.3541	0.0019446	Down
catalytic activity	Q2YQT1	Glycoprotease (M22) metalloprotease OS=Brucella abortus (strain 2308) OX=359391 GN=BAB1_2151 PE=4 SV=1	BAB1_2151	0.2829	0.000146722	Down
catalytic activity	Q2YQX4	Nucleotidyl transferase OS=Brucella abortus (strain 2308) OX=359391 GN=BAB1_2103 PE=4 SV=1	BAB1_2103	0.2408	0.0038484	Down
catalytic activity	Q2YLM4	tRNA N6-adenosine threonylcarbamoyltransferase OS=Brucella abortus (strain 2308) OX=359391 GN=tsaD PE=3 SV=1	tsaD	0.4657	0.00739952	Down
catalytic activity	Q2YIG7	NADH:flavin oxidoreductase/NADH oxidase OS=Brucella abortus (strain 2308) OX=359391 GN=BAB2_0335 PE=4 SV=1	BAB2_0335	0.2663	0.00487416	Down
catalytic activity	Q2YRK2	Pseudouridine synthase OS=Brucella abortus (strain 2308) OX=359391 GN=BAB1_1666 PE=3 SV=1	BAB1_1666	0.5506	0.0459247	Down
catalytic activity	Q2YJI5	Lipocalin-related protein and Bos/Can/Equ allergen:Aminotransferase class-III OS=Brucella abortus (strain 2308) OX=359391 GN=BAB2_1066 PE=3 SV=1	BAB2_1066	0.5672	0.0049084	Down
catalytic activity	Q2YQY9	1-(5-phosphoribosyl)-5-[(5-phosphoribosylamino)methylideneamino] imidazole-4-carboxamide isomerase OS=Brucella abortus (strain 2308) OX=359391 GN=hisA PE=3 SV=1	hisA	0.3032	0.0270748	Down
catalytic activity	Q2YQZ8	MltA family OS=Brucella abortus (strain 2308) OX=359391 GN=BAB1_2076 PE=4 SV=1	BAB1_2076	0.4727	0.0314059	Down
catalytic activity	Q2YLK6	30S ribosomal protein S16 OS=Brucella abortus (strain 2308) OX=359391 GN=rpsP PE=3 SV=1	rpsP	0.4992	0.0484571	Down
catalytic activity	Q2YQ20	Cysteine synthase/cystathionine beta-synthase P-phosphate attachment site:Pyridoxal-5'-phosphate-dependent enzyme, beta family OS=Brucella abortus (strain 2308) OX=359391 GN=BAB1_1073 PE=4 SV=1	BAB1_1073	1.681	0.00749875	Up
catalytic activity	Q2YM15	DNA-directed RNA polymerase subunit beta OS=Brucella abortus (strain 2308) OX=359391 GN=rpoB PE=3 SV=1	rpoB	0.5048	0.0380885	Down
catalytic activity	Q2YIG5	Arginase OS=Brucella abortus (strain 2308) OX=359391 GN=rocF PE=3 SV=1	rocF	3.3799	0.000377837	Up
catalytic activity	Q2YM16	DNA-directed RNA polymerase subunit beta' OS=Brucella abortus (strain 2308) OX=359391 GN=rpoC PE=3 SV=1	rpoC	0.3052	7.7639e-05	Down
catalytic activity	Q2YP59	Thiamine-phosphate synthase OS=Brucella abortus (strain 2308) OX=359391 GN=BAB1_0215 PE=3 SV=1	BAB1_0215	4.5797	1.18312e-05	Up
catalytic activity	Q2YP05	Endonuclease III OS=Brucella abortus (strain 2308) OX=359391 GN=nth PE=3 SV=1	nth	0.3225	0.0245298	Down
catalytic activity	Q2YPB6	UDP-N-acetylglucosamine 1-carboxyvinyltransferase OS=Brucella abortus (strain 2308) OX=359391 GN=murA PE=3 SV=1	murA	0.4353	0.0215274	Down
catalytic activity	Q2YNZ1	Bifunctional uridylyltransferase/uridylyl-removing enzyme OS=Brucella abortus (strain 2308) OX=359391 GN=glnD PE=3 SV=1	glnD	0.4179	0.0249678	Down
catalytic activity	Q2YPH7	Uncharacterized protein OS=Brucella abortus (strain 2308) OX=359391 GN=BAB1_0327 PE=4 SV=1	BAB1_0327	1.5861	0.0325626	Up
catalytic activity	Q2YRP8	Isoprenyl transferase OS=Brucella abortus (strain 2308) OX=359391 GN=BAB1_1180 PE=3 SV=1	BAB1_1180	0.2909	0.0221225	Down
catalytic activity	Q2YIQ9	Fructose-1,6-bisphosphatase class 1 OS=Brucella abortus (strain 2308) OX=359391 GN=fbp PE=3 SV=1	fbp	0.3563	0.00524342	Down
catalytic activity	Q2YNZ0	DNA mismatch repair protein MutS OS=Brucella abortus (strain 2308) OX=359391 GN=mutS PE=3 SV=1	mutS	0.495	0.00156476	Down
catalytic activity	Q2YPI2	Pantothenate synthetase OS=Brucella abortus (strain 2308) OX=359391 GN=panC PE=3 SV=1	panC	0.2878	0.00778529	Down
catalytic activity	Q2YNR0	Tyrosine--tRNA ligase OS=Brucella abortus (strain 2308) OX=359391 GN=tyrS PE=3 SV=1	tyrS	0.6218	0.0307634	Down
catalytic activity	Q2YPK6	Uncharacterized protein BAB1_0366 OS=Brucella abortus (strain 2308) OX=359391 GN=BAB1_0366 PE=1 SV=1	BAB1_0366	0.2451	0.00133824	Down
catalytic activity	Q2YIL5	Imidazolonepropionase OS=Brucella abortus (strain 2308) OX=359391 GN=hutI PE=3 SV=1	hutI	3.1647	0.00408998	Up
catalytic activity	Q2YNN5	Glycosyl transferase, family 51:Penicillin-binding protein, transpeptidase domain OS=Brucella abortus (strain 2308) OX=359391 GN=BAB1_0932 PE=4 SV=1	BAB1_0932	0.3864	0.0108037	Down
catalytic activity	Q2YIU9	Alanine racemase OS=Brucella abortus (strain 2308) OX=359391 GN=alr PE=3 SV=1	alr	0.3646	0.0405091	Down
catalytic activity	Q2YPN6	3-phosphoshikimate 1-carboxyvinyltransferase OS=Brucella abortus (strain 2308) OX=359391 GN=aroA PE=3 SV=1	aroA	0.5483	0.0403808	Down
catalytic activity	Q2YNI9	Adenylosuccinate lyase OS=Brucella abortus (strain 2308) OX=359391 GN=purB PE=3 SV=1	purB	0.5369	0.0228558	Down
catalytic activity	Q2YPV8	Lipoyl synthase OS=Brucella abortus (strain 2308) OX=359391 GN=lipA PE=3 SV=1	lipA	0.1123	0.000215416	Down
catalytic activity	Q2YNG0	NADH-quinone oxidoreductase subunit D OS=Brucella abortus (strain 2308) OX=359391 GN=nuoD PE=3 SV=1	nuoD	0.2907	0.00140121	Down
catalytic activity	Q2YPW1	Bifunctional enzyme IspD/IspF OS=Brucella abortus (strain 2308) OX=359391 GN=ispDF PE=3 SV=2	ispDF	1.5968	0.000159504	Up
catalytic activity	Q2YIK0	Protein-methionine-sulfoxide reductase catalytic subunit MsrP OS=Brucella abortus (strain 2308) OX=359391 GN=msrP PE=3 SV=1	msrP	0.6482	0.0187248	Down
catalytic activity	Q2YNP4	Leucyl/phenylalanyl-tRNA--protein transferase OS=Brucella abortus (strain 2308) OX=359391 GN=aat PE=3 SV=2	aat	0.4363	0.019538	Down
catalytic activity	Q2YNA2	Delta-aminolevulinic acid dehydratase OS=Brucella abortus (strain 2308) OX=359391 GN=hemB PE=3 SV=1	hemB	2.5764	0.0460053	Up
catalytic activity	Q2YRP3	Thioredoxin reductase OS=Brucella abortus (strain 2308) OX=359391 GN=trxB PE=3 SV=1	trxB	0.142	0.0268494	Down
catalytic activity	Q2YPX0	GTPase HflX OS=Brucella abortus (strain 2308) OX=359391 GN=hflX PE=3 SV=1	hflX	1.5351	0.00699855	Up
catalytic activity	Q2YPY7	S-adenosylmethionine:tRNA ribosyltransferase-isomerase OS=Brucella abortus (strain 2308) OX=359391 GN=queA PE=3 SV=1	queA	0.4227	0.000695131	Down
catalytic activity	Q2YMF8	Chorismate synthase OS=Brucella abortus (strain 2308) OX=359391 GN=aroC PE=3 SV=1	aroC	0.6317	0.0274204	Down
catalytic activity	Q2YRU9	Alkaline phosphatase OS=Brucella abortus (strain 2308) OX=359391 GN=BAB1_1222 PE=3 SV=1	BAB1_1222	3.1896	0.00842226	Up
catalytic activity	Q2YM73	Aminotransferase OS=Brucella abortus (strain 2308) OX=359391 GN=BAB1_1294 PE=3 SV=1	BAB1_1294	0.2564	0.000339743	Down
catalytic activity	Q2YQ03	GTP cyclohydrolase 1 OS=Brucella abortus (strain 2308) OX=359391 GN=folE PE=3 SV=1	folE	0.4388	0.0369474	Down
catalytic activity	Q2YLI7	Gamma-glutamyl phosphate reductase OS=Brucella abortus (strain 2308) OX=359391 GN=proA PE=3 SV=1	proA	1.7144	0.0098227	Up
catalytic activity	Q2YLH9	Leucine--tRNA ligase OS=Brucella abortus (strain 2308) OX=359391 GN=leuS PE=3 SV=1	leuS	0.6332	0.0272001	Down
catalytic activity	Q2YRR4	Indole-3-glycerol phosphate synthase OS=Brucella abortus (strain 2308) OX=359391 GN=trpC PE=1 SV=1	trpC	0.315	0.0175554	Down
catalytic activity	Q2YK29	Inosine-5'-monophosphate dehydrogenase OS=Brucella abortus (strain 2308) OX=359391 GN=guaB PE=3 SV=1	guaB	2.2513	0.0226463	Up
catalytic activity	Q2YKX9	Glycine dehydrogenase (decarboxylating) OS=Brucella abortus (strain 2308) OX=359391 GN=gcvP PE=3 SV=1	gcvP	0.3344	0.0363334	Down
catalytic activity	Q2YK30	Cytochrome c heme-binding site:Cytochrome c, class I OS=Brucella abortus (strain 2308) OX=359391 GN=BAB2_0850 PE=4 SV=1	BAB2_0850	2.6678	0.0110018	Up
catalytic activity	Q2YMQ9	Mannose-6-phosphate isomerase, type II:Nucleotidyl transferase:Mannose-1-phosphate guanylyltransferase/mannose-6-phosphate is OS=Brucella abortus (strain 2308) OX=359391 GN=BAB1_0561 PE=3 SV=1	BAB1_0561	0.458	0.0170535	Down
catalytic activity	Q2YKC1	Molybdenum cofactor biosynthesis protein OS=Brucella abortus (strain 2308) OX=359391 GN=BAB2_0741 PE=4 SV=1	BAB2_0741	1.6161	0.0236825	Up
catalytic activity	Q2YJP8	Elongation factor 4 OS=Brucella abortus (strain 2308) OX=359391 GN=lepA PE=3 SV=1	lepA	0.5942	0.0100972	Down
catalytic activity	Q2YRH7	ATP-binding region, ATPase-like:Histidine kinase OS=Brucella abortus (strain 2308) OX=359391 GN=BAB1_1673 PE=4 SV=1	BAB1_1673	4.6533	0.048306	Up
catalytic activity	Q2YK55	Shikimate/quinate 5-dehydrogenase OS=Brucella abortus (strain 2308) OX=359391 GN=BAB2_0825 PE=4 SV=1	BAB2_0825	0.4158	0.0110264	Down
catalytic activity	Q2YIQ7	Ribose/galactose isomerase OS=Brucella abortus (strain 2308) OX=359391 GN=BAB2_0366 PE=4 SV=1	BAB2_0366	2.0892	0.00820841	Up
catalytic activity	Q2YKR3	Adenine deaminase OS=Brucella abortus (strain 2308) OX=359391 GN=ade PE=3 SV=1	ade	0.1801	0.028437	Down
catalytic activity	Q2YR76	Inorganic pyrophosphatase OS=Brucella abortus (strain 2308) OX=359391 GN=ppa PE=1 SV=1	ppa	1.6495	0.0234431	Up
catalytic activity	Q2YPK0	Uncharacterized protein OS=Brucella abortus (strain 2308) OX=359391 GN=BAB1_0374 PE=4 SV=1	BAB1_0374	0.4695	0.0227766	Down
catalytic activity	Q2YKL0	DNA topoisomerase 4 subunit B OS=Brucella abortus (strain 2308) OX=359391 GN=parE PE=3 SV=1	parE	0.5573	0.0113195	Down
catalytic activity	Q2YKV9	Superoxide dismutase [Cu-Zn] OS=Brucella abortus (strain 2308) OX=359391 GN=sodC PE=3 SV=1	sodC	1.9452	0.00916156	Up
catalytic activity	Q2YJZ3	Ribonucleoside-diphosphate reductase OS=Brucella abortus (strain 2308) OX=359391 GN=nrdE PE=3 SV=1	nrdE	0.1111	0.00852516	Down
catalytic activity	Q2YRC7	Thiamine-phosphate pyrophosphorylase, putative OS=Brucella abortus (strain 2308) OX=359391 GN=BAB1_1719 PE=4 SV=1	BAB1_1719	3.2841	0.0471654	Up
catalytic activity	Q2YKV1	6,7-dimethyl-8-ribityllumazine synthase 2 OS=Brucella abortus (strain 2308) OX=359391 GN=ribH2 PE=1 SV=1	ribH2	0.2648	0.00059273	Down
binding	Q2YRB0	50S ribosomal protein L6 OS=Brucella abortus (strain 2308) OX=359391 GN=rplF PE=3 SV=1	rplF	0.2625	0.0122388	Down
binding	Q2YJA0	Bacterial regulatory protein LysR, HTH motif:LysR substrate binding domain OS=Brucella abortus (strain 2308) OX=359391 GN=BAB2_0096 PE=3 SV=1	BAB2_0096	1.6517	0.0305818	Up
binding	Q2YLZ8	30S ribosomal protein S12 OS=Brucella abortus (strain 2308) OX=359391 GN=rpsL PE=3 SV=1	rpsL	0.2877	0.0458503	Down
binding	Q2YK00	Cell division topological specificity factor OS=Brucella abortus (strain 2308) OX=359391 GN=minE PE=3 SV=1	minE	0.1089	0.000222098	Down
binding	Q2YM06	50S ribosomal protein L2 OS=Brucella abortus (strain 2308) OX=359391 GN=rplB PE=3 SV=1	rplB	0.2218	0.000764099	Down
binding	Q2YM11	50S ribosomal protein L11 OS=Brucella abortus (strain 2308) OX=359391 GN=rplK PE=3 SV=1	rplK	0.3678	0.00166926	Down
binding	Q2YJZ8	Probable septum site-determining protein MinC OS=Brucella abortus (strain 2308) OX=359391 GN=minC PE=3 SV=1	minC	0.1218	0.00712303	Down
binding	Q2YRU9	Alkaline phosphatase OS=Brucella abortus (strain 2308) OX=359391 GN=BAB1_1222 PE=3 SV=1	BAB1_1222	3.1896	0.00842226	Up
binding	Q2YP35	Protein GrpE OS=Brucella abortus (strain 2308) OX=359391 GN=grpE PE=3 SV=1	grpE	1.9177	0.0214301	Up
binding	Q2YMF8	Chorismate synthase OS=Brucella abortus (strain 2308) OX=359391 GN=aroC PE=3 SV=1	aroC	0.6317	0.0274204	Down
binding	Q2YRT9	30S ribosomal protein S11 OS=Brucella abortus (strain 2308) OX=359391 GN=rpsK PE=3 SV=1	rpsK	0.478	0.0420947	Down
binding	Q2YNA2	Delta-aminolevulinic acid dehydratase OS=Brucella abortus (strain 2308) OX=359391 GN=hemB PE=3 SV=1	hemB	2.5764	0.0460053	Up
binding	Q2YJZ4	Ribonucleoside-diphosphate reductase subunit beta OS=Brucella abortus (strain 2308) OX=359391 GN=nrdF PE=3 SV=1	nrdF	0.4685	0.00117048	Down
binding	Q2YIU9	Alanine racemase OS=Brucella abortus (strain 2308) OX=359391 GN=alr PE=3 SV=1	alr	0.3646	0.0405091	Down
binding	Q2YNK6	Bacterial regulatory proteins, AsnC family OS=Brucella abortus (strain 2308) OX=359391 GN=BAB1_0887 PE=4 SV=1	BAB1_0887	2.6054	0.0130115	Up
binding	Q2YM12	50S ribosomal protein L1 OS=Brucella abortus (strain 2308) OX=359391 GN=rplA PE=3 SV=1	rplA	0.4469	0.00187056	Down
binding	Q2YLX6	50S ribosomal protein L25 OS=Brucella abortus (strain 2308) OX=359391 GN=rplY PE=3 SV=1	rplY	0.3465	0.00930129	Down
binding	Q2YLP6	50S ribosomal protein L19 OS=Brucella abortus (strain 2308) OX=359391 GN=rplS PE=3 SV=1	rplS	0.3467	0.00583488	Down
binding	Q2YNN5	Glycosyl transferase, family 51:Penicillin-binding protein, transpeptidase domain OS=Brucella abortus (strain 2308) OX=359391 GN=BAB1_0932 PE=4 SV=1	BAB1_0932	0.3864	0.0108037	Down
binding	Q2YK29	Inosine-5'-monophosphate dehydrogenase OS=Brucella abortus (strain 2308) OX=359391 GN=guaB PE=3 SV=1	guaB	2.2513	0.0226463	Up
binding	Q2YNH2	30S ribosomal protein S4 OS=Brucella abortus (strain 2308) OX=359391 GN=rpsD PE=3 SV=1	rpsD	0.2668	0.00840731	Down
binding	Q2YK55	Shikimate/quinate 5-dehydrogenase OS=Brucella abortus (strain 2308) OX=359391 GN=BAB2_0825 PE=4 SV=1	BAB2_0825	0.4158	0.0110264	Down
binding	Q2YN94	Transcriptional repressor NrdR OS=Brucella abortus (strain 2308) OX=359391 GN=nrdR PE=3 SV=1	nrdR	2.4113	0.0109616	Up
binding	Q2YKC1	Molybdenum cofactor biosynthesis protein OS=Brucella abortus (strain 2308) OX=359391 GN=BAB2_0741 PE=4 SV=1	BAB2_0741	1.6161	0.0236825	Up
binding	Q2YJP8	Elongation factor 4 OS=Brucella abortus (strain 2308) OX=359391 GN=lepA PE=3 SV=1	lepA	0.5942	0.0100972	Down
binding	Q2YKR3	Adenine deaminase OS=Brucella abortus (strain 2308) OX=359391 GN=ade PE=3 SV=1	ade	0.1801	0.028437	Down
binding	Q2YLT1	tRNA (guanine-N(1)-)-methyltransferase OS=Brucella abortus (strain 2308) OX=359391 GN=trmD PE=3 SV=1	trmD	3.7001	0.0427799	Up
binding	Q2YIR3	Magnesium transporter MgtE OS=Brucella abortus (strain 2308) OX=359391 GN=mgtE PE=3 SV=1	mgtE	0.4686	0.0139972	Down
binding	Q2YJM7	Peptide chain release factor 3 OS=Brucella abortus (strain 2308) OX=359391 GN=prfC PE=3 SV=1	prfC	0.4096	0.00657881	Down
binding	Q2YKX9	Glycine dehydrogenase (decarboxylating) OS=Brucella abortus (strain 2308) OX=359391 GN=gcvP PE=3 SV=1	gcvP	0.3344	0.0363334	Down
binding	Q2YIE9	Heat shock protein Hsp20 OS=Brucella abortus (strain 2308) OX=359391 GN=BAB2_0050 PE=3 SV=1	BAB2_0050	9.5677	0.0212885	Up
binding	Q2YLK6	30S ribosomal protein S16 OS=Brucella abortus (strain 2308) OX=359391 GN=rpsP PE=3 SV=1	rpsP	0.4992	0.0484571	Down
binding	Q2YJI5	Lipocalin-related protein and Bos/Can/Equ allergen:Aminotransferase class-III OS=Brucella abortus (strain 2308) OX=359391 GN=BAB2_1066 PE=3 SV=1	BAB2_1066	0.5672	0.0049084	Down
binding	Q2YRH0	Biopolymer transport protein ExbD/TolR OS=Brucella abortus (strain 2308) OX=359391 GN=BAB1_1680 PE=3 SV=1	BAB1_1680	3.23	0.0400023	Up
binding	Q2YLM4	tRNA N6-adenosine threonylcarbamoyltransferase OS=Brucella abortus (strain 2308) OX=359391 GN=tsaD PE=3 SV=1	tsaD	0.4657	0.00739952	Down
binding	Q2YKV9	Superoxide dismutase [Cu-Zn] OS=Brucella abortus (strain 2308) OX=359391 GN=sodC PE=3 SV=1	sodC	1.9452	0.00916156	Up
binding	Q2YNZ0	DNA mismatch repair protein MutS OS=Brucella abortus (strain 2308) OX=359391 GN=mutS PE=3 SV=1	mutS	0.495	0.00156476	Down
binding	Q2YND8	50S ribosomal protein L13 OS=Brucella abortus (strain 2308) OX=359391 GN=rplM PE=3 SV=1	rplM	0.2082	0.0271238	Down
binding	P0C0Z4	50S ribosomal protein L16 OS=Brucella abortus (strain 2308) OX=359391 GN=rplP PE=3 SV=1	rplP	0.2293	0.0149972	Down
binding	Q2YRN8	Transcription elongation factor GreA OS=Brucella abortus (strain 2308) OX=359391 GN=greA PE=3 SV=1	greA	1.5326	0.0353845	Up
binding	Q2YRT2	50S ribosomal protein L18 OS=Brucella abortus (strain 2308) OX=359391 GN=rplR PE=3 SV=1	rplR	0.2232	0.0113785	Down
binding	Q2YQ67	Glutamine synthetase OS=Brucella abortus (strain 2308) OX=359391 GN=glnA PE=3 SV=1	glnA	1.8557	0.00399751	Up
binding	Q2YQA0	Isocitrate lyase and phosphorylmutase:Isocitrate lyase OS=Brucella abortus (strain 2308) OX=359391 GN=BAB1_1631 PE=1 SV=1	BAB1_1631	0.2768	0.0462084	Down
binding	Q2YRK5	Malate synthase G OS=Brucella abortus (strain 2308) OX=359391 GN=glcB PE=3 SV=1	glcB	2.4355	0.0109859	Up
binding	Q2YQF2	Prokaryotic sulfate-/thiosulfate-binding protein:Bacterial extracellular solute-binding protein, family 1 OS=Brucella abortus (strain 2308) OX=359391 GN=BAB1_1351 PE=4 SV=1	BAB1_1351	6.0432	0.00311412	Up
binding	Q2YQR3	Polyribonucleotide nucleotidyltransferase OS=Brucella abortus (strain 2308) OX=359391 GN=pnp PE=3 SV=1	pnp	0.3541	0.0019446	Down
binding	Q2YQ20	Cysteine synthase/cystathionine beta-synthase P-phosphate attachment site:Pyridoxal-5'-phosphate-dependent enzyme, beta family OS=Brucella abortus (strain 2308) OX=359391 GN=BAB1_1073 PE=4 SV=1	BAB1_1073	1.681	0.00749875	Up
binding	Q2YQT1	Glycoprotease (M22) metalloprotease OS=Brucella abortus (strain 2308) OX=359391 GN=BAB1_2151 PE=4 SV=1	BAB1_2151	0.2829	0.000146722	Down
binding	Q2YR12	tRNA uridine 5-carboxymethylaminomethyl modification enzyme MnmG OS=Brucella abortus (strain 2308) OX=359391 GN=mnmG PE=3 SV=1	mnmG	0.1334	0.00454714	Down
binding	Q2YRJ1	30S ribosomal protein S2 OS=Brucella abortus (strain 2308) OX=359391 GN=rpsB PE=3 SV=1	rpsB	0.5006	0.0104729	Down
binding	Q2YR76	Inorganic pyrophosphatase OS=Brucella abortus (strain 2308) OX=359391 GN=ppa PE=1 SV=1	ppa	1.6495	0.0234431	Up
binding	Q2YRH7	ATP-binding region, ATPase-like:Histidine kinase OS=Brucella abortus (strain 2308) OX=359391 GN=BAB1_1673 PE=4 SV=1	BAB1_1673	4.6533	0.048306	Up
binding	Q2YRA5	50S ribosomal protein L14 OS=Brucella abortus (strain 2308) OX=359391 GN=rplN PE=3 SV=1	rplN	0.3618	0.0178907	Down
binding	Q2YRA9	30S ribosomal protein S8 OS=Brucella abortus (strain 2308) OX=359391 GN=rpsH PE=3 SV=1	rpsH	0.3597	0.000112761	Down
binding	Q2YPK0	Uncharacterized protein OS=Brucella abortus (strain 2308) OX=359391 GN=BAB1_0374 PE=4 SV=1	BAB1_0374	0.4695	0.0227766	Down
binding	Q2YQX4	Nucleotidyl transferase OS=Brucella abortus (strain 2308) OX=359391 GN=BAB1_2103 PE=4 SV=1	BAB1_2103	0.2408	0.0038484	Down
binding	Q2YQ03	GTP cyclohydrolase 1 OS=Brucella abortus (strain 2308) OX=359391 GN=folE PE=3 SV=1	folE	0.4388	0.0369474	Down
binding	Q2YJZ3	Ribonucleoside-diphosphate reductase OS=Brucella abortus (strain 2308) OX=359391 GN=nrdE PE=3 SV=1	nrdE	0.1111	0.00852516	Down
binding	Q2YPK9	Chromosomal replication initiator protein DnaA OS=Brucella abortus (strain 2308) OX=359391 GN=dnaA PE=3 SV=1	dnaA	0.1548	0.0205424	Down
binding	Q2YPX0	GTPase HflX OS=Brucella abortus (strain 2308) OX=359391 GN=hflX PE=3 SV=1	hflX	1.5351	0.00699855	Up
binding	Q2YRP8	Isoprenyl transferase OS=Brucella abortus (strain 2308) OX=359391 GN=BAB1_1180 PE=3 SV=1	BAB1_1180	0.2909	0.0221225	Down
binding	Q2YP59	Thiamine-phosphate synthase OS=Brucella abortus (strain 2308) OX=359391 GN=BAB1_0215 PE=3 SV=1	BAB1_0215	4.5797	1.18312e-05	Up
binding	Q2YPV8	Lipoyl synthase OS=Brucella abortus (strain 2308) OX=359391 GN=lipA PE=3 SV=1	lipA	0.1123	0.000215416	Down
binding	Q2YP05	Endonuclease III OS=Brucella abortus (strain 2308) OX=359391 GN=nth PE=3 SV=1	nth	0.3225	0.0245298	Down
binding	Q2YRP3	Thioredoxin reductase OS=Brucella abortus (strain 2308) OX=359391 GN=trxB PE=3 SV=1	trxB	0.142	0.0268494	Down
binding	Q2YIK0	Protein-methionine-sulfoxide reductase catalytic subunit MsrP OS=Brucella abortus (strain 2308) OX=359391 GN=msrP PE=3 SV=1	msrP	0.6482	0.0187248	Down
binding	Q2YPH7	Uncharacterized protein OS=Brucella abortus (strain 2308) OX=359391 GN=BAB1_0327 PE=4 SV=1	BAB1_0327	1.5861	0.0325626	Up
binding	Q2YPW1	Bifunctional enzyme IspD/IspF OS=Brucella abortus (strain 2308) OX=359391 GN=ispDF PE=3 SV=2	ispDF	1.5968	0.000159504	Up
structural molecule activity	Q2YRT5	50S ribosomal protein L15 OS=Brucella abortus (strain 2308) OX=359391 GN=rplO PE=3 SV=1	rplO	0.5327	0.00460529	Down
structural molecule activity	Q2YRA1	30S ribosomal protein S3 OS=Brucella abortus (strain 2308) OX=359391 GN=rpsC PE=3 SV=1	rpsC	0.3811	0.000105312	Down
structural molecule activity	Q2YLP6	50S ribosomal protein L19 OS=Brucella abortus (strain 2308) OX=359391 GN=rplS PE=3 SV=1	rplS	0.3467	0.00583488	Down
structural molecule activity	Q2YLL7	50S ribosomal protein L21 OS=Brucella abortus (strain 2308) OX=359391 GN=rplU PE=3 SV=1	rplU	0.3977	0.0180648	Down
structural molecule activity	P0C0Z4	50S ribosomal protein L16 OS=Brucella abortus (strain 2308) OX=359391 GN=rplP PE=3 SV=1	rplP	0.2293	0.0149972	Down
structural molecule activity	Q2YLK6	30S ribosomal protein S16 OS=Brucella abortus (strain 2308) OX=359391 GN=rpsP PE=3 SV=1	rpsP	0.4992	0.0484571	Down
structural molecule activity	Q2YRA9	30S ribosomal protein S8 OS=Brucella abortus (strain 2308) OX=359391 GN=rpsH PE=3 SV=1	rpsH	0.3597	0.000112761	Down
structural molecule activity	Q2YRA5	50S ribosomal protein L14 OS=Brucella abortus (strain 2308) OX=359391 GN=rplN PE=3 SV=1	rplN	0.3618	0.0178907	Down
structural molecule activity	Q2YRJ1	30S ribosomal protein S2 OS=Brucella abortus (strain 2308) OX=359391 GN=rpsB PE=3 SV=1	rpsB	0.5006	0.0104729	Down
structural molecule activity	Q2YM12	50S ribosomal protein L1 OS=Brucella abortus (strain 2308) OX=359391 GN=rplA PE=3 SV=1	rplA	0.4469	0.00187056	Down
structural molecule activity	Q2YLZ8	30S ribosomal protein S12 OS=Brucella abortus (strain 2308) OX=359391 GN=rpsL PE=3 SV=1	rpsL	0.2877	0.0458503	Down
structural molecule activity	Q2YM03	50S ribosomal protein L3 OS=Brucella abortus (strain 2308) OX=359391 GN=rplC PE=3 SV=1	rplC	0.3226	0.000128319	Down
structural molecule activity	Q2YRT2	50S ribosomal protein L18 OS=Brucella abortus (strain 2308) OX=359391 GN=rplR PE=3 SV=1	rplR	0.2232	0.0113785	Down
structural molecule activity	Q2YRT3	30S ribosomal protein S5 OS=Brucella abortus (strain 2308) OX=359391 GN=rpsE PE=3 SV=1	rpsE	0.4001	0.00565301	Down
structural molecule activity	Q2YM06	50S ribosomal protein L2 OS=Brucella abortus (strain 2308) OX=359391 GN=rplB PE=3 SV=1	rplB	0.2218	0.000764099	Down
structural molecule activity	Q2YNH2	30S ribosomal protein S4 OS=Brucella abortus (strain 2308) OX=359391 GN=rpsD PE=3 SV=1	rpsD	0.2668	0.00840731	Down
structural molecule activity	Q2YRT8	30S ribosomal protein S13 OS=Brucella abortus (strain 2308) OX=359391 GN=rpsM PE=3 SV=1	rpsM	0.4934	0.00481996	Down
structural molecule activity	Q2YRB0	50S ribosomal protein L6 OS=Brucella abortus (strain 2308) OX=359391 GN=rplF PE=3 SV=1	rplF	0.2625	0.0122388	Down
structural molecule activity	Q2YND8	50S ribosomal protein L13 OS=Brucella abortus (strain 2308) OX=359391 GN=rplM PE=3 SV=1	rplM	0.2082	0.0271238	Down
structural molecule activity	Q2YRT9	30S ribosomal protein S11 OS=Brucella abortus (strain 2308) OX=359391 GN=rpsK PE=3 SV=1	rpsK	0.478	0.0420947	Down
structural molecule activity	Q2YM11	50S ribosomal protein L11 OS=Brucella abortus (strain 2308) OX=359391 GN=rplK PE=3 SV=1	rplK	0.3678	0.00166926	Down
transporter activity	Q2YP76	Substrate-binding region of ABC-type glycine betaine transport system OS=Brucella abortus (strain 2308) OX=359391 GN=BAB1_0226 PE=1 SV=1	BAB1_0226	2.1696	0.0186554	Up
transporter activity	Q2YPL8	Binding-protein-dependent transport systems inner membrane component OS=Brucella abortus (strain 2308) OX=359391 GN=BAB1_0008 PE=3 SV=1	BAB1_0008	0.5905	0.0257865	Down
transporter activity	Q2YMI1	ABC transporter, transmembrane region:ATP/GTP-binding site motif A (P-loop):ABC transporter:AAA ATPase OS=Brucella abortus (strain 2308) OX=359391 GN=BAB1_0468 PE=4 SV=1	BAB1_0468	0.5164	0.0180294	Down
transporter activity	Q2YQM9	Probable potassium transport system protein kup OS=Brucella abortus (strain 2308) OX=359391 GN=kup PE=3 SV=1	kup	0.5686	0.00789687	Down
transporter activity	Q2YJE6	Bacterial inner-membrane translocator OS=Brucella abortus (strain 2308) OX=359391 GN=BAB2_1111 PE=3 SV=1	BAB2_1111	3.1924	0.00760135	Up

## Sheet: GTLL
Category	Protein accession	Protein description	Gene name	Ratio	P value	Regulated Type
metabolic process	Q2YPV8	Lipoyl synthase OS=Brucella abortus (strain 2308) OX=359391 GN=lipA PE=3 SV=1	lipA	0.5247	0.0403254	Down
metabolic process	Q2YQ76	Methionine--tRNA ligase OS=Brucella abortus (strain 2308) OX=359391 GN=metG PE=1 SV=1	metG	0.6434	0.0340123	Down
metabolic process	Q2YL96	Isochorismatase hydrolase family:Isochorismatase:Phosphopantetheine attachment site:Phosphopantetheine-binding domain OS=Brucella abortus (strain 2308) OX=359391 GN=BAB2_0013 PE=4 SV=1	BAB2_0013	0.584	0.0163812	Down
metabolic process	Q2YLY3	Prolipoprotein diacylglyceryl transferase OS=Brucella abortus (strain 2308) OX=359391 GN=lgt PE=3 SV=1	lgt	1.5256	0.0398279	Up
metabolic process	Q2YIG7	NADH:flavin oxidoreductase/NADH oxidase OS=Brucella abortus (strain 2308) OX=359391 GN=BAB2_0335 PE=4 SV=1	BAB2_0335	1.6488	0.0142328	Up
metabolic process	Q2YIK0	Protein-methionine-sulfoxide reductase catalytic subunit MsrP OS=Brucella abortus (strain 2308) OX=359391 GN=msrP PE=3 SV=1	msrP	1.7172	0.0320742	Up
metabolic process	Q2YNH1	tRNA-cytidine(32) 2-sulfurtransferase OS=Brucella abortus (strain 2308) OX=359391 GN=ttcA PE=3 SV=1	ttcA	0.6559	0.0212109	Down
metabolic process	Q2YIL6	Histidine ammonia-lyase OS=Brucella abortus (strain 2308) OX=359391 GN=hutH PE=3 SV=1	hutH	0.5143	0.0267206	Down
metabolic process	Q2YIR6	ATP/GTP-binding site motif A (P-loop):Inosine/uridine-preferring nucleoside hydrolase OS=Brucella abortus (strain 2308) OX=359391 GN=BAB2_0005 PE=4 SV=1	BAB2_0005	1.6077	0.0136243	Up
metabolic process	Q2YJA5	Coproporphyrinogen-III oxidase OS=Brucella abortus (strain 2308) OX=359391 GN=hemN-2 PE=3 SV=1	hemN-2	0.4333	0.0180785	Down
metabolic process	Q2YIL5	Imidazolonepropionase OS=Brucella abortus (strain 2308) OX=359391 GN=hutI PE=3 SV=1	hutI	0.5831	0.0370414	Down
metabolic process	Q2YKB5	Aminotransferase class-III:Adenosylmethionine--8-amino-7-oxononanoate aminotransferase OS=Brucella abortus (strain 2308) OX=359391 GN=bioA PE=3 SV=1	bioA	0.5863	0.00269782	Down
metabolic process	Q2YKW0	Multicopper oxidase, type 1:Multicopper oxidase, copper-binding:Twin-arginine translocation pathway signal OS=Brucella abortus (strain 2308) OX=359391 GN=BAB2_0534 PE=4 SV=1	BAB2_0534	1.5344	0.00852371	Up
metabolic process	Q2YLY1	Polyphenol oxidase OS=Brucella abortus (strain 2308) OX=359391 GN=BAB1_1546 PE=3 SV=1	BAB1_1546	1.5825	0.00454147	Up
metabolic process	Q2YL32	Dihydroxy-acid and 6-phosphogluconate dehydratase:6-phosphogluconate dehydratase OS=Brucella abortus (strain 2308) OX=359391 GN=BAB2_0458 PE=3 SV=1	BAB2_0458	0.5973	2.95742e-05	Down
metabolic process	Q2YLM6	Uroporphyrinogen III synthase HEM4 OS=Brucella abortus (strain 2308) OX=359391 GN=hemD PE=4 SV=1	hemD	1.7889	0.00562094	Up
metabolic process	Q2YJE8	ATP/GTP-binding site motif A (P-loop):Periplasmic binding protein/LacI transcriptional regulator:Twin-arginine translocation OS=Brucella abortus (strain 2308) OX=359391 GN=xylF PE=4 SV=1	xylF	2.3272	0.00902027	Up
cellular process	Q2YLY3	Prolipoprotein diacylglyceryl transferase OS=Brucella abortus (strain 2308) OX=359391 GN=lgt PE=3 SV=1	lgt	1.5256	0.0398279	Up
cellular process	Q2YIG7	NADH:flavin oxidoreductase/NADH oxidase OS=Brucella abortus (strain 2308) OX=359391 GN=BAB2_0335 PE=4 SV=1	BAB2_0335	1.6488	0.0142328	Up
cellular process	Q2YPV8	Lipoyl synthase OS=Brucella abortus (strain 2308) OX=359391 GN=lipA PE=3 SV=1	lipA	0.5247	0.0403254	Down
cellular process	Q2YLM6	Uroporphyrinogen III synthase HEM4 OS=Brucella abortus (strain 2308) OX=359391 GN=hemD PE=4 SV=1	hemD	1.7889	0.00562094	Up
cellular process	Q2YL96	Isochorismatase hydrolase family:Isochorismatase:Phosphopantetheine attachment site:Phosphopantetheine-binding domain OS=Brucella abortus (strain 2308) OX=359391 GN=BAB2_0013 PE=4 SV=1	BAB2_0013	0.584	0.0163812	Down
cellular process	Q2YIK0	Protein-methionine-sulfoxide reductase catalytic subunit MsrP OS=Brucella abortus (strain 2308) OX=359391 GN=msrP PE=3 SV=1	msrP	1.7172	0.0320742	Up
cellular process	Q2YIR6	ATP/GTP-binding site motif A (P-loop):Inosine/uridine-preferring nucleoside hydrolase OS=Brucella abortus (strain 2308) OX=359391 GN=BAB2_0005 PE=4 SV=1	BAB2_0005	1.6077	0.0136243	Up
cellular process	Q2YKW0	Multicopper oxidase, type 1:Multicopper oxidase, copper-binding:Twin-arginine translocation pathway signal OS=Brucella abortus (strain 2308) OX=359391 GN=BAB2_0534 PE=4 SV=1	BAB2_0534	1.5344	0.00852371	Up
cellular process	Q2YQ76	Methionine--tRNA ligase OS=Brucella abortus (strain 2308) OX=359391 GN=metG PE=1 SV=1	metG	0.6434	0.0340123	Down
cellular process	Q2YIL5	Imidazolonepropionase OS=Brucella abortus (strain 2308) OX=359391 GN=hutI PE=3 SV=1	hutI	0.5831	0.0370414	Down
cellular process	Q2YKB5	Aminotransferase class-III:Adenosylmethionine--8-amino-7-oxononanoate aminotransferase OS=Brucella abortus (strain 2308) OX=359391 GN=bioA PE=3 SV=1	bioA	0.5863	0.00269782	Down
cellular process	Q2YRH0	Biopolymer transport protein ExbD/TolR OS=Brucella abortus (strain 2308) OX=359391 GN=BAB1_1680 PE=3 SV=1	BAB1_1680	0.6054	0.0256439	Down
cellular process	Q2YIL6	Histidine ammonia-lyase OS=Brucella abortus (strain 2308) OX=359391 GN=hutH PE=3 SV=1	hutH	0.5143	0.0267206	Down
cellular process	Q2YJA5	Coproporphyrinogen-III oxidase OS=Brucella abortus (strain 2308) OX=359391 GN=hemN-2 PE=3 SV=1	hemN-2	0.4333	0.0180785	Down
cellular process	Q2YNH1	tRNA-cytidine(32) 2-sulfurtransferase OS=Brucella abortus (strain 2308) OX=359391 GN=ttcA PE=3 SV=1	ttcA	0.6559	0.0212109	Down
cellular process	Q2YL32	Dihydroxy-acid and 6-phosphogluconate dehydratase:6-phosphogluconate dehydratase OS=Brucella abortus (strain 2308) OX=359391 GN=BAB2_0458 PE=3 SV=1	BAB2_0458	0.5973	2.95742e-05	Down
response to stimulus	Q2YIK0	Protein-methionine-sulfoxide reductase catalytic subunit MsrP OS=Brucella abortus (strain 2308) OX=359391 GN=msrP PE=3 SV=1	msrP	1.7172	0.0320742	Up
response to stimulus	Q2YRH0	Biopolymer transport protein ExbD/TolR OS=Brucella abortus (strain 2308) OX=359391 GN=BAB1_1680 PE=3 SV=1	BAB1_1680	0.6054	0.0256439	Down
response to stimulus	Q2YIG7	NADH:flavin oxidoreductase/NADH oxidase OS=Brucella abortus (strain 2308) OX=359391 GN=BAB2_0335 PE=4 SV=1	BAB2_0335	1.6488	0.0142328	Up
response to stimulus	Q2YKW0	Multicopper oxidase, type 1:Multicopper oxidase, copper-binding:Twin-arginine translocation pathway signal OS=Brucella abortus (strain 2308) OX=359391 GN=BAB2_0534 PE=4 SV=1	BAB2_0534	1.5344	0.00852371	Up
growth	Q2YLY3	Prolipoprotein diacylglyceryl transferase OS=Brucella abortus (strain 2308) OX=359391 GN=lgt PE=3 SV=1	lgt	1.5256	0.0398279	Up
growth	Q2YQ76	Methionine--tRNA ligase OS=Brucella abortus (strain 2308) OX=359391 GN=metG PE=1 SV=1	metG	0.6434	0.0340123	Down
localization	Q2YJE8	ATP/GTP-binding site motif A (P-loop):Periplasmic binding protein/LacI transcriptional regulator:Twin-arginine translocation OS=Brucella abortus (strain 2308) OX=359391 GN=xylF PE=4 SV=1	xylF	2.3272	0.00902027	Up
localization	Q2YK89	Uncharacterized protein OS=Brucella abortus (strain 2308) OX=359391 GN=BAB2_0776 PE=4 SV=1	BAB2_0776	1.9017	0.0348366	Up
biological regulation	Q2YIG7	NADH:flavin oxidoreductase/NADH oxidase OS=Brucella abortus (strain 2308) OX=359391 GN=BAB2_0335 PE=4 SV=1	BAB2_0335	1.6488	0.0142328	Up
biological regulation	Q2YRH0	Biopolymer transport protein ExbD/TolR OS=Brucella abortus (strain 2308) OX=359391 GN=BAB1_1680 PE=3 SV=1	BAB1_1680	0.6054	0.0256439	Down
reproduction	Q2YIG7	NADH:flavin oxidoreductase/NADH oxidase OS=Brucella abortus (strain 2308) OX=359391 GN=BAB2_0335 PE=4 SV=1	BAB2_0335	1.6488	0.0142328	Up
reproductive process	Q2YIG7	NADH:flavin oxidoreductase/NADH oxidase OS=Brucella abortus (strain 2308) OX=359391 GN=BAB2_0335 PE=4 SV=1	BAB2_0335	1.6488	0.0142328	Up
signaling	Q2YRH0	Biopolymer transport protein ExbD/TolR OS=Brucella abortus (strain 2308) OX=359391 GN=BAB1_1680 PE=3 SV=1	BAB1_1680	0.6054	0.0256439	Down
multicellular organismal process	Q2YIG7	NADH:flavin oxidoreductase/NADH oxidase OS=Brucella abortus (strain 2308) OX=359391 GN=BAB2_0335 PE=4 SV=1	BAB2_0335	1.6488	0.0142328	Up
developmental process	Q2YIG7	NADH:flavin oxidoreductase/NADH oxidase OS=Brucella abortus (strain 2308) OX=359391 GN=BAB2_0335 PE=4 SV=1	BAB2_0335	1.6488	0.0142328	Up
multi-organism process	Q2YIG7	NADH:flavin oxidoreductase/NADH oxidase OS=Brucella abortus (strain 2308) OX=359391 GN=BAB2_0335 PE=4 SV=1	BAB2_0335	1.6488	0.0142328	Up
detoxification	Q2YKW0	Multicopper oxidase, type 1:Multicopper oxidase, copper-binding:Twin-arginine translocation pathway signal OS=Brucella abortus (strain 2308) OX=359391 GN=BAB2_0534 PE=4 SV=1	BAB2_0534	1.5344	0.00852371	Up
cell	Q2YNF1	NADH/Ubiquinone/plastoquinone (Complex I):NADH-ubiquinone oxidoreductase, chain 4 OS=Brucella abortus (strain 2308) OX=359391 GN=nuoM PE=4 SV=1	nuoM	1.6695	0.0069314	Up
cell	Q2YM45	PhnA protein OS=Brucella abortus (strain 2308) OX=359391 GN=BAB1_1483 PE=4 SV=1	BAB1_1483	1.5651	0.0169036	Up
cell	Q2YKW0	Multicopper oxidase, type 1:Multicopper oxidase, copper-binding:Twin-arginine translocation pathway signal OS=Brucella abortus (strain 2308) OX=359391 GN=BAB2_0534 PE=4 SV=1	BAB2_0534	1.5344	0.00852371	Up
cell	Q2YIG7	NADH:flavin oxidoreductase/NADH oxidase OS=Brucella abortus (strain 2308) OX=359391 GN=BAB2_0335 PE=4 SV=1	BAB2_0335	1.6488	0.0142328	Up
cell	Q2YL96	Isochorismatase hydrolase family:Isochorismatase:Phosphopantetheine attachment site:Phosphopantetheine-binding domain OS=Brucella abortus (strain 2308) OX=359391 GN=BAB2_0013 PE=4 SV=1	BAB2_0013	0.584	0.0163812	Down
cell	Q2YRH0	Biopolymer transport protein ExbD/TolR OS=Brucella abortus (strain 2308) OX=359391 GN=BAB1_1680 PE=3 SV=1	BAB1_1680	0.6054	0.0256439	Down
cell	Q2YIK0	Protein-methionine-sulfoxide reductase catalytic subunit MsrP OS=Brucella abortus (strain 2308) OX=359391 GN=msrP PE=3 SV=1	msrP	1.7172	0.0320742	Up
cell	Q2YJE8	ATP/GTP-binding site motif A (P-loop):Periplasmic binding protein/LacI transcriptional regulator:Twin-arginine translocation OS=Brucella abortus (strain 2308) OX=359391 GN=xylF PE=4 SV=1	xylF	2.3272	0.00902027	Up
cell	Q2YLY3	Prolipoprotein diacylglyceryl transferase OS=Brucella abortus (strain 2308) OX=359391 GN=lgt PE=3 SV=1	lgt	1.5256	0.0398279	Up
cell	Q2YQ76	Methionine--tRNA ligase OS=Brucella abortus (strain 2308) OX=359391 GN=metG PE=1 SV=1	metG	0.6434	0.0340123	Down
cell	Q2YNH1	tRNA-cytidine(32) 2-sulfurtransferase OS=Brucella abortus (strain 2308) OX=359391 GN=ttcA PE=3 SV=1	ttcA	0.6559	0.0212109	Down
cell	Q2YJA5	Coproporphyrinogen-III oxidase OS=Brucella abortus (strain 2308) OX=359391 GN=hemN-2 PE=3 SV=1	hemN-2	0.4333	0.0180785	Down
cell	Q2YPV8	Lipoyl synthase OS=Brucella abortus (strain 2308) OX=359391 GN=lipA PE=3 SV=1	lipA	0.5247	0.0403254	Down
cell	Q2YLY1	Polyphenol oxidase OS=Brucella abortus (strain 2308) OX=359391 GN=BAB1_1546 PE=3 SV=1	BAB1_1546	1.5825	0.00454147	Up
cell	Q2YK89	Uncharacterized protein OS=Brucella abortus (strain 2308) OX=359391 GN=BAB2_0776 PE=4 SV=1	BAB2_0776	1.9017	0.0348366	Up
membrane	Q2YNF1	NADH/Ubiquinone/plastoquinone (Complex I):NADH-ubiquinone oxidoreductase, chain 4 OS=Brucella abortus (strain 2308) OX=359391 GN=nuoM PE=4 SV=1	nuoM	1.6695	0.0069314	Up
membrane	Q2YK89	Uncharacterized protein OS=Brucella abortus (strain 2308) OX=359391 GN=BAB2_0776 PE=4 SV=1	BAB2_0776	1.9017	0.0348366	Up
membrane	Q2YLY3	Prolipoprotein diacylglyceryl transferase OS=Brucella abortus (strain 2308) OX=359391 GN=lgt PE=3 SV=1	lgt	1.5256	0.0398279	Up
membrane	Q2YQ76	Methionine--tRNA ligase OS=Brucella abortus (strain 2308) OX=359391 GN=metG PE=1 SV=1	metG	0.6434	0.0340123	Down
membrane	Q2YRH0	Biopolymer transport protein ExbD/TolR OS=Brucella abortus (strain 2308) OX=359391 GN=BAB1_1680 PE=3 SV=1	BAB1_1680	0.6054	0.0256439	Down
membrane	Q2YL96	Isochorismatase hydrolase family:Isochorismatase:Phosphopantetheine attachment site:Phosphopantetheine-binding domain OS=Brucella abortus (strain 2308) OX=359391 GN=BAB2_0013 PE=4 SV=1	BAB2_0013	0.584	0.0163812	Down
protein-containing complex	Q2YRH0	Biopolymer transport protein ExbD/TolR OS=Brucella abortus (strain 2308) OX=359391 GN=BAB1_1680 PE=3 SV=1	BAB1_1680	0.6054	0.0256439	Down
organelle	Q2YIG7	NADH:flavin oxidoreductase/NADH oxidase OS=Brucella abortus (strain 2308) OX=359391 GN=BAB2_0335 PE=4 SV=1	BAB2_0335	1.6488	0.0142328	Up
catalytic activity	Q2YIG7	NADH:flavin oxidoreductase/NADH oxidase OS=Brucella abortus (strain 2308) OX=359391 GN=BAB2_0335 PE=4 SV=1	BAB2_0335	1.6488	0.0142328	Up
catalytic activity	Q2YLM6	Uroporphyrinogen III synthase HEM4 OS=Brucella abortus (strain 2308) OX=359391 GN=hemD PE=4 SV=1	hemD	1.7889	0.00562094	Up
catalytic activity	Q2YPV8	Lipoyl synthase OS=Brucella abortus (strain 2308) OX=359391 GN=lipA PE=3 SV=1	lipA	0.5247	0.0403254	Down
catalytic activity	Q2YL96	Isochorismatase hydrolase family:Isochorismatase:Phosphopantetheine attachment site:Phosphopantetheine-binding domain OS=Brucella abortus (strain 2308) OX=359391 GN=BAB2_0013 PE=4 SV=1	BAB2_0013	0.584	0.0163812	Down
catalytic activity	Q2YL32	Dihydroxy-acid and 6-phosphogluconate dehydratase:6-phosphogluconate dehydratase OS=Brucella abortus (strain 2308) OX=359391 GN=BAB2_0458 PE=3 SV=1	BAB2_0458	0.5973	2.95742e-05	Down
catalytic activity	Q2YKW0	Multicopper oxidase, type 1:Multicopper oxidase, copper-binding:Twin-arginine translocation pathway signal OS=Brucella abortus (strain 2308) OX=359391 GN=BAB2_0534 PE=4 SV=1	BAB2_0534	1.5344	0.00852371	Up
catalytic activity	Q2YKB5	Aminotransferase class-III:Adenosylmethionine--8-amino-7-oxononanoate aminotransferase OS=Brucella abortus (strain 2308) OX=359391 GN=bioA PE=3 SV=1	bioA	0.5863	0.00269782	Down
catalytic activity	Q2YLY1	Polyphenol oxidase OS=Brucella abortus (strain 2308) OX=359391 GN=BAB1_1546 PE=3 SV=1	BAB1_1546	1.5825	0.00454147	Up
catalytic activity	Q2YLY3	Prolipoprotein diacylglyceryl transferase OS=Brucella abortus (strain 2308) OX=359391 GN=lgt PE=3 SV=1	lgt	1.5256	0.0398279	Up
catalytic activity	Q2YJA5	Coproporphyrinogen-III oxidase OS=Brucella abortus (strain 2308) OX=359391 GN=hemN-2 PE=3 SV=1	hemN-2	0.4333	0.0180785	Down
catalytic activity	Q2YIR6	ATP/GTP-binding site motif A (P-loop):Inosine/uridine-preferring nucleoside hydrolase OS=Brucella abortus (strain 2308) OX=359391 GN=BAB2_0005 PE=4 SV=1	BAB2_0005	1.6077	0.0136243	Up
catalytic activity	Q2YNH1	tRNA-cytidine(32) 2-sulfurtransferase OS=Brucella abortus (strain 2308) OX=359391 GN=ttcA PE=3 SV=1	ttcA	0.6559	0.0212109	Down
catalytic activity	Q2YIL6	Histidine ammonia-lyase OS=Brucella abortus (strain 2308) OX=359391 GN=hutH PE=3 SV=1	hutH	0.5143	0.0267206	Down
catalytic activity	Q2YIK0	Protein-methionine-sulfoxide reductase catalytic subunit MsrP OS=Brucella abortus (strain 2308) OX=359391 GN=msrP PE=3 SV=1	msrP	1.7172	0.0320742	Up
catalytic activity	Q2YQ76	Methionine--tRNA ligase OS=Brucella abortus (strain 2308) OX=359391 GN=metG PE=1 SV=1	metG	0.6434	0.0340123	Down
catalytic activity	Q2YIL5	Imidazolonepropionase OS=Brucella abortus (strain 2308) OX=359391 GN=hutI PE=3 SV=1	hutI	0.5831	0.0370414	Down
binding	Q2YPS8	Electron transport protein SCO1/SenC OS=Brucella abortus (strain 2308) OX=359391 GN=BAB1_1435 PE=4 SV=1	BAB1_1435	0.3669	0.0325297	Down
binding	Q2YLY1	Polyphenol oxidase OS=Brucella abortus (strain 2308) OX=359391 GN=BAB1_1546 PE=3 SV=1	BAB1_1546	1.5825	0.00454147	Up
binding	Q2YL96	Isochorismatase hydrolase family:Isochorismatase:Phosphopantetheine attachment site:Phosphopantetheine-binding domain OS=Brucella abortus (strain 2308) OX=359391 GN=BAB2_0013 PE=4 SV=1	BAB2_0013	0.584	0.0163812	Down
binding	Q2YPV8	Lipoyl synthase OS=Brucella abortus (strain 2308) OX=359391 GN=lipA PE=3 SV=1	lipA	0.5247	0.0403254	Down
binding	Q2YKW0	Multicopper oxidase, type 1:Multicopper oxidase, copper-binding:Twin-arginine translocation pathway signal OS=Brucella abortus (strain 2308) OX=359391 GN=BAB2_0534 PE=4 SV=1	BAB2_0534	1.5344	0.00852371	Up
binding	Q2YKB5	Aminotransferase class-III:Adenosylmethionine--8-amino-7-oxononanoate aminotransferase OS=Brucella abortus (strain 2308) OX=359391 GN=bioA PE=3 SV=1	bioA	0.5863	0.00269782	Down
binding	Q2YJE8	ATP/GTP-binding site motif A (P-loop):Periplasmic binding protein/LacI transcriptional regulator:Twin-arginine translocation OS=Brucella abortus (strain 2308) OX=359391 GN=xylF PE=4 SV=1	xylF	2.3272	0.00902027	Up
binding	Q2YJA5	Coproporphyrinogen-III oxidase OS=Brucella abortus (strain 2308) OX=359391 GN=hemN-2 PE=3 SV=1	hemN-2	0.4333	0.0180785	Down
binding	Q2YIK0	Protein-methionine-sulfoxide reductase catalytic subunit MsrP OS=Brucella abortus (strain 2308) OX=359391 GN=msrP PE=3 SV=1	msrP	1.7172	0.0320742	Up
binding	Q2YRH0	Biopolymer transport protein ExbD/TolR OS=Brucella abortus (strain 2308) OX=359391 GN=BAB1_1680 PE=3 SV=1	BAB1_1680	0.6054	0.0256439	Down
binding	Q2YNH1	tRNA-cytidine(32) 2-sulfurtransferase OS=Brucella abortus (strain 2308) OX=359391 GN=ttcA PE=3 SV=1	ttcA	0.6559	0.0212109	Down
transporter activity	Q2YK89	Uncharacterized protein OS=Brucella abortus (strain 2308) OX=359391 GN=BAB2_0776 PE=4 SV=1	BAB2_0776	1.9017	0.0348366	Up
molecular transducer activity	Q2YRH0	Biopolymer transport protein ExbD/TolR OS=Brucella abortus (strain 2308) OX=359391 GN=BAB1_1680 PE=3 SV=1	BAB1_1680	0.6054	0.0256439	Down

## Sheet: GTSS
Category	Protein accession	Protein description	Gene name	Ratio	P value	Regulated Type
metabolic process	Q2YMX8	Cytochrome c assembly protein:Cytochrome c-type biogenesis protein:Cytochrome c-type biogenesis protein CcmF OS=Brucella abortus (strain 2308) OX=359391 GN=BAB1_0633 PE=4 SV=1	BAB1_0633	2.6773	0.0134142	Up
metabolic process	Q2YM03	50S ribosomal protein L3 OS=Brucella abortus (strain 2308) OX=359391 GN=rplC PE=3 SV=1	rplC	1.955	0.00999362	Up
metabolic process	Q2YQ80	D-alanyl-D-alanine carboxypeptidase 1, S11 family OS=Brucella abortus (strain 2308) OX=359391 GN=BAB1_1010 PE=3 SV=1	BAB1_1010	0.6474	0.0202193	Down
metabolic process	Q2YPV8	Lipoyl synthase OS=Brucella abortus (strain 2308) OX=359391 GN=lipA PE=3 SV=1	lipA	0.4537	0.0127817	Down
metabolic process	Q2YK30	Cytochrome c heme-binding site:Cytochrome c, class I OS=Brucella abortus (strain 2308) OX=359391 GN=BAB2_0850 PE=4 SV=1	BAB2_0850	1.6579	0.0175508	Up
metabolic process	Q2YR27	Aldehyde dehydrogenase OS=Brucella abortus (strain 2308) OX=359391 GN=BAB1_2045 PE=3 SV=1	BAB1_2045	5.7423	0.0253535	Up
metabolic process	Q2YQA0	Isocitrate lyase and phosphorylmutase:Isocitrate lyase OS=Brucella abortus (strain 2308) OX=359391 GN=BAB1_1631 PE=1 SV=1	BAB1_1631	8.7914	0.0358401	Up
metabolic process	Q2YQX4	Nucleotidyl transferase OS=Brucella abortus (strain 2308) OX=359391 GN=BAB1_2103 PE=4 SV=1	BAB1_2103	1.5894	0.0299714	Up
cellular process	Q2YQX4	Nucleotidyl transferase OS=Brucella abortus (strain 2308) OX=359391 GN=BAB1_2103 PE=4 SV=1	BAB1_2103	1.5894	0.0299714	Up
cellular process	Q2YQA0	Isocitrate lyase and phosphorylmutase:Isocitrate lyase OS=Brucella abortus (strain 2308) OX=359391 GN=BAB1_1631 PE=1 SV=1	BAB1_1631	8.7914	0.0358401	Up
cellular process	Q2YR27	Aldehyde dehydrogenase OS=Brucella abortus (strain 2308) OX=359391 GN=BAB1_2045 PE=3 SV=1	BAB1_2045	5.7423	0.0253535	Up
cellular process	Q2YPV8	Lipoyl synthase OS=Brucella abortus (strain 2308) OX=359391 GN=lipA PE=3 SV=1	lipA	0.4537	0.0127817	Down
cellular process	Q2YMX8	Cytochrome c assembly protein:Cytochrome c-type biogenesis protein:Cytochrome c-type biogenesis protein CcmF OS=Brucella abortus (strain 2308) OX=359391 GN=BAB1_0633 PE=4 SV=1	BAB1_0633	2.6773	0.0134142	Up
cellular process	Q2YM03	50S ribosomal protein L3 OS=Brucella abortus (strain 2308) OX=359391 GN=rplC PE=3 SV=1	rplC	1.955	0.00999362	Up
cellular process	Q2YQ80	D-alanyl-D-alanine carboxypeptidase 1, S11 family OS=Brucella abortus (strain 2308) OX=359391 GN=BAB1_1010 PE=3 SV=1	BAB1_1010	0.6474	0.0202193	Down
cellular component organization or biogenesis	Q2YR27	Aldehyde dehydrogenase OS=Brucella abortus (strain 2308) OX=359391 GN=BAB1_2045 PE=3 SV=1	BAB1_2045	5.7423	0.0253535	Up
cellular component organization or biogenesis	Q2YMX8	Cytochrome c assembly protein:Cytochrome c-type biogenesis protein:Cytochrome c-type biogenesis protein CcmF OS=Brucella abortus (strain 2308) OX=359391 GN=BAB1_0633 PE=4 SV=1	BAB1_0633	2.6773	0.0134142	Up
cellular component organization or biogenesis	Q2YM03	50S ribosomal protein L3 OS=Brucella abortus (strain 2308) OX=359391 GN=rplC PE=3 SV=1	rplC	1.955	0.00999362	Up
cellular component organization or biogenesis	Q2YQ80	D-alanyl-D-alanine carboxypeptidase 1, S11 family OS=Brucella abortus (strain 2308) OX=359391 GN=BAB1_1010 PE=3 SV=1	BAB1_1010	0.6474	0.0202193	Down
biological regulation	Q2YR27	Aldehyde dehydrogenase OS=Brucella abortus (strain 2308) OX=359391 GN=BAB1_2045 PE=3 SV=1	BAB1_2045	5.7423	0.0253535	Up
biological regulation	Q2YM03	50S ribosomal protein L3 OS=Brucella abortus (strain 2308) OX=359391 GN=rplC PE=3 SV=1	rplC	1.955	0.00999362	Up
biological regulation	Q2YQ80	D-alanyl-D-alanine carboxypeptidase 1, S11 family OS=Brucella abortus (strain 2308) OX=359391 GN=BAB1_1010 PE=3 SV=1	BAB1_1010	0.6474	0.0202193	Down
response to stimulus	Q2YQA0	Isocitrate lyase and phosphorylmutase:Isocitrate lyase OS=Brucella abortus (strain 2308) OX=359391 GN=BAB1_1631 PE=1 SV=1	BAB1_1631	8.7914	0.0358401	Up
response to stimulus	Q2YQ80	D-alanyl-D-alanine carboxypeptidase 1, S11 family OS=Brucella abortus (strain 2308) OX=359391 GN=BAB1_1010 PE=3 SV=1	BAB1_1010	0.6474	0.0202193	Down
multicellular organismal process	Q2YR27	Aldehyde dehydrogenase OS=Brucella abortus (strain 2308) OX=359391 GN=BAB1_2045 PE=3 SV=1	BAB1_2045	5.7423	0.0253535	Up
developmental process	Q2YR27	Aldehyde dehydrogenase OS=Brucella abortus (strain 2308) OX=359391 GN=BAB1_2045 PE=3 SV=1	BAB1_2045	5.7423	0.0253535	Up
growth	Q2YM03	50S ribosomal protein L3 OS=Brucella abortus (strain 2308) OX=359391 GN=rplC PE=3 SV=1	rplC	1.955	0.00999362	Up
multi-organism process	Q2YQA0	Isocitrate lyase and phosphorylmutase:Isocitrate lyase OS=Brucella abortus (strain 2308) OX=359391 GN=BAB1_1631 PE=1 SV=1	BAB1_1631	8.7914	0.0358401	Up
cell	Q2YPV8	Lipoyl synthase OS=Brucella abortus (strain 2308) OX=359391 GN=lipA PE=3 SV=1	lipA	0.4537	0.0127817	Down
cell	Q2YQA0	Isocitrate lyase and phosphorylmutase:Isocitrate lyase OS=Brucella abortus (strain 2308) OX=359391 GN=BAB1_1631 PE=1 SV=1	BAB1_1631	8.7914	0.0358401	Up
cell	Q2YLU9	Probable intracellular septation protein A OS=Brucella abortus (strain 2308) OX=359391 GN=BAB1_1935 PE=3 SV=1	BAB1_1935	1.7191	0.00628157	Up
cell	Q2YR27	Aldehyde dehydrogenase OS=Brucella abortus (strain 2308) OX=359391 GN=BAB1_2045 PE=3 SV=1	BAB1_2045	5.7423	0.0253535	Up
cell	Q2YQ80	D-alanyl-D-alanine carboxypeptidase 1, S11 family OS=Brucella abortus (strain 2308) OX=359391 GN=BAB1_1010 PE=3 SV=1	BAB1_1010	0.6474	0.0202193	Down
cell	Q2YK30	Cytochrome c heme-binding site:Cytochrome c, class I OS=Brucella abortus (strain 2308) OX=359391 GN=BAB2_0850 PE=4 SV=1	BAB2_0850	1.6579	0.0175508	Up
cell	Q2YMX8	Cytochrome c assembly protein:Cytochrome c-type biogenesis protein:Cytochrome c-type biogenesis protein CcmF OS=Brucella abortus (strain 2308) OX=359391 GN=BAB1_0633 PE=4 SV=1	BAB1_0633	2.6773	0.0134142	Up
cell	Q2YM03	50S ribosomal protein L3 OS=Brucella abortus (strain 2308) OX=359391 GN=rplC PE=3 SV=1	rplC	1.955	0.00999362	Up
membrane	Q2YR27	Aldehyde dehydrogenase OS=Brucella abortus (strain 2308) OX=359391 GN=BAB1_2045 PE=3 SV=1	BAB1_2045	5.7423	0.0253535	Up
membrane	Q2YM03	50S ribosomal protein L3 OS=Brucella abortus (strain 2308) OX=359391 GN=rplC PE=3 SV=1	rplC	1.955	0.00999362	Up
membrane	Q2YQA0	Isocitrate lyase and phosphorylmutase:Isocitrate lyase OS=Brucella abortus (strain 2308) OX=359391 GN=BAB1_1631 PE=1 SV=1	BAB1_1631	8.7914	0.0358401	Up
membrane	Q2YMX8	Cytochrome c assembly protein:Cytochrome c-type biogenesis protein:Cytochrome c-type biogenesis protein CcmF OS=Brucella abortus (strain 2308) OX=359391 GN=BAB1_0633 PE=4 SV=1	BAB1_0633	2.6773	0.0134142	Up
membrane	Q2YLU9	Probable intracellular septation protein A OS=Brucella abortus (strain 2308) OX=359391 GN=BAB1_1935 PE=3 SV=1	BAB1_1935	1.7191	0.00628157	Up
membrane	Q2YQ80	D-alanyl-D-alanine carboxypeptidase 1, S11 family OS=Brucella abortus (strain 2308) OX=359391 GN=BAB1_1010 PE=3 SV=1	BAB1_1010	0.6474	0.0202193	Down
protein-containing complex	Q2YK30	Cytochrome c heme-binding site:Cytochrome c, class I OS=Brucella abortus (strain 2308) OX=359391 GN=BAB2_0850 PE=4 SV=1	BAB2_0850	1.6579	0.0175508	Up
protein-containing complex	Q2YM03	50S ribosomal protein L3 OS=Brucella abortus (strain 2308) OX=359391 GN=rplC PE=3 SV=1	rplC	1.955	0.00999362	Up
organelle	Q2YR27	Aldehyde dehydrogenase OS=Brucella abortus (strain 2308) OX=359391 GN=BAB1_2045 PE=3 SV=1	BAB1_2045	5.7423	0.0253535	Up
organelle	Q2YM03	50S ribosomal protein L3 OS=Brucella abortus (strain 2308) OX=359391 GN=rplC PE=3 SV=1	rplC	1.955	0.00999362	Up
extracellular region	Q2YQA0	Isocitrate lyase and phosphorylmutase:Isocitrate lyase OS=Brucella abortus (strain 2308) OX=359391 GN=BAB1_1631 PE=1 SV=1	BAB1_1631	8.7914	0.0358401	Up
binding	Q2YKI3	Uncharacterized protein OS=Brucella abortus (strain 2308) OX=359391 GN=BAB2_0676 PE=4 SV=1	BAB2_0676	2.9508	0.00682755	Up
binding	Q2YPV8	Lipoyl synthase OS=Brucella abortus (strain 2308) OX=359391 GN=lipA PE=3 SV=1	lipA	0.4537	0.0127817	Down
binding	Q2YQ80	D-alanyl-D-alanine carboxypeptidase 1, S11 family OS=Brucella abortus (strain 2308) OX=359391 GN=BAB1_1010 PE=3 SV=1	BAB1_1010	0.6474	0.0202193	Down
binding	Q2YQA0	Isocitrate lyase and phosphorylmutase:Isocitrate lyase OS=Brucella abortus (strain 2308) OX=359391 GN=BAB1_1631 PE=1 SV=1	BAB1_1631	8.7914	0.0358401	Up
binding	Q2YQX4	Nucleotidyl transferase OS=Brucella abortus (strain 2308) OX=359391 GN=BAB1_2103 PE=4 SV=1	BAB1_2103	1.5894	0.0299714	Up
binding	Q2YMX8	Cytochrome c assembly protein:Cytochrome c-type biogenesis protein:Cytochrome c-type biogenesis protein CcmF OS=Brucella abortus (strain 2308) OX=359391 GN=BAB1_0633 PE=4 SV=1	BAB1_0633	2.6773	0.0134142	Up
binding	Q2YR27	Aldehyde dehydrogenase OS=Brucella abortus (strain 2308) OX=359391 GN=BAB1_2045 PE=3 SV=1	BAB1_2045	5.7423	0.0253535	Up
catalytic activity	Q2YR27	Aldehyde dehydrogenase OS=Brucella abortus (strain 2308) OX=359391 GN=BAB1_2045 PE=3 SV=1	BAB1_2045	5.7423	0.0253535	Up
catalytic activity	Q2YK30	Cytochrome c heme-binding site:Cytochrome c, class I OS=Brucella abortus (strain 2308) OX=359391 GN=BAB2_0850 PE=4 SV=1	BAB2_0850	1.6579	0.0175508	Up
catalytic activity	Q2YQA0	Isocitrate lyase and phosphorylmutase:Isocitrate lyase OS=Brucella abortus (strain 2308) OX=359391 GN=BAB1_1631 PE=1 SV=1	BAB1_1631	8.7914	0.0358401	Up
catalytic activity	Q2YQ80	D-alanyl-D-alanine carboxypeptidase 1, S11 family OS=Brucella abortus (strain 2308) OX=359391 GN=BAB1_1010 PE=3 SV=1	BAB1_1010	0.6474	0.0202193	Down
catalytic activity	Q2YPV8	Lipoyl synthase OS=Brucella abortus (strain 2308) OX=359391 GN=lipA PE=3 SV=1	lipA	0.4537	0.0127817	Down
catalytic activity	Q2YQX4	Nucleotidyl transferase OS=Brucella abortus (strain 2308) OX=359391 GN=BAB1_2103 PE=4 SV=1	BAB1_2103	1.5894	0.0299714	Up
structural molecule activity	Q2YM03	50S ribosomal protein L3 OS=Brucella abortus (strain 2308) OX=359391 GN=rplC PE=3 SV=1	rplC	1.955	0.00999362	Up
